# Supplementary material for: Machine learning algorithm based on combined clinical indicators for the prediction of infertility and pregnancy loss
Source: Front Endocrinol (Lausanne). 2025 Jul 18;16:1544724. doi: 10.3389/fendo.2025.1544724 (PMC12313480; doi:10.3389/fendo.2025.1544724)
Supplement: Supplementary file 2 [file DataSheet2.zip]

Archive with 54 entries (46 files):
- xiugai-shangchuan/
- xiugai-shangchuan/Figure 3/
- xiugai-shangchuan/Figure 3/ada_boost.py
- xiugai-shangchuan/Figure 3/av_roc.py
- xiugai-shangchuan/Figure 3/decision_tree.py
- xiugai-shangchuan/Figure 3/dui-raw data.xlsx
- xiugai-shangchuan/Figure 3/feature_selection.py
- xiugai-shangchuan/Figure 3/hot_map.py
- xiugai-shangchuan/Figure 3/knn_classify.py
- xiugai-shangchuan/Figure 3/logistic_regression.py
- xiugai-shangchuan/Figure 3/nb.py
- xiugai-shangchuan/Figure 3/xg_boost.py
- xiugai-shangchuan/Figure 4/
- xiugai-shangchuan/Figure 4/ada_boost.py
- xiugai-shangchuan/Figure 4/av_roc.py
- xiugai-shangchuan/Figure 4/decision_tree.py
- xiugai-shangchuan/Figure 4/dui-raw data.xlsx
- xiugai-shangchuan/Figure 4/feature_selection.py
- xiugai-shangchuan/Figure 4/hot_map.py
- xiugai-shangchuan/Figure 4/knn_classify.py
- xiugai-shangchuan/Figure 4/logistic_regression.py
- xiugai-shangchuan/Figure 4/nb.py
- xiugai-shangchuan/Figure 4/xg_boost.py
- xiugai-shangchuan/Figure 5/
- xiugai-shangchuan/Figure 5/ada_boost.py
- xiugai-shangchuan/Figure 5/av_roc.py
- xiugai-shangchuan/Figure 5/decision_tree.py
- xiugai-shangchuan/Figure 5/dui-raw data.xlsx
- xiugai-shangchuan/Figure 5/feature_selection.py
- xiugai-shangchuan/Figure 5/hot_map.py
- xiugai-shangchuan/Figure 5/knn_classify.py
- xiugai-shangchuan/Figure 5/logistic_regression.py
- xiugai-shangchuan/Figure 5/nb.py
- xiugai-shangchuan/Figure 5/xg_boost.py
- xiugai-shangchuan/Figure2/
- xiugai-shangchuan/Figure2/Figure 2C.pzfx
- xiugai-shangchuan/Figure2/Figure2A.xlsx
- xiugai-shangchuan/Figure2/Figure2B.xlsx
- xiugai-shangchuan/Figure2/Figure2D.pzfx
- xiugai-shangchuan/Figure2/Figure2E-F.pzfx
- xiugai-shangchuan/Figure6/
- xiugai-shangchuan/Figure6/correlation.py
- xiugai-shangchuan/Figure6/DATA-Figure5A and 5B.xlsx
- xiugai-shangchuan/Table1/
- xiugai-shangchuan/Table1/Table1.xlsx
- xiugai-shangchuan/Table2/
- xiugai-shangchuan/Table2/ada_boost.py
- xiugai-shangchuan/Table2/av_roc.py
- xiugai-shangchuan/Table2/decision_tree.py
- xiugai-shangchuan/Table2/dui-raw data.xlsx
- xiugai-shangchuan/Table2/knn_classify.py
- xiugai-shangchuan/Table2/logistic_regression.py
- xiugai-shangchuan/Table2/nb.py
- xiugai-shangchuan/Table2/xg_boost.py
