# Supplementary material for: Machine learning algorithm based on combined clinical indicators for the prediction of infertility and pregnancy loss
Source: Front Endocrinol (Lausanne). 2025 Jul 18;16:1544724. doi: 10.3389/fendo.2025.1544724 (PMC12313480; doi:10.3389/fendo.2025.1544724)
Supplement: Supplementary file 2 [file DataSheet2.zip › xiugai-shangchuan/Figure 3/av_roc.py]

#!/usr/bin/ppython
# -*- coding:utf-8 -*-v
# 画各个算法的平均roc曲线
# -*- coding: utf-8 -*-
import matplotlib.pyplot as plt
import numpy as np

ada_train = [0.0, 1.0, 1.0, 1.0, 1.0, 1.0, 1.0, 1.0, 1.0, 1.0, 1.0, 1.0, 1.0, 1.0, 1.0, 1.0, 1.0, 1.0, 1.0, 1.0, 1.0, 1.0, 1.0, 1.0, 1.0, 1.0, 1.0, 1.0, 1.0, 1.0, 1.0, 1.0, 1.0, 1.0, 1.0, 1.0, 1.0, 1.0, 1.0, 1.0, 1.0, 1.0, 1.0, 1.0, 1.0, 1.0, 1.0, 1.0, 1.0, 1.0, 1.0, 1.0, 1.0, 1.0, 1.0, 1.0, 1.0, 1.0, 1.0, 1.0, 1.0, 1.0, 1.0, 1.0, 1.0, 1.0, 1.0, 1.0, 1.0, 1.0, 1.0, 1.0, 1.0, 1.0, 1.0, 1.0, 1.0, 1.0, 1.0, 1.0, 1.0, 1.0, 1.0, 1.0, 1.0, 1.0, 1.0, 1.0, 1.0, 1.0, 1.0, 1.0, 1.0, 1.0, 1.0, 1.0, 1.0, 1.0, 1.0, 1.0]
ada_test = [0.0, 0.9823076923076923, 0.9823076923076923, 0.9823076923076923, 0.9823076923076923, 0.9823076923076923, 0.9823076923076923, 0.9823076923076923, 0.99, 0.99, 0.99, 0.99, 0.99, 0.9900721500721501, 0.9901875901875903, 0.9903030303030302, 0.9904184704184704, 0.9905339105339106, 0.9906493506493506, 0.9907647907647907, 0.9908802308802308, 0.990995670995671, 0.9911111111111112, 0.9912265512265513, 0.9913419913419913, 0.9914574314574315, 0.9915728715728716, 0.9916883116883117, 0.9918037518037519, 0.9919191919191921, 0.992034632034632, 0.992150072150072, 0.9922655122655122, 0.9923809523809524, 0.9924963924963925, 0.9926118326118326, 0.9927272727272728, 0.9928427128427127, 0.9929581529581529, 0.9930735930735931, 0.9931890331890333, 0.9933044733044734, 0.9934199134199133, 0.9935353535353535, 0.9936507936507937, 0.9937662337662339, 0.9938816738816738, 0.993997113997114, 0.9941125541125541, 0.9942279942279942, 0.9943434343434344, 0.9944588744588746, 0.9945743145743146, 0.9946897546897546, 0.9948051948051948, 0.994920634920635, 0.9950360750360752, 0.9951515151515151, 0.9952669552669553, 0.9953823953823953, 0.9954978354978354, 0.9956132756132756, 0.9957287157287158, 0.9958441558441559, 0.9959595959595958, 0.996075036075036, 0.9961904761904762, 0.9963059163059164, 0.9964213564213564, 0.9965367965367966, 0.9966522366522366, 0.9967676767676767, 0.9968831168831169, 0.9969985569985571, 0.9971139971139971, 0.9972294372294371, 0.9973448773448773, 0.9974603174603175, 0.9975757575757577, 0.9976911976911976, 0.9978066378066378, 0.9979220779220779, 0.9980375180375181, 0.9981529581529582, 0.9982683982683984, 0.9983838383838384, 0.9984992784992783, 0.9986147186147185, 0.9987301587301587, 0.9988455988455989, 0.9989610389610389, 0.9990764790764791, 0.9991919191919191, 0.9993073593073593, 0.9994227994227994, 0.9995382395382396, 0.9996536796536797, 0.9997691197691199, 0.9998845598845598, 1.0]
ada_vertify = [0.0, 1.0, 1.0, 1.0, 1.0, 1.0, 1.0, 1.0, 1.0, 1.0, 1.0, 1.0, 1.0, 1.0, 1.0, 1.0, 1.0, 1.0, 1.0, 1.0, 1.0, 1.0, 1.0, 1.0, 1.0, 1.0, 1.0, 1.0, 1.0, 1.0, 1.0, 1.0, 1.0, 1.0, 1.0, 1.0, 1.0, 1.0, 1.0, 1.0, 1.0, 1.0, 1.0, 1.0, 1.0, 1.0, 1.0, 1.0, 1.0, 1.0, 1.0, 1.0, 1.0, 1.0, 1.0, 1.0, 1.0, 1.0, 1.0, 1.0, 1.0, 1.0, 1.0, 1.0, 1.0, 1.0, 1.0, 1.0, 1.0, 1.0, 1.0, 1.0, 1.0, 1.0, 1.0, 1.0, 1.0, 1.0, 1.0, 1.0, 1.0, 1.0, 1.0, 1.0, 1.0, 1.0, 1.0, 1.0, 1.0, 1.0, 1.0, 1.0, 1.0, 1.0, 1.0, 1.0, 1.0, 1.0, 1.0, 1.0]

xg_train = [0.0, 0.9911989742153713, 0.9920998751162722, 0.9920998751162722, 0.9920998751162722, 0.9920998751162722, 0.9920998751162722, 0.9920998751162722, 0.9920998751162722, 0.9920998751162722, 0.9920998751162722, 0.9920998751162722, 0.9920998751162722, 0.9920998751162722, 0.9920998751162722, 0.9920998751162722, 0.9920998751162722, 0.9920998751162722, 0.9920998751162722, 0.9920998751162722, 0.9920998751162722, 0.9920998751162722, 0.9920998751162722, 0.9920998751162722, 0.9920998751162722, 0.9920998751162722, 0.9920998751162722, 0.9920998751162722, 0.9920998751162722, 0.9920998751162722, 0.9920998751162722, 0.9920998751162722, 0.9920998751162722, 0.9920998751162722, 0.9920998751162722, 0.9920998751162722, 0.9920998751162722, 0.9923612609039738, 0.9929540001537005, 0.9938391370642456, 0.9939041371292457, 0.9940666372917459, 0.9943740649904781, 0.9950679661191616, 0.9954237029966377, 0.9955862031591378, 0.9959139703010642, 0.9971905975529713, 0.9978035633974152, 0.9980234614934196, 0.9982219061166429, 0.9982219061166429, 0.9982219061166429, 0.9982219061166429, 0.9982219061166429, 0.9982219061166429, 0.9982219061166429, 0.9982219061166429, 0.9982219061166429, 0.9990990990990991, 0.9990990990990991, 0.9990990990990991, 0.9990990990990991, 0.9990990990990991, 0.9990990990990991, 0.999104890013981, 0.9992082992082991, 0.9993117084026174, 0.9994151175969357, 0.9995185267912541, 0.9996219359855724, 0.9997253451798906, 0.9998287543742089, 0.9999321635685272, 1.0, 1.0, 1.0, 1.0, 1.0, 1.0, 1.0, 1.0, 1.0, 1.0, 1.0, 1.0, 1.0, 1.0, 1.0, 1.0, 1.0, 1.0, 1.0, 1.0, 1.0, 1.0, 1.0, 1.0, 1.0, 1.0]
xg_test = [0.0, 0.9655244755244755, 0.9655244755244755, 0.9655244755244755, 0.9655244755244755, 0.9655244755244755, 0.9655244755244755, 0.9746153846153846, 0.99, 0.99, 0.99, 0.99, 0.99, 0.99, 0.99, 0.99, 0.99, 0.99, 0.99, 0.99, 0.99, 0.99, 0.99, 0.99, 0.99, 0.99, 0.99, 0.99, 0.99, 0.99, 0.99, 0.990016835016835, 0.9902861952861952, 0.9905555555555555, 0.9908249158249159, 0.991094276094276, 0.9913636363636364, 0.9916329966329966, 0.9919023569023568, 0.9921717171717171, 0.9924410774410773, 0.9927104377104378, 0.9929797979797981, 0.9932491582491583, 0.9935185185185185, 0.9937878787878788, 0.9940572390572392, 0.9943265993265993, 0.9945959595959597, 0.9948653198653199, 0.9951346801346801, 0.9954040404040404, 0.9956734006734006, 0.995942760942761, 0.9962121212121211, 0.9964814814814815, 0.9967508417508417, 0.997020202020202, 0.9972895622895622, 0.9975589225589225, 0.997828282828283, 0.9980976430976432, 0.9983670033670033, 0.9986363636363637, 0.9989057239057239, 0.9991750841750843, 0.9994444444444444, 0.9997138047138048, 0.999983164983165, 1.0, 1.0, 1.0, 1.0, 1.0, 1.0, 1.0, 1.0, 1.0, 1.0, 1.0, 1.0, 1.0, 1.0, 1.0, 1.0, 1.0, 1.0, 1.0, 1.0, 1.0, 1.0, 1.0, 1.0, 1.0, 1.0, 1.0, 1.0, 1.0, 1.0, 1.0]
xg_vertify = [0.0, 1.0, 1.0, 1.0, 1.0, 1.0, 1.0, 1.0, 1.0, 1.0, 1.0, 1.0, 1.0, 1.0, 1.0, 1.0, 1.0, 1.0, 1.0, 1.0, 1.0, 1.0, 1.0, 1.0, 1.0, 1.0, 1.0, 1.0, 1.0, 1.0, 1.0, 1.0, 1.0, 1.0, 1.0, 1.0, 1.0, 1.0, 1.0, 1.0, 1.0, 1.0, 1.0, 1.0, 1.0, 1.0, 1.0, 1.0, 1.0, 1.0, 1.0, 1.0, 1.0, 1.0, 1.0, 1.0, 1.0, 1.0, 1.0, 1.0, 1.0, 1.0, 1.0, 1.0, 1.0, 1.0, 1.0, 1.0, 1.0, 1.0, 1.0, 1.0, 1.0, 1.0, 1.0, 1.0, 1.0, 1.0, 1.0, 1.0, 1.0, 1.0, 1.0, 1.0, 1.0, 1.0, 1.0, 1.0, 1.0, 1.0, 1.0, 1.0, 1.0, 1.0, 1.0, 1.0, 1.0, 1.0, 1.0, 1.0]

dt_train = [0.0, 1.0, 1.0, 1.0, 1.0, 1.0, 1.0, 1.0, 1.0, 1.0, 1.0, 1.0, 1.0, 1.0, 1.0, 1.0, 1.0, 1.0, 1.0, 1.0, 1.0, 1.0, 1.0, 1.0, 1.0, 1.0, 1.0, 1.0, 1.0, 1.0, 1.0, 1.0, 1.0, 1.0, 1.0, 1.0, 1.0, 1.0, 1.0, 1.0, 1.0, 1.0, 1.0, 1.0, 1.0, 1.0, 1.0, 1.0, 1.0, 1.0, 1.0, 1.0, 1.0, 1.0, 1.0, 1.0, 1.0, 1.0, 1.0, 1.0, 1.0, 1.0, 1.0, 1.0, 1.0, 1.0, 1.0, 1.0, 1.0, 1.0, 1.0, 1.0, 1.0, 1.0, 1.0, 1.0, 1.0, 1.0, 1.0, 1.0, 1.0, 1.0, 1.0, 1.0, 1.0, 1.0, 1.0, 1.0, 1.0, 1.0, 1.0, 1.0, 1.0, 1.0, 1.0, 1.0, 1.0, 1.0, 1.0, 1.0]
dt_test = [0.0, 0.8057187257187259, 0.8291297591297593, 0.8525407925407926, 0.875951825951826, 0.8993628593628593, 0.9227738927738928, 0.9461849261849263, 0.9645454545454546, 0.9748251748251748, 0.9840947940947942, 0.9842735042735044, 0.9844522144522145, 0.9846309246309246, 0.9848096348096348, 0.984988344988345, 0.9851670551670552, 0.9853457653457653, 0.9855244755244754, 0.9857031857031856, 0.9858818958818958, 0.986060606060606, 0.9862393162393163, 0.9864180264180265, 0.9865967365967366, 0.9867754467754468, 0.9869541569541569, 0.9871328671328671, 0.9873115773115775, 0.9874902874902876, 0.9876689976689977, 0.9878477078477079, 0.9880264180264181, 0.9882051282051283, 0.9883838383838384, 0.9885625485625485, 0.9887412587412587, 0.9889199689199689, 0.9890986790986791, 0.9892773892773892, 0.9894560994560994, 0.9896348096348095, 0.9898135198135197, 0.9899922299922299, 0.9901709401709402, 0.9903496503496504, 0.9905283605283606, 0.9907070707070706, 0.9908857808857808, 0.9910644910644912, 0.9912432012432013, 0.9914219114219115, 0.9916006216006217, 0.9917793317793319, 0.991958041958042, 0.9921367521367521, 0.9923154623154623, 0.9924941724941725, 0.9926728826728827, 0.9928515928515929, 0.9930303030303029, 0.9932090132090131, 0.9933877233877233, 0.9935664335664335, 0.9937451437451437, 0.993923853923854, 0.9941025641025641, 0.9942812742812743, 0.9944599844599844, 0.9946386946386946, 0.9948174048174048, 0.9949961149961151, 0.9951748251748253, 0.9953535353535354, 0.9955322455322456, 0.9957109557109558, 0.9958896658896659, 0.9960683760683761, 0.9962470862470862, 0.9964257964257964, 0.9966045066045066, 0.9967832167832167, 0.9969619269619269, 0.997140637140637, 0.9973193473193473, 0.9974980574980574, 0.9976767676767677, 0.9978554778554779, 0.9980341880341881, 0.9982128982128982, 0.9983916083916083, 0.9985703185703185, 0.9987490287490287, 0.998927738927739, 0.9991064491064492, 0.9992851592851594, 0.9994638694638696, 0.9996425796425796, 0.9998212898212898, 1.0]
dt_vertify = [0.0, 0.9151515151515153, 0.9303030303030303, 0.9454545454545455, 0.9606060606060606, 0.9757575757575758, 0.990909090909091, 1.0, 1.0, 1.0, 1.0, 1.0, 1.0, 1.0, 1.0, 1.0, 1.0, 1.0, 1.0, 1.0, 1.0, 1.0, 1.0, 1.0, 1.0, 1.0, 1.0, 1.0, 1.0, 1.0, 1.0, 1.0, 1.0, 1.0, 1.0, 1.0, 1.0, 1.0, 1.0, 1.0, 1.0, 1.0, 1.0, 1.0, 1.0, 1.0, 1.0, 1.0, 1.0, 1.0, 1.0, 1.0, 1.0, 1.0, 1.0, 1.0, 1.0, 1.0, 1.0, 1.0, 1.0, 1.0, 1.0, 1.0, 1.0, 1.0, 1.0, 1.0, 1.0, 1.0, 1.0, 1.0, 1.0, 1.0, 1.0, 1.0, 1.0, 1.0, 1.0, 1.0, 1.0, 1.0, 1.0, 1.0, 1.0, 1.0, 1.0, 1.0, 1.0, 1.0, 1.0, 1.0, 1.0, 1.0, 1.0, 1.0, 1.0, 1.0, 1.0, 1.0]

lr_train = [0.0, 0.9842300051300562, 0.9842300051300562, 0.9842300051300562, 0.9842300051300562, 0.9842300051300562, 0.9842300051300562, 0.9842300051300562, 0.9842300051300562, 0.9842300051300562, 0.9842300051300562, 0.9842300051300562, 0.9842300051300562, 0.9842300051300562, 0.9842300051300562, 0.9842300051300562, 0.9842300051300562, 0.9859929749964744, 0.9877710688798313, 0.9886406340972226, 0.9895178270796787, 0.9903442733606704, 0.9912451742615713, 0.9912451742615713, 0.9912451742615713, 0.9920998751162722, 0.9920998751162722, 0.9920998751162722, 0.9920998751162722, 0.9920998751162722, 0.9920998751162722, 0.9920998751162722, 0.9920998751162722, 0.9920998751162722, 0.9920998751162722, 0.9920998751162722, 0.9920998751162722, 0.9920998751162722, 0.9920998751162722, 0.9920998751162722, 0.9920998751162722, 0.9920998751162722, 0.9920998751162722, 0.9920998751162722, 0.9920998751162722, 0.9920998751162722, 0.9920998751162722, 0.9920998751162722, 0.9920998751162722, 0.9920998751162722, 0.9920998751162722, 0.9920998751162722, 0.9920998751162722, 0.9920998751162722, 0.9920998751162722, 0.9920998751162722, 0.9920998751162722, 0.9920998751162722, 0.9920998751162722, 0.9920998751162722, 0.9920998751162722, 0.9920998751162722, 0.9920998751162722, 0.9920998751162722, 0.9920998751162722, 0.9920998751162722, 0.9920998751162722, 0.9920998751162722, 0.9920998751162722, 0.9920998751162722, 0.9920998751162722, 0.9920998751162722, 0.9920998751162722, 0.9920998751162722, 0.9920998751162722, 0.9920998751162722, 0.9920998751162722, 0.9920998751162722, 0.9920998751162722, 0.9920998751162722, 0.9920998751162722, 0.9920998751162722, 0.9920998751162722, 0.9920998751162722, 0.9920998751162722, 0.9920998751162722, 0.9920998751162722, 0.9920998751162722, 0.9920998751162722, 0.9920998751162722, 0.9920998751162722, 0.9920998751162722, 0.9920998751162722, 0.9920998751162722, 0.9920998751162722, 0.9920998751162722, 0.9920998751162722, 0.9920998751162722, 0.9981981981981981, 1.0]
lr_test = [0.0, 0.9828571428571429, 0.9828571428571429, 0.9828571428571429, 0.9828571428571429, 0.9828571428571429, 0.9828571428571429, 0.9828571428571429, 0.9828571428571429, 0.9828571428571429, 0.9828571428571429, 0.9828571428571429, 0.9828571428571429, 0.9828571428571429, 0.9828571428571429, 0.9828571428571429, 0.9828571428571429, 0.9828571428571429, 0.9828571428571429, 0.9828571428571429, 0.9828571428571429, 0.9828571428571429, 0.9828571428571429, 0.9828571428571429, 0.9828571428571429, 0.99, 0.99, 0.99, 0.99, 0.99, 0.99, 0.99, 0.99, 0.99, 0.99, 0.99, 0.99, 0.99, 0.99, 0.99, 0.99, 0.99, 0.99, 0.99, 0.99, 0.99, 0.99, 0.99, 0.99, 0.99, 0.99, 0.99, 0.99, 0.99, 0.99, 0.99, 0.99, 0.99, 0.99, 0.99, 0.99, 0.99, 0.99, 0.99, 0.99, 0.99, 0.99, 0.99, 0.99, 0.99, 0.99, 0.99, 0.99, 0.99, 0.99, 0.99, 0.99, 0.99, 0.99, 0.99, 0.99, 0.99, 0.99, 0.99, 0.99, 0.99, 0.99, 0.99, 0.99, 0.99, 0.99, 0.99, 0.99, 0.99, 0.99, 0.99, 0.99, 0.99, 0.99, 1.0]
lr_vertify = [0.0, 1.0, 1.0, 1.0, 1.0, 1.0, 1.0, 1.0, 1.0, 1.0, 1.0, 1.0, 1.0, 1.0, 1.0, 1.0, 1.0, 1.0, 1.0, 1.0, 1.0, 1.0, 1.0, 1.0, 1.0, 1.0, 1.0, 1.0, 1.0, 1.0, 1.0, 1.0, 1.0, 1.0, 1.0, 1.0, 1.0, 1.0, 1.0, 1.0, 1.0, 1.0, 1.0, 1.0, 1.0, 1.0, 1.0, 1.0, 1.0, 1.0, 1.0, 1.0, 1.0, 1.0, 1.0, 1.0, 1.0, 1.0, 1.0, 1.0, 1.0, 1.0, 1.0, 1.0, 1.0, 1.0, 1.0, 1.0, 1.0, 1.0, 1.0, 1.0, 1.0, 1.0, 1.0, 1.0, 1.0, 1.0, 1.0, 1.0, 1.0, 1.0, 1.0, 1.0, 1.0, 1.0, 1.0, 1.0, 1.0, 1.0, 1.0, 1.0, 1.0, 1.0, 1.0, 1.0, 1.0, 1.0, 1.0, 1.0]

gnb_train = [0.0, 0.9815583715929808, 0.9842222423603, 0.9868787450168026, 0.9885747565151857, 0.9903217812329153, 0.9920998751162722, 0.9920998751162722, 0.9920998751162722, 0.9920998751162722, 0.9920998751162722, 0.9920998751162722, 0.9920998751162722, 0.9920998751162722, 0.9920998751162722, 0.9920998751162722, 0.9920998751162722, 0.9920998751162722, 0.9920998751162722, 0.9920998751162722, 0.9920998751162722, 0.9920998751162722, 0.9920998751162722, 0.9920998751162722, 0.9920998751162722, 0.9920998751162722, 0.9920998751162722, 0.9920998751162722, 0.9920998751162722, 0.9920998751162722, 0.9920998751162722, 0.9920998751162722, 0.9920998751162722, 0.9920998751162722, 0.9920998751162722, 0.9920998751162722, 0.9920998751162722, 0.9920998751162722, 0.9920998751162722, 0.9920998751162722, 0.9920998751162722, 0.9920998751162722, 0.9920998751162722, 0.9920998751162722, 0.9920998751162722, 0.9920998751162722, 0.9920998751162722, 0.9920998751162722, 0.9920998751162722, 0.9920998751162722, 0.9920998751162722, 0.9920998751162722, 0.9920998751162722, 0.9920998751162722, 0.9920998751162722, 0.9920998751162722, 0.9920998751162722, 0.9920998751162722, 0.9920998751162722, 0.9920998751162722, 0.9920998751162722, 0.9920998751162722, 0.9920998751162722, 0.9920998751162722, 0.9920998751162722, 0.9920998751162722, 0.9920998751162722, 0.9920998751162722, 0.9920998751162722, 0.9920998751162722, 0.9920998751162722, 0.9920998751162722, 0.9920998751162722, 0.9920998751162722, 0.9920998751162722, 0.9920998751162722, 0.9920998751162722, 0.9920998751162722, 0.9920998751162722, 0.9920998751162722, 0.9920998751162722, 0.9920998751162722, 0.9920998751162722, 0.9920998751162722, 0.9920998751162722, 0.9920998751162722, 0.9920998751162722, 0.9920998751162722, 0.9920998751162722, 0.9920998751162722, 0.9920998751162722, 0.9920998751162722, 0.9920998751162722, 0.9920998751162722, 0.9920998751162722, 0.9920998751162722, 0.9920998751162722, 0.9920998751162722, 0.9990990990990991, 1.0]
gnb_test = [0.0, 0.9558653846153847, 0.9558653846153847, 0.9558653846153847, 0.9558653846153847, 0.9558653846153847, 0.9558653846153847, 0.9558653846153847, 0.9635576923076924, 0.9823076923076923, 0.9823076923076923, 0.9823076923076923, 0.9823076923076923, 0.9823076923076923, 0.9823076923076923, 0.9823076923076923, 0.99, 0.99, 0.99, 0.99, 0.99, 0.99, 0.99, 0.99, 0.99, 0.99, 0.99, 0.99, 0.99, 0.99, 0.99, 0.99, 0.99, 0.99, 0.99, 0.99, 0.99, 0.99, 0.99, 0.99, 0.99, 0.99, 0.99, 0.99, 0.99, 0.99, 0.99, 0.99, 0.99, 0.99, 0.99, 0.99, 0.99, 0.99, 0.99, 0.99, 0.99, 0.99, 0.99, 0.99, 0.99, 0.99, 0.99, 0.99, 0.99, 0.99, 0.99, 0.99, 0.99, 0.99, 0.99, 0.99, 0.99, 0.99, 0.99, 0.99, 0.99, 0.99, 0.99, 0.99, 0.99, 0.99, 0.99, 0.99, 0.99, 0.99, 0.99, 0.99, 0.99, 0.99, 0.99, 0.99, 0.99, 0.99, 0.99, 0.99, 0.99, 0.99, 0.99, 1.0]
gnb_vertify = [0.0, 1.0, 1.0, 1.0, 1.0, 1.0, 1.0, 1.0, 1.0, 1.0, 1.0, 1.0, 1.0, 1.0, 1.0, 1.0, 1.0, 1.0, 1.0, 1.0, 1.0, 1.0, 1.0, 1.0, 1.0, 1.0, 1.0, 1.0, 1.0, 1.0, 1.0, 1.0, 1.0, 1.0, 1.0, 1.0, 1.0, 1.0, 1.0, 1.0, 1.0, 1.0, 1.0, 1.0, 1.0, 1.0, 1.0, 1.0, 1.0, 1.0, 1.0, 1.0, 1.0, 1.0, 1.0, 1.0, 1.0, 1.0, 1.0, 1.0, 1.0, 1.0, 1.0, 1.0, 1.0, 1.0, 1.0, 1.0, 1.0, 1.0, 1.0, 1.0, 1.0, 1.0, 1.0, 1.0, 1.0, 1.0, 1.0, 1.0, 1.0, 1.0, 1.0, 1.0, 1.0, 1.0, 1.0, 1.0, 1.0, 1.0, 1.0, 1.0, 1.0, 1.0, 1.0, 1.0, 1.0, 1.0, 1.0, 1.0]


# rf_train = rf_test =
# knn_train = knn_test =
# ada_vertify = [0.0, 0.8616580310880828, 0.8782383419689117, 0.893264248704663, 0.9056994818652848, 0.910362694300518, 0.9145077720207253, 0.9181347150259066, 0.9212435233160621, 0.9259067357512952, 0.9284974093264248, 0.9310880829015543, 0.9367875647668393, 0.9409326424870466, 0.9450777202072539, 0.9471502590673575, 0.9487046632124352, 0.950259067357513, 0.9528497409326425, 0.9554404145077721, 0.9575129533678757, 0.9590673575129534, 0.9601036269430052, 0.9601036269430052, 0.9616580310880829, 0.9626943005181348, 0.9642487046632124, 0.9663212435233162, 0.9663212435233162, 0.9663212435233162, 0.9673575129533679, 0.9678756476683938, 0.9704663212435234, 0.9704663212435234, 0.9709844559585493, 0.9735751295336789, 0.9746113989637306, 0.9756476683937825, 0.9756476683937825, 0.9761658031088084, 0.9761658031088084, 0.9777202072538861, 0.9782383419689118, 0.9792746113989637, 0.9797927461139896, 0.9803108808290155, 0.9803108808290155, 0.9808290155440413, 0.9813471502590673, 0.9813471502590673, 0.9813471502590673, 0.9813471502590673, 0.9813471502590673, 0.9813471502590673, 0.9813471502590673, 0.9818652849740932, 0.9823834196891191, 0.9834196891191709, 0.9844559585492227, 0.9865284974093264, 0.9870466321243523, 0.9875647668393782, 0.9875647668393782, 0.9880829015544041, 0.98860103626943, 0.98860103626943, 0.98860103626943, 0.9891191709844559, 0.9891191709844559, 0.9891191709844559, 0.9891191709844559, 0.9891191709844559, 0.9896373056994818, 0.9896373056994818, 0.9901554404145078, 0.9901554404145078, 0.9901554404145078, 0.9901554404145078, 0.9901554404145078, 0.9911917098445595, 0.9917098445595854, 0.9917098445595854, 0.9917098445595854, 0.9917098445595854, 0.9927461139896373, 0.993782383419689, 0.993782383419689, 0.993782383419689, 0.993782383419689, 0.993782383419689, 0.994300518134715, 0.9953367875647668, 0.9958549222797928, 0.9958549222797928, 0.9963730569948186, 0.9963730569948186, 0.9974093264248705, 0.9989637305699481, 1.0, 1.0]
# ada_92a = [0.0, 0.8229185239711555, 0.8632514074619337, 0.8721402963508226, 0.8819489087910141, 0.9014311809048652, 0.9065593860330703, 0.9340318161370792, 0.9436044657097288, 0.9480489101541734, 0.9480489101541734, 0.9480489101541734, 0.9525943646996279, 0.9525943646996279, 0.9616852737905368, 0.9616852737905368, 0.9616852737905368, 0.9616852737905368, 0.9616852737905368, 0.9616852737905368, 0.9669484316852739, 0.9669484316852739, 0.9669484316852739, 0.9669484316852739, 0.9669484316852739, 0.9669484316852739, 0.9669484316852739, 0.9669484316852739, 0.9669484316852739, 0.9669484316852739, 0.9669484316852739, 0.9669484316852739, 0.9669484316852739, 0.9669484316852739, 0.9767570441254652, 0.9767570441254652, 0.9767570441254652, 0.9767570441254652, 0.9812014885699096, 0.9812014885699096, 0.9812014885699096, 0.9812014885699096, 0.9812014885699096, 0.9812014885699096, 0.9812014885699096, 0.9812014885699096, 0.9812014885699096, 0.9812014885699096, 0.9812014885699096, 0.9812014885699096, 0.9812014885699096, 0.9812014885699096, 0.9812014885699096, 0.9812014885699096, 0.9812014885699096, 0.9812014885699096, 0.9812014885699096, 0.9812014885699096, 0.9902923976608188, 0.9902923976608188, 0.9955555555555555, 0.9955555555555555, 0.9955555555555555, 0.9955555555555555, 0.9955555555555555, 0.9955555555555555, 0.9955555555555555, 0.9955555555555555, 0.9955555555555555, 0.9955555555555555, 0.9955555555555555, 0.9955555555555555, 0.9955555555555555, 0.9955555555555555, 0.9955555555555555, 0.9955555555555555, 1.0, 1.0, 1.0, 1.0, 1.0, 1.0, 1.0, 1.0, 1.0, 1.0, 1.0, 1.0, 1.0, 1.0, 1.0, 1.0, 1.0, 1.0, 1.0, 1.0, 1.0, 1.0, 1.0, 1.0]


# xg_vertify = [0.0, 0.3756579561649221, 0.3756579561649221, 0.4579373679296281, 0.5185889970023096, 0.5185889970023096, 0.5185889970023096, 0.564453658656445, 0.564453658656445, 0.5707036586564451, 0.5864931323406556, 0.5864931323406556, 0.6173754852818321, 0.6279018010713058, 0.6279018010713058, 0.6514720625092142, 0.6672615361934248, 0.6672615361934248, 0.6672615361934248, 0.6672615361934248, 0.6739282028600914, 0.6739282028600914, 0.6872615361934248, 0.6872615361934248, 0.6931438891346012, 0.6931438891346012, 0.7309728365030221, 0.7420839476141333, 0.7487506142808, 0.7540137721755369, 0.7540137721755369, 0.7592769300702737, 0.7655269300702737, 0.7772916359526266, 0.7772916359526266, 0.7825547938473636, 0.793373507297656, 0.793373507297656, 0.7986366651923927, 0.8091629809818665, 0.8091629809818665, 0.8144261388766033, 0.8199816944321588, 0.8199816944321588, 0.8317464003145117, 0.8322248692140333, 0.8338729287568297, 0.8580950705641108, 0.8595836404737334, 0.8595836404737334, 0.8595836404737334, 0.8595836404737334, 0.8595836404737334, 0.8707291513096467, 0.8707291513096467, 0.8707291513096467, 0.8766115042508232, 0.8766115042508232, 0.8766115042508232, 0.8883762101331761, 0.8883762101331761, 0.893639368027913, 0.893639368027913, 0.893639368027913, 0.893639368027913, 0.893639368027913, 0.893639368027913, 0.893639368027913, 0.899889368027913, 0.9229303037004275, 0.9229303037004275, 0.9229303037004275, 0.9295969703670941, 0.9295969703670941, 0.9358469703670942, 0.9411101282618312, 0.9411101282618312, 0.9516364440513048, 0.9516364440513048, 0.9516364440513048, 0.9516364440513048, 0.9624551575015973, 0.9624551575015973, 0.9624551575015973, 0.9624551575015973, 0.9683375104427737, 0.9683375104427737, 0.9683375104427737, 0.9683375104427737, 0.9683375104427737, 0.9736006683375106, 0.9736006683375106, 0.9736006683375106, 0.9788638262322473, 0.9788638262322473, 0.9788638262322473, 0.9952380952380953, 0.9952380952380953, 0.9952380952380953, 1.0]

# xg_92a = [0.0, 0.8307727749833014, 0.866429340639867, 0.8836453604874658, 0.8979994274731118, 0.9031276326013169, 0.908255837729522, 0.9135189956242588, 0.9277381098433729, 0.9322835643888275, 0.9418562139614771, 0.9471193718562141, 0.9471193718562141, 0.9516648264016686, 0.9567930315298737, 0.9671843945528156, 0.9671843945528156, 0.9671843945528156, 0.9671843945528156, 0.9671843945528156, 0.9671843945528156, 0.9671843945528156, 0.9671843945528156, 0.9723125996810207, 0.9723125996810207, 0.9723125996810207, 0.9723125996810207, 0.9723125996810207, 0.9723125996810207, 0.9723125996810207, 0.9723125996810207, 0.9723125996810207, 0.9723125996810207, 0.9723125996810207, 0.9723125996810207, 0.9723125996810207, 0.9723125996810207, 0.9723125996810207, 0.9767570441254652, 0.9767570441254652, 0.9767570441254652, 0.9767570441254652, 0.9767570441254652, 0.9857469431153643, 0.9857469431153643, 0.9857469431153643, 0.9857469431153643, 0.9857469431153643, 0.9857469431153643, 0.9857469431153643, 0.9857469431153643, 0.9857469431153643, 0.9857469431153643, 0.9857469431153643, 0.9857469431153643, 0.9857469431153643, 0.9857469431153643, 0.9857469431153643, 0.9902923976608188, 0.9902923976608188, 0.9902923976608188, 0.9902923976608188, 0.9902923976608188, 0.9902923976608188, 0.9902923976608188, 0.9902923976608188, 0.9902923976608188, 0.9902923976608188, 0.9902923976608188, 0.9902923976608188, 0.9902923976608188, 0.9902923976608188, 0.9902923976608188, 0.9902923976608188, 0.9902923976608188, 0.9902923976608188, 0.9902923976608188, 0.9902923976608188, 0.9902923976608188, 0.9902923976608188, 0.9902923976608188, 0.9902923976608188, 0.9902923976608188, 0.9902923976608188, 0.9902923976608188, 0.9902923976608188, 0.9955555555555555, 0.9955555555555555, 0.9955555555555555, 0.9955555555555555, 0.9955555555555555, 0.9955555555555555, 0.9955555555555555, 0.9955555555555555, 0.9955555555555555, 0.9955555555555555, 0.9955555555555555, 0.9955555555555555, 1.0, 1.0]


# dt_vertify = [0.0, 0.780764902915162, 0.8452094345876728, 0.8661708498755131, 0.8801074774869498, 0.8913000242808276, 0.8932134113266159, 0.8949490583592482, 0.8968704725878902, 0.901697763583609, 0.9086760920764639, 0.9152306704880472, 0.9182323662506047, 0.9202064163134821, 0.9215004466812541, 0.9228201251830617, 0.9242459122453788, 0.9265513650072897, 0.9288612157818099, 0.930194053956872, 0.9309836111308124, 0.9317926455590959, 0.9326744860479048, 0.9335356322640089, 0.9343967784801134, 0.9352579246962174, 0.9361190709123217, 0.9369802171284258, 0.9378413633445302, 0.9387025095606345, 0.9395636557767386, 0.9404248019928427, 0.941285948208947, 0.9421470944250512, 0.9430082406411555, 0.9438693868572597, 0.944730533073364, 0.9455916792894683, 0.9464528255055725, 0.947313971721677, 0.9481751179377811, 0.9490362641538853, 0.9498974103699893, 0.9507585565860938, 0.951619702802198, 0.9524808490183023, 0.9533419952344063, 0.9542031414505108, 0.9550642876666149, 0.955925433882719, 0.9567865800988233, 0.9576477263149276, 0.9585088725310316, 0.9593700187471359, 0.9602311649632401, 0.9610923111793443, 0.9619534573954486, 0.9628146036115528, 0.9636757498276569, 0.9645368960437614, 0.9653980422598657, 0.9662591884759699, 0.9671203346920741, 0.9679814809081784, 0.9688426271242825, 0.9697037733403867, 0.9705649195564912, 0.9714260657725953, 0.9722872119886995, 0.9731483582048037, 0.9740095044209081, 0.9748706506370123, 0.9757317968531165, 0.9765929430692207, 0.977454089285325, 0.9783152355014291, 0.9791763817175333, 0.9800375279336375, 0.9808986741497417, 0.9817598203658463, 0.9826209665819505, 0.9834821127980546, 0.9843432590141589, 0.9852044052302631, 0.9860655514463673, 0.9869266976624715, 0.9877878438785757, 0.9886489900946801, 0.9895101363107843, 0.9903712825268884, 0.9912324287429927, 0.9920935749590969, 0.9929547211752011, 0.9938158673913053, 0.9946770136074095, 0.9955381598235139, 0.9963993060396179, 0.9972604522557222, 0.9981215984718265, 1.0]

# dt_92a = [0.0, 0.5987784592197138, 0.8635971659230564, 0.8810197009559051, 0.885493047130474, 0.8896909112113791, 0.895036617349217, 0.899326648896027, 0.9033024267952499, 0.9065158240166585, 0.9093419802588603, 0.9121681365010618, 0.9148988029617271, 0.9167069888022376, 0.9185151746427478, 0.9201494282640228, 0.9207980659762974, 0.9214467036885721, 0.9220953414008466, 0.9227439791131212, 0.9233926168253959, 0.9240412545376706, 0.9246898922499452, 0.9253385299622199, 0.9259871676744945, 0.9266358053867692, 0.9272844430990439, 0.9279330808113183, 0.9285817185235932, 0.9292303562358676, 0.9298789939481423, 0.930527631660417, 0.9311762693726916, 0.9318249070849663, 0.932473544797241, 0.9331221825095156, 0.93377082022179, 0.9344194579340648, 0.9350680956463394, 0.935716733358614, 0.9363653710708887, 0.9370140087831633, 0.9376626464954381, 0.9383112842077127, 0.9389599219199873, 0.9396085596322618, 0.9402571973445365, 0.9409058350568111, 0.9415544727690858, 0.9422031104813605, 0.9428517481936352, 0.9435003859059098, 0.9441490236181844, 0.944797661330459, 0.9454462990427338, 0.9460949367550082, 0.946743574467283, 0.9473922121795576, 0.9480408498918322, 0.9486894876041069, 0.9493381253163815, 0.949986763028656, 0.9506354007409307, 0.9512840384532055, 0.95193267616548, 0.9525813138777547, 0.9532299515900293, 0.953878589302304, 0.9545272270145787, 0.9551758647268531, 0.9558245024391278, 0.9564731401514026, 0.9571217778636771, 0.9577704155759518, 0.9584190532882266, 0.9590676910005012, 0.9597163287127758, 0.9603649664250504, 0.9610136041373251, 0.9616622418495997, 0.9623108795618744, 0.9629595172741491, 0.9636081549864235, 0.9642567926986982, 0.9649054304109729, 0.9655540681232475, 0.9662027058355221, 0.9668513435477968, 0.9674999812600713, 0.9681486189723462, 0.9687972566846208, 0.9694458943968953, 0.97009453210917, 0.9707431698214446, 0.9713285500420806, 0.9719098925504845, 0.9724912350588883, 0.9733217358164504, 0.9841806042816146, 1.0]


# lr_vertify = [0.0, 0.8544041450777204, 0.8569948186528498, 0.8803108808290153, 0.9015544041450776, 0.9015544041450776, 0.9015544041450776, 0.9015544041450776, 0.9015544041450776, 0.9072538860103625, 0.9150259067357511, 0.9170984455958548, 0.9170984455958548, 0.9176165803108807, 0.9186528497409325, 0.921761658031088, 0.9259067357512952, 0.927461139896373, 0.927461139896373, 0.9284974093264248, 0.9300518134715026, 0.9341968911917098, 0.9393782383419689, 0.9455958549222798, 0.9476683937823834, 0.9492227979274611, 0.9518134715025907, 0.9528497409326425, 0.9533678756476685, 0.9533678756476685, 0.9533678756476685, 0.9533678756476685, 0.9533678756476685, 0.9533678756476685, 0.9538860103626943, 0.9569948186528497, 0.9616580310880829, 0.9637305699481866, 0.9663212435233162, 0.9673575129533679, 0.9715025906735753, 0.972538860103627, 0.9740932642487048, 0.9777202072538861, 0.9792746113989639, 0.9792746113989639, 0.9792746113989639, 0.9792746113989639, 0.9792746113989639, 0.9792746113989639, 0.9792746113989639, 0.9792746113989639, 0.9792746113989639, 0.9792746113989639, 0.9792746113989639, 0.9792746113989639, 0.9792746113989639, 0.9792746113989639, 0.9792746113989639, 0.9803108808290155, 0.9813471502590673, 0.9834196891191709, 0.9839378238341968, 0.9844559585492227, 0.9844559585492227, 0.9844559585492227, 0.9844559585492227, 0.9844559585492227, 0.9844559585492227, 0.9844559585492227, 0.9844559585492227, 0.9844559585492227, 0.98860103626943, 0.9896373056994818, 0.9896373056994818, 0.9896373056994818, 0.9896373056994818, 0.9896373056994818, 0.9896373056994818, 0.9896373056994818, 0.9896373056994818, 0.9896373056994818, 0.9896373056994818, 0.9896373056994818, 0.9896373056994818, 0.9922279792746114, 0.9932642487046632, 0.994300518134715, 0.9948186528497409, 0.9948186528497409, 0.9948186528497409, 0.9963730569948186, 1.0, 1.0, 1.0, 1.0, 1.0, 1.0, 1.0, 1.0]
# lr_92a = [0.0, 0.8534088523562208, 0.8736088278193541, 0.894391553865238, 0.8988359983096824, 0.8988359983096824, 0.9086446107498739, 0.9205974727027358, 0.9250419171471803, 0.9250419171471803, 0.9250419171471803, 0.9295873716926348, 0.9295873716926348, 0.9295873716926348, 0.9295873716926348, 0.9340318161370792, 0.9438404285772707, 0.9438404285772707, 0.9438404285772707, 0.9536490410174621, 0.9536490410174621, 0.9536490410174621, 0.9580934854619066, 0.9580934854619066, 0.9580934854619066, 0.9580934854619066, 0.9580934854619066, 0.9580934854619066, 0.9580934854619066, 0.9580934854619066, 0.9580934854619066, 0.9580934854619066, 0.9580934854619066, 0.9580934854619066, 0.9580934854619066, 0.9580934854619066, 0.9580934854619066, 0.9580934854619066, 0.9580934854619066, 0.9626389400073612, 0.9626389400073612, 0.9626389400073612, 0.9626389400073612, 0.9671843945528156, 0.9717298490982701, 0.9717298490982701, 0.9717298490982701, 0.9717298490982701, 0.9717298490982701, 0.9717298490982701, 0.9717298490982701, 0.9717298490982701, 0.9717298490982701, 0.9717298490982701, 0.9717298490982701, 0.9717298490982701, 0.9717298490982701, 0.9717298490982701, 0.9717298490982701, 0.9717298490982701, 0.9717298490982701, 0.9717298490982701, 0.9717298490982701, 0.9717298490982701, 0.9717298490982701, 0.9717298490982701, 0.9761742935427146, 0.9761742935427146, 0.9761742935427146, 0.9761742935427146, 0.9761742935427146, 0.9761742935427146, 0.9813024986709198, 0.9813024986709198, 0.9857469431153643, 0.9857469431153643, 0.9857469431153643, 0.9857469431153643, 0.9857469431153643, 0.9857469431153643, 0.9857469431153643, 0.9857469431153643, 0.9857469431153643, 0.9857469431153643, 0.9857469431153643, 0.9857469431153643, 0.9857469431153643, 0.9857469431153643, 0.9857469431153643, 0.9857469431153643, 0.9857469431153643, 0.9857469431153643, 0.9857469431153643, 0.9901913875598087, 0.9901913875598087, 0.9954545454545455, 1.0, 1.0, 1.0, 1.0]


# rf_train = [0.0, 1.0, 1.0, 1.0, 1.0, 1.0, 1.0, 1.0, 1.0, 1.0, 1.0, 1.0, 1.0, 1.0, 1.0, 1.0, 1.0, 1.0, 1.0, 1.0, 1.0, 1.0, 1.0, 1.0, 1.0, 1.0, 1.0, 1.0, 1.0, 1.0, 1.0, 1.0, 1.0, 1.0, 1.0, 1.0, 1.0, 1.0, 1.0, 1.0, 1.0, 1.0, 1.0, 1.0, 1.0, 1.0, 1.0, 1.0, 1.0, 1.0, 1.0, 1.0, 1.0, 1.0, 1.0, 1.0, 1.0, 1.0, 1.0, 1.0, 1.0, 1.0, 1.0, 1.0, 1.0, 1.0, 1.0, 1.0, 1.0, 1.0, 1.0, 1.0, 1.0, 1.0, 1.0, 1.0, 1.0, 1.0, 1.0, 1.0, 1.0, 1.0, 1.0, 1.0, 1.0, 1.0, 1.0, 1.0, 1.0, 1.0, 1.0, 1.0, 1.0, 1.0, 1.0, 1.0, 1.0, 1.0, 1.0, 1.0]
# rf_test =
# rf_vertify = [0.0, 0.8430051813471504, 0.8715025906735748, 0.8917098445595852, 0.9051813471502589, 0.909844559585492, 0.9150259067357511, 0.9170984455958548, 0.9191709844559585, 0.9202072538860102, 0.9243523316062175, 0.9290155440414507, 0.9331606217616579, 0.9352331606217616, 0.9367875647668393, 0.9373056994818653, 0.9378238341968912, 0.9378238341968912, 0.938341968911917, 0.938341968911917, 0.9409326424870466, 0.9430051813471503, 0.9450777202072539, 0.9492227979274611, 0.9528497409326425, 0.9554404145077721, 0.9569948186528497, 0.9585492227979275, 0.9606217616580311, 0.9606217616580311, 0.9616580310880829, 0.9621761658031088, 0.9621761658031088, 0.9626943005181348, 0.9632124352331607, 0.9632124352331607, 0.9632124352331607, 0.9632124352331607, 0.9637305699481866, 0.9637305699481866, 0.9642487046632124, 0.9642487046632124, 0.9647668393782384, 0.965373946721097, 0.9673575129533679, 0.9689119170984457, 0.9689119170984457, 0.9715025906735753, 0.9715025906735753, 0.972538860103627, 0.9746113989637306, 0.9751295336787565, 0.9766839378238343, 0.9766839378238343, 0.9775788977861517, 0.9813471502590673, 0.9829015544041451, 0.9849740932642487, 0.987528131051447, 0.98860103626943, 0.9896373056994818, 0.9906735751295337, 0.9917098445595854, 0.9927461139896373, 0.9927461139896373, 0.993782383419689, 0.993782383419689, 0.993782383419689, 0.994300518134715, 0.994300518134715, 0.994300518134715, 0.994300518134715, 0.994300518134715, 0.994300518134715, 0.994300518134715, 0.994300518134715, 0.994300518134715, 0.9948186528497409, 0.9948186528497409, 0.9948186528497409, 0.9948186528497409, 0.9948186528497409, 0.9948186528497409, 0.9948186528497409, 0.9948186528497409, 0.9948186528497409, 0.9948186528497409, 0.9948186528497409, 0.9953367875647668, 0.9953367875647668, 0.9953367875647668, 0.9953367875647668, 0.9958344236841647, 0.9973308211650181, 0.9979274611398964, 0.9994818652849741, 0.9994818652849741, 0.9994818652849741, 0.9994818652849741, 1.0]
# rf_92a = [0.0, 0.8830035851088482, 0.8983882004934637, 0.9163679984732616, 0.926624408729672, 0.9340318161370792, 0.9340318161370792, 0.9476681797734429, 0.9476681797734429, 0.9476681797734429, 0.9521126242178873, 0.9521126242178873, 0.9521126242178873, 0.9521126242178873, 0.9619212366580788, 0.9619212366580788, 0.9619212366580788, 0.9619212366580788, 0.9619212366580788, 0.9619212366580788, 0.9619212366580788, 0.9619212366580788, 0.9619212366580788, 0.9619212366580788, 0.9671843945528156, 0.9671843945528156, 0.9671843945528156, 0.9671843945528156, 0.9671843945528156, 0.9671843945528156, 0.97162883899726, 0.97162883899726, 0.97162883899726, 0.97162883899726, 0.97162883899726, 0.9760732834417045, 0.9779380853065064, 0.9812014885699096, 0.9812014885699096, 0.9812014885699096, 0.9812014885699096, 0.9812014885699096, 0.9812014885699096, 0.9812014885699096, 0.9857469431153643, 0.9857469431153643, 0.9902923976608188, 0.9902923976608188, 0.9902923976608188, 0.9902923976608188, 0.9902923976608188, 0.9902923976608188, 0.9902923976608188, 0.9902923976608188, 0.9902923976608188, 0.9902923976608188, 0.9902923976608188, 0.9902923976608188, 0.9902923976608188, 0.9902923976608188, 0.9902923976608188, 0.9902923976608188, 0.9947368421052631, 0.9947368421052631, 0.9947368421052631, 1.0, 1.0, 1.0, 1.0, 1.0, 1.0, 1.0, 1.0, 1.0, 1.0, 1.0, 1.0, 1.0, 1.0, 1.0, 1.0, 1.0, 1.0, 1.0, 1.0, 1.0, 1.0, 1.0, 1.0, 1.0, 1.0, 1.0, 1.0, 1.0, 1.0, 1.0, 1.0, 1.0, 1.0, 1.0]

# svm_train =
# svm_test =

fig, ax = plt.subplots()
font1 = {"family": "Arial Unicode MS", "size": 10}
# font2 = {"family": "Arial Unicode MS", "size": 9.5}
ax.plot([0, 1], [0, 1], linestyle="--", lw=1, color='gray', alpha=0.8)
mean_fpr = np.linspace(0, 1, 100)

# ax.plot(mean_fpr, ada_train, color='red', lw=1, alpha=0.5, label="AdaBoost(0.995)")
# ax.plot(mean_fpr, xg_train, color='teal', lw=1, alpha=0.5, label="XgBoost(0.991)")
# ax.plot(mean_fpr, dt_train, color='gold', lw=1, alpha=0.5, label="DT(0.995)")
# ax.plot(mean_fpr, lr_train, color='blue', lw=1, alpha=0.5, label="LR(0.986)")
# ax.plot(mean_fpr, gnb_train, color='yellow', lw=1, alpha=0.5, label="GNB(0.987)")

# ax.plot(mean_fpr, rf_train, color='purple', lw=1, alpha=0.5, label="RF(0.995)")
# ax.plot(mean_fpr, svm_train, color='purple', lw=1, alpha=0.5, label="SVM(0.572)")
# ax.plot(mean_fpr, knn_train, color='blue', lw=1, alpha=0.5, label="KNN(0.930)")

# ax.plot(mean_fpr, ada_test, color='red', lw=1, alpha=0.5, label="AdaBoost(0.989)")
# ax.plot(mean_fpr, xg_test, color='teal', lw=1, alpha=0.5, label="XgBoost(0.988)")
# ax.plot(mean_fpr, dt_test, color='gold', lw=1, alpha=0.5, label="DT(0.978)")
# ax.plot(mean_fpr, lr_test, color='blue', lw=1, alpha=0.5, label="LR(0.983)")
# ax.plot(mean_fpr, gnb_test, color='yellow', lw=1, alpha=0.5, label="GNB(0.982)")

# ax.plot(mean_fpr, rf_test, color='purple', lw=1, alpha=0.5, label="RF()")
# ax.plot(mean_fpr, knn_test, color='green', lw=1, alpha=0.5, label="KNN(0.838)")
# # ax.plot(mean_fpr, svm_test, color='purple', lw=1, alpha=0.5, label="SVM()")

ax.plot(mean_fpr, ada_vertify, color='red', lw=1, alpha=0.5, label="AdaBoost(0.995)")
ax.plot(mean_fpr, xg_vertify, color='teal', lw=1, alpha=0.5, label="XgBoost(0.995)")
ax.plot(mean_fpr, dt_vertify, color='gold', lw=1, alpha=0.5, label="DT(0.992)")
ax.plot(mean_fpr, lr_vertify, color='blue', lw=1, alpha=0.5, label="LR(0.995)")
ax.plot(mean_fpr, gnb_vertify, color='yellow', lw=1, alpha=0.5, label="GNB(0.995)")

# # ax.plot(mean_fpr, rf_vertify, color='red', lw=1, alpha=0.5, label="RF(0.896)")
# # ax.plot(mean_fpr, svm_test, color='purple', lw=1, alpha=0.5, label="SVM()")
# # ax.plot(mean_fpr, knn_vertify, color='black', lw=1, alpha=0.5, label="KNN(0.790)")

# ax.plot(mean_fpr, ada_vertify, color='blue', lw=1, alpha=0.5)
# ax.plot(mean_fpr, xg_vertify, color='blue', lw=1, alpha=0.5)
# ax.plot(mean_fpr, dt_vertify, color='blue', lw=1, alpha=0.5)
# ax.plot(mean_fpr, lr_vertify, color='blue', lw=1, alpha=0.5)
# ax.plot(mean_fpr, rf_vertify, color='blue', lw=1, alpha=0.5)
# ax.plot(mean_fpr, ada_92a, color='red', lw=1, alpha=0.5)
# ax.plot(mean_fpr, xg_92a, color='red', lw=1, alpha=0.5)
# ax.plot(mean_fpr, dt_92a, color='red', lw=1, alpha=0.5)
# ax.plot(mean_fpr, lr_92a, color='red', lw=1, alpha=0.5)
# ax.plot(mean_fpr, rf_92a, color='red', lw=1, alpha=0.5)

ax.set(xlim=[0, 1], ylim=[0, 1.05])
ax.legend(prop=font1, loc="lower right")

# 坐标轴刻度字体设置
x_label = ax.get_xticklabels()
[x_label_temp.set_fontname("Arial Unicode MS") for x_label_temp in x_label]
y_label = ax.get_yticklabels()
[y_label_temp.set_fontname("Arial Unicode MS") for y_label_temp in y_label]
plt.xticks(weight='bold')
plt.yticks(weight='bold')
plt.xlabel('1-Specificity',  fontproperties='Arial Unicode MS', size=10)
plt.ylabel('Sensitivity', fontproperties='Arial Unicode MS', size=10)

# 坐标轴刻度字体颜色设置
# ax.tick_params(axis="y",
#                 labelsize=9,  # y轴字体大小设置
#                 color="r",  # y轴标签颜色标签设置
#                 labelcolor="b",  # y轴字体颜色设置
#                 direction="in"  # y轴标签方向设置
#                 )


plt.show()
