# Supplementary material for: Machine learning algorithm based on combined clinical indicators for the prediction of infertility and pregnancy loss
Source: Front Endocrinol (Lausanne). 2025 Jul 18;16:1544724. doi: 10.3389/fendo.2025.1544724 (PMC12313480; doi:10.3389/fendo.2025.1544724)
Supplement: Supplementary file 2 [file DataSheet2.zip › xiugai-shangchuan/Figure 3/dui-raw data.xlsx]

## Sheet: dui-raw data
Case	HPV52	HPV83	PDW	BACT	HPV16	ESR60M	EC	AntiTPO	SG	HDL	MONO	TBA	ALP	PLT	MPV	HPV68	NEUT	EO	Tg	IBIL	HPV59	HPV66	RDW	MCH	HPV45	HPV82	Globin	CEA	HPV58	LYMPH	TP	HPV43	AST	CA199	Path.CAST	DBIL	T4	E2	Hy.CAST	RBC	HCT	fT4	HPV81	HPV18	MCV	MONO#	PRL	HPV61	TBIL
0	0.29	0.75	14.9	18.5	0.43	8	6.4	9	1.018	1.31	0.061	2.15	88	182	11.9	0.14	0.529	0.014	17.8	9	0.26	3.31	0.126	29	0.24	0.26	51.04	1.63	0.43	0.384	83.1	0.46	17	4.92	0	3.5	98.8	83.28	0.41	4.69	0.415	17	0.34	0.33	88.5	0.28	10.76	0.4	12.5
0	0.4	0.74	15.5	195	0.27	3	16.9	9	1.01	1.43	0.085	3.48	78	271	12.3	0.29	0.632	0.02	13.1	6.2	0.24	0.45	0.124	27.5	0.2	0.38	30.91	1.91	0.28	0.265	81.7	0.24	19	8.83	0.13	6.4	60.4	192.6	0	4.88	0.437	15	0.42	0.44	89.5	0.46	11.01	0.38	8.6
0	0.23	0.64	11.6	1531.1	0.23	8	176.3	9	1.021	1.06	0.067	1.35	59	301	10.4	0.47	0.626	0.016	12.8	5.8	0.37	0.62	0.124	26.6	0.55	0.33	55.79	2.97	0.47	0.281	72.4	0.32	19	17.8	0.12	2.4	83.9	54.1	0.41	4.14	0.371	13.5	0.29	0.15	89.6	0.46	8.07	0.4	8.2
0	0.25	0.55	12.9	8.1	0.47	4	2	13.9	1.003	1.46	0.071	1.52	52	198	10.9	0.4	0.643	0.043	2.56	15	0.23	0.44	0.132	21.4	0.39	0.35	41.72	1.1	0.47	0.222	76.1	0.49	17	9.57	0	7.5	113	31.55	0	3.64	0.272	17.5	0.36	0.24	74.7	0.29	9.12	0.55	22.5
0	0.36	0.51	12.6	156.5	0.51	6	52.8	9.93	1.012	1.76	0.057	1.43	61	285	10.7	0.4	0.595	0.023	3.98	10.4	0.1	0.56	0.128	27.8	0.1	0.38	67.18	1.25	0.36	0.289	74.2	0.38	18	13.5	0	4.6	102	14.32	0.13	3.7	0.341	14	0.27	0.53	92.2	0.35	10.83	0.41	15
0	25.17	0.27	12.5	39.4	0.09	5	4.8	9	1.004	1.82	0.045	1.73	65	241	10.5	0.22	0.511	0.035	27.1	8.6	0.36	0.41	0.13	29.2	0.25	0.1	51.09	0.515	0.29	0.369	85	0.32	18	5.66	0	3.2	96.8	94.86	0	4.97	0.467	16.6	0.4	0.24	94	0.43	21.25	0.51	11.8
0	0.35	0.84	11.3	2	0.22	8	2.1	9	1.022	1.52	0.105	6.46	53	325	10.3	0.29	0.415	0.02	5.77	9.5	0.21	0.3	0.121	29.6	0.33	0.22	47.91	0.674	0.51	0.508	68.3	0.6	15	11.4	0	3.6	105	35.2	0	4.42	0.41	16.5	0.47	0.35	92.8	0.31	23.47	0.6	13.1
0	0.43	0.54	12.8	104.3	0.42	8	7.7	19.7	1.006	1.35	0.045	0.72	79	259	10.7	0.33	0.556	0.009	11.1	9.8	0.22	0.7	0.132	29.2	0.4	0.24	55.41	1.42	0.29	0.354	75.6	0.32	14	17.8	0	4.7	99.4	34.38	0	4.48	0.397	16.3	0.31	0.54	88.6	0.42	21.34	0.39	14.5
0	0.23	0.67	15.2	1.1	0.38	6	0.1	10.7	1.006	0.9	0.058	5.06	51	338	11.8	0.28	0.528	0.026	1.49	7	0.23	0.36	0.125	26.9	0.47	0.46	45.45	0.984	0.25	0.376	72.4	0.44	16	9.57	0	3.3	107	14.36	0	4.64	0.393	15.2	0.61	0.27	84.7	0.3	10.55	0.55	10.3
0	0	0.32	11	98.6	0.29	8	13.2	18.1	1.009	1.65	0.083	1.66	80	252	10.1	0.44	0.602	0.01	4.69	5.1	0.04	0.6	0.126	30.6	0.36	0.51	50.53	2.35	0.53	0.338	80.6	0.55	17	13.5	0	8.2	82.9	124.9	0.27	4.7	0.448	16.6	0.5	0.32	95.3	0.28	17.63	0.66	7.1
0	0.13	0.37	16.9	70.7	0.47	4	53.7	358	1.026	1.52	0.062	1.24	56	365	12.9	0.28	0.535	0.005	0.12	6.6	0.05	0.67	0.122	25.6	0.47	0.33	67.18	1.02	0.39	0.394	79.2	0.42	17	8.9	0	6.3	84	26.97	0.27	4.3	0.363	15.9	0.3	0.41	84.4	0.28	18.55	0.61	8.9
0	0.37	0.64	13.9	25.5	0.27	4	9.6	9	1.029	1.31	0.064	3.93	66	155	11.2	0.02	0.564	0.027	10.1	7.1	0.29	0.4	0.135	33	0.35	0.43	102.92	2.16	0.26	0.314	73.1	0.39	14	4.34	0	3.7	87.3	47.51	0	4.21	0.417	9.17	0.26	0.23	99	0.21	17.51	0.7	10.8
0	0.29	0.5	17.8	8.1	0.24	6	6.1	31.2	1.005	1.84	0.082	1.04	54	275	12.3	0.21	0.598	0.031	11	3.1	0.2	0.71	0.128	28.9	0.29	0.33	40.73	6.87	0.37	0.289	76.7	0.54	16	8.09	0	11.7	57.4	38.27	0.13	4.98	0.445	16	0.36	0.6	89.4	0.96	8.93	0.58	4.8
0	0.4	0.52	12.4	270.5	0.45	5	20.1	9	1.012	1.35	0.066	2.37	92	194	10.5	0.24	0.67	0.008	14.1	14.8	0.36	0.35	0.125	30.8	0.28	0.6	67.44	1.23	0.38	0.25	84.5	0.31	17	6.27	0.13	6.7	93.3	77.26	0	4.45	0.43	14.8	0.54	0.34	96.6	0.32	10.44	0.64	21.5
0	0.32	0.3	15	96.2	4.58	8	2.4	9	1.015	1.46	0.09	1.39	66	274	11.8	0.27	0.633	0.013	10.7	3.3	0.46	0.49	0.122	31.8	0.42	0.34	49.88	1.25	0.19	0.281	78.4	0.52	19	0.766	0	8.7	85.5	12.22	0	4.25	0.413	19.3	0.33	0.31	97.2	0.42	16.17	0.41	4
0	0.21	0.5	18.4	169.4	0.38	3	6.6	25.5	1.021	1.46	0.052	3.1	42	234	13	0.31	0.511	0.01	0.973	8.8	0.3	0.55	0.12	30.9	0.47	0.24	30.22	0.724	0.52	0.404	75.7	0.43	18	4.55	0	3.8	123	49.35	0	4.11	0.398	16.7	0.51	0.26	96.8	0.38	16.1	0.35	12.6
0	0.25	0.56	13.6	8.1	0.32	8	3.8	14.1	1.003	1.82	0.064	2.03	67	194	11.1	0.4	0.61	0.012	14.9	10.3	0.28	0.45	0.127	30.5	0.4	0.32	53.96	1.92	0.44	0.329	77.8	0.45	25	5.62	0	6	112	25.33	0	4.69	0.437	14.9	0.6	0.14	93.2	0.21	13.38	0.69	16.3
0	0.38	0.76	10.7	5.7	0.32	6	3.7	421	1.005	1.44	0.072	1.6	49	217	9.9	0.29	0.532	0.021	33.2	6.7	0.42	0.61	0.119	26.9	0.43	0.29	41.39	0.748	0.42	0.332	73.2	0.28	18	1.21	0	2.4	94.7	12.93	0	4.17	0.372	15.6	0.36	0.55	89.2	0.57	20.32	0.44	9.1
0	0.43	0.4	13.4	514.2	0.33	8	53	17.4	1.017	1.68	0.072	1.24	95	243	10.7	0.37	0.715	0.012	10.8	4.3	0.48	0.33	0.132	29.4	0.45	0.48	53.2	1.56	0.22	0.211	74.2	0.19	17	9.64	0	12.1	108	73.52	0.13	4.12	0.387	15.3	0.07	0.47	93.9	0.44	10.42	0.48	6.4
0	0.3	0.49	14.8	10.4	0.3	8	4.7	9.77	1.014	2.17	0.053	1.83	93	342	11.6	0.28	0.52	0.014	100	5.7	0.4	0.66	0.125	27.1	0.37	0.5	53.77	3.22	0.5	0.416	78.7	0.53	22	4.99	0	12.2	77.5	282.9	0.27	5.64	0.493	13.7	0.45	0.57	87.4	0.31	18.04	0.3	7.9
0	0.24	0.66	11.5	5.7	0.36	4	2.6	9	1.023	1.35	0.08	0.62	56	177	10.4	0.39	0.52	0.017	4.52	7.7	0.25	0.39	0.142	33.3	0.28	0.17	28.56	1.14	0.42	0.395	85	0.29	20	22.6	0	12.3	90.3	64.42	0	4.11	0.417	19.3	0.22	0.41	101.5	0.42	13.81	0.49	10
0	0.16	0.38	17.1	320.3	0.41	7	9.3	9.83	1.015	1.66	0.067	1.62	52	313	12.8	0.2	0.554	0.016	8.5	6.4	0.18	0.44	0.124	29.8	0.46	0.24	94.38	0.363	0.38	0.367	74.8	0.59	19	9.17	0.13	2.8	112	60.27	0	4.47	0.399	16.2	0.46	0.23	89.3	0.43	34.77	0.4	9.2
0	0.39	0.41	9.6	118.1	0.25	15	33.1	11	1.013	1.23	0.085	1.72	47	222	9.2	0.46	0.562	0.002	11.8	7	0.34	0.43	0.124	30.5	0.44	0.94	42.99	1.3	0.39	0.378	82.5	0.39	15	14.37	0	3.2	108	33.79	0	4	0.387	17.7	0.47	0.4	96.8	0.25	18.72	0.34	10.2
0	0.18	0.5	14.4	5.8	0.57	6	4.3	12.7	1.007	1.37	0.075	2.8	52	250	11.9	0.44	0.685	0.018	9.14	5.3	0.12	0.33	0.12	29.6	0.26	0.36	29.5	0.755	0.52	0.241	69.4	0.15	15	5.88	0.1	2.6	112	28.24	0	4.52	0.412	17.3	0.43	0.55	91.2	0.41	17.48	0.4	7.9
0	0.3	0.63	16.3	409.4	0.26	13	66.7	9	1.023	1.71	0.049	6.28	47	182	12.3	0.07	0.636	0.033	8.44	8.5	0.05	0.43	0.124	32.3	0.37	0.48	51.86	2.56	0.34	0.251	67.3	0.44	15	23.3	0	8	97.3	52.13	0.4	4.31	0.407	14.1	0.4	0.46	94.4	0.28	13.9	0.57	11.5
0	0.35	0.6	14.4	177.5	0.38	11	20.2	9	1.022	1.11	0.134	3.94	61	209	11.6	0.3	0.711	0.006	19.9	10.5	0.46	0.23	0.131	31.3	0.48	0.5	47.89	1.04	0.68	0.216	78.5	0.4	35	21.3	0	3.5	84.4	24.82	0.13	4.98	0.466	17.8	0.13	0.55	93.6	0.51	25.8	0.34	14
0	0.39	0.52	12.7	0	5.1	8	0.7	9	1.014	0.88	0.047	2.77	66	241	10.6	0.47	0.504	0.02	16.2	8.1	0.36	0.59	0.12	30.9	0.64	0.13	37.19	0.852	0.69	0.413	82	0.39	23	29.59	0	12.9	118	50.17	0	4.76	0.44	15.1	0.35	0.53	92.4	0.29	16.04	0.47	11
0	0.36	0.43	15.3	35.9	0.58	6	9.7	9	1.002	1.86	0.072	1.92	54	277	12.6	0.27	0.515	0.02	16	12.8	0.27	0.21	0.126	30.3	0.44	0.31	46.52	1.93	0.36	0.41	74.6	0.33	30	18.89	0	5.7	79	22.43	0	4.72	0.448	14.6	0.5	0.4	94.9	0.3	9.11	0.32	18.5
0	0.31	0.46	10.8	186.6	0.37	7	6.1	72.2	1.024	1.14	0.08	0.9	63	165	9.9	0.26	0.438	0.013	44.03	6.9	0.41	0.5	0.137	30.1	0.46	0.57	52.78	1.89	0.37	0.466	77.4	0.43	18	7.15	0	9.4	96.5	41.57	0	4.25	0.393	16.1	0.4	0.29	92.5	0.3	12.65	0.59	8.3
0	0.59	0.4	14	41.4	0.21	5	112.6	10.4	1.015	1.42	0.062	5.83	44	318	11.5	0.22	0.611	0.02	7.45	9.7	0.48	0.37	0.128	20.9	0.46	0.55	87.22	0.242	0.37	0.299	77.6	0.42	21	16.649	0	4.7	98.7	34.46	1.4	4.88	0.352	17.16	0.19	0.55	72.1	0.31	10.35	0.49	14.4
0	0.49	0.44	13.5	20.3	0.3	22	6	5	1.02	2.14	0.087	3.9	46	237	11.2	0.41	0.619	0.005	7.61	3.7	0.18	0.33	0.125	26.1	0.41	0.41	59.29	0.745	0.4	0.274	67.6	0.46	12	7.86	0	2.9	93.4	40.39	0.57	4.41	0.373	15.67	0.39	0.4	84.6	0.39	7.63	0.29	6.6
0	0.32	0.36	11.3	46.4	0.55	6	1.1	99.81	1.029	1.85	0.066	1.19	58	282	10.1	0.37	0.632	0.012	0.36	4.7	0.36	0.72	0.123	30.8	0.4	0.47	31.95	0.816	0.43	0.276	64.8	0.55	15	8.92	0	12.3	69	70.63	0	3.73	0.348	17.93	0.32	0.53	93.3	0.39	17.4	0.3	7
0	0.34	0.51	11.1	148.4	0.54	37	5.1	5	1.034	1.55	0.063	2.52	79	252	10.3	0.38	0.54	0.015	8.84	16.6	0.29	0.4	0.137	30	0.45	0.29	27.57	1.44	0.53	0.386	73.9	0.38	24	14.6	0	4.8	107.4	39.88	0.27	4.33	0.402	14.23	0.41	0.57	92.8	0.37	15.24	0.36	21.4
0	12.68	0.4	12.2	419.1	0.38	8	5.9	10.23	1.01	1.28	0.057	5.31	103	237	10.2	0.49	0.657	0.041	2.02	8.3	0.16	0.3	0.119	30.5	0.46	0.57	22.94	1.41	0.22	0.221	69.4	0.36	17	13.7	0	4.6	83.76	90.03	0.13	4.89	0.452	11.44	0.25	0.31	92.4	0.45	27.52	0.48	12.9
0	0.38	0.43	12.7	4.6	0.31	6	4.5	18.8	1.025	1.65	0.067	1.32	77	269	10	0.68	0.684	0.01	13.2	10.6	0.31	0.36	0.118	31.8	0.37	0.34	34.23	0.972	0.52	0.232	75	0.59	16	12.2	0.13	3.4	66.12	42.9	0.13	5.09	0.477	21.26	0.4	0.4	93.7	0.33	16.34	0.24	14
0	0.45	0.51	13.2	46.4	0.39	6	1.4	9.73	1.008	1.41	0.067	0.98	68	172	10.1	0.35	0.617	0.024	14.1	3.7	0.48	0.71	0.119	32.7	0.56	0.57	18.75	0.513	0.32	0.304	80.8	0.48	25	20.7	0.27	3.4	139.9	83.3	0	3.94	0.386	18.06	0.38	0.37	98	0.22	10.86	0.43	7.1
0	0.29	0.51	13.4	67.1	0.29	28	4.3	7	1.029	1.139	0.073	2.66	76	258	10	0.43	0.588	0.013	19.23	10.5	0.19	0.8	0.127	31.6	0.11	0.32	47.61	1.09	0.85	0.322	72.8	0.4	11	8.57	0	4.8	104.4	13.91	0	4.43	0.427	15.66	0.51	0.85	96.4	0.38	312	0.77	15.3
0	0.31	0.74	12.7	262.1	0.38	8	37.2	261.7	1.017	1.44	0.059	4.92	60	232	11.6	0.41	0.526	0.025	22.45	5.5	0.26	0.48	0.11	28.9	0.41	0.35	31.22	0.525	0.29	0.378	74.9	0.46	28	12.4	0	3.3	84.07	19.04	0.13	4.36	0.393	14.7	0.09	0.56	90.1	0.4	12.68	0.72	8.8
0	0.44	0.22	15.9	19.7	0.49	3	1.4	9	1.008	1.92	0.071	1.88	118	217	10.5	0.33	0.614	0.175	11.9	8.1	0.28	0.42	0.126	25.9	0.49	0.4	20	0.603	0.26	0.283	89	0.42	19	31.18	0.13	3.5	95.7	54.38	0	4.71	0.389	17.8	0.63	0.43	82.6	0.37	10.35	0.42	11.6
0	0.46	0.43	13.4	120.2	0.32	21	163.7	30.45	1.016	1.44	0.083	3.29	64	213	11.1	0.64	0.411	0.005	172.5	6.9	0.18	0.57	0.122	27.6	0.23	0.34	26.07	1.43	0.52	0.33	81.1	0.4	13	12.1	0	4.4	101	128	0.13	4.89	0.428	15.73	0.14	0.26	87.5	0.39	84.52	0.32	11.3
0	0.29	0.28	15.2	449.8	0.33	20	66.4	9	1.01	1.17	0.081	4.69	60	212	11	0.51	0.635	0.018	12	3.5	0.28	0.57	0.122	31.1	0.49	0.4	34.05	1.4	0.46	0.325	80.4	0.34	16	11.1	0.13	10.2	99.33	142.4	0.55	4.53	0.433	19.49	0.33	0.44	95.6	0.19	29	0.65	5.7
0	0.37	0.63	15.6	83.8	0.21	6	72.6	7.47	1.021	1.96	0.071	2.55	45	265	13.8	0.14	0.705	0.008	11.03	6	0.32	0.49	0.125	30	0.38	0.09	52.13	0.753	0.31	0.22	75.3	0.38	18	16.899	0	3.1	120.4	147.4	0.13	4.46	0.406	19.7	0.49	0.26	91	0.39	59.2	0.54	9.1
0	0.14	0.34	12.2	1.1	0.41	13	1.3	9.78	1.021	1.52	0.082	2.02	54	187	9.5	0.26	0.542	0.119	6.96	6.9	0.14	0.37	0.128	30.1	0.46	0.42	56.13	1.51	0.4	0.388	75.1	0.43	23	21.2	0.13	2.4	110	179.2	0	4.62	0.439	12.6	0.54	0.54	95	0.47	27.6	0.49	9.3
0	0.37	0.26	14.9	96.5	0.22	11	29.3	10.5	1.025	1.47	0.045	5.94	83	250	10.1	0.29	0.384	0.016	9.09	7.8	0.18	0.68	0.132	30.4	0.27	0.51	67.02	0.58	0.3	0.404	75.9	0.31	17	6.78	0	3.2	70.33	140	0.13	4.24	0.398	13	0.46	0.47	93.9	0.23	35.86	0.4	11
0	0.39	0.4	11.4	51.8	0.26	8	9.6	5	1.008	1.43	0.08	2.22	42	331	10.5	0.38	0.606	0.008	1.86	6.2	0.3	0.36	0.117	30.5	0.31	0.31	48.12	1.82	0.3	0.307	67.6	0.32	23	5.84	0.54	3.7	81.8	149.1	0	4.92	0.461	15.6	0.41	0.34	93.7	0.41	47	0.72	9.9
0	0.18	0.34	10.9	105.5	0.48	6	3.8	9	1.03	1.63	0.064	2.38	53	182	11.1	0.41	0.641	0.07	2.21	6	0.52	0.69	0.125	30.4	0.4	0.3	24.89	0.87	0.35	0.285	67.3	0.57	15	16.28	0	2.4	94.1	18.91	0.14	4.34	0.418	17.35	0.28	0.52	96.3	0.25	20.6	0.38	8.4
0	0.38	0.53	13.6	33.5	0.4	7	1.1	9	1.002	1.2	0.05	2.7823	103	287	11.1	0.4	0.439	0.02	9.12	12.4	0.32	0.64	0.127	25.2	0.28	0.31	51.73	0.88	0.35	0.404	69.2	0.38	29	9.15	0	3.8	95.14	35	0	4.36	0.348	18.02	0.45	0.37	79.8	0.48	111.8	0.32	16.2
0	0.21	0.73	14.3	10.4	0.29	8.22727	1.1	79.36	1.021	0.88	0.075	1.66	101	267	9.8	0.07	0.581	0.008	0.15	15.1	0.31	0.35	0.123	21	0.56	0.26	110.24	1.48519	0.45	0.331	67	0.35	36	25.81	0	6.1	124.2	38	0.14	4.38	0.332	15.9	0.49	0.4	93.6	0.32	13.72	0.46	21.2
0	0.38	0.35	10.7	2.3	0.25	6	1.3	5.54	1.011	1.77	0.048	1.24	78	198	11.8	0.4	0.665	0.006	15.98	8.1	0.22	0.48	0.118	30	0.57	0.33	19.39	1.09	0.32	0.275	69.7	0.43	17	4.85	0	4.4	92.1	19.53	0	4.36	0.408	16.8	0.35	0.66	95.2	0.26	14.92	0.57	12.5
0	0.49	0.42	11	13.7	0.45	6	1.9	20.4	1.011	1.18	0.071	3.93	62	177	10.7	0.39	0.626	0.041	18.28	5.3	0.26	0.5	0.132	30.4	0.51	0.4	26.52	1.42	0.41	0.296	78.8	0.48	15	11.5	0	4.1	131	357	0	4.54	0.432	17.4	0.11	0.6	80.5	0.24	22.05	0.53	9.4
0	0.19	0.42	14.9	569.4	0.3	8.22727	8.1	22.8	1.009	1.36	0.081	1.04	47	347	9.8	0.42	0.372	0.015	42.7	10.9	0.29	0.36	0.125	23.5	0.51	0.2	20.74	1.48519	0.4	0.496	75.8	0.32	21	10.3	0.14	5.3	108	71.6	0	5.03	0.405	14.65	0.41	0.34	93.9	0.38	20.83	0.4	16.2
0	0.39	0.49	11.4	4.7	0.1	8.22727	2.6	9	1.011	1.72	0.075	2.37	65	207	9.5	0.34	0.713	0.016	3.01	11.6	0.4	0.61	0.144	30.3	0.19	0.54	15.39	1.1	0.36	0.225	72.9	0.28	17	16.36	0.13	5.3	94.27	8.08	0.28	4.42	0.415	18.6	0.33	0.3	93.8	0.32	984	0.43	16.9
0	0.36	0.34	14	6.9	0.37	8.22727	0.4	6.9	1.007	1.149	0.056	1.39	68	213	11.4	0.36	0.602	0.024	11.1	7.6	0.28	0.51	0.138	30.9	0.1	0.63	39.5	1.3	0.5	0.336	73.4	0.63	25	7.4	0	12.7	123	85.34	0	4.5	0.422	16.5	0.45	0.37	89.1	0.28	957.5	0.53	10.3
0	17.6	0.44	12.6	1.1	0.38	6	1.4	5	1.019	1.42	0.039	3.1	89	203	10.2	0.48	0.682	0.013	3.2	9.1	0.32	0.63	0.124	30.5	0.5	0.26	21.66	1.31	0.4	0.215	82.3	0.34	14	7.44	0	4.7	110	89.31	0	4.66	0.415	14.81	0.16	0.52	96.6	0.37	13.52	0.38	13.8
0	0.5	0.29	21.9	17.4	0.42	8	0.2	24.4	1.017	1.48	0.036	2.55	62	213	11.3	0.32	0.701	0.016	1.69	5.3	0.22	0.25	0.124	33	0.4	0.25	28.9	0.9	0.54	0.226	74.6	0.3	18	6.09	0	12.3	71.98	21.52	0	3.58	0.346	13.09	0.27	0.41	93.3	0.35	6.1	0.19	7.6
0	0.4	0.3	8.4	134.5	0.45	4	3.8	9	1.015	1.57	0.038	2.02	67	222	11.9	0.65	0.704	0.031	15.6	11.1	0.49	0.31	0.129	30.3	0.63	0.62	49.31	1.21	0.48	0.198	73.099	0.53	27	13.31	0	5.5	85.91	25	0.55	4.76	0.444	18.96	0.51	0.35	89	0.47	19.99	0.4	17
0	0.51	0.39	14.7	15	0.27	4	8.3	6	1.005	1.37	0.077	5.94	54	194	10.5	0.49	0.451	0.04	8.16	12.4	0.42	0.66	0.127	30.6	0.2	0.39	25.35	1.74	0.52	0.463	72.2	0.39	16	7.35	0	12.6	108.9	23.16	0.14	4.45	0.396	21.26	0.53	0.5	91.9	0.21	15.27	0.42	17.899
0	0.37	0.59	16.1	81.2	0.53	6	3.7	30.12	1.039	1.1	0.054	6.6	45	239	6.6	0.16	0.598	0.007	5.09	7.2	0.47	0.65	0.125	28.6	0.51	0.36	21.12	1.09	0.33	0.291	68.099	0.46	16	7.34	0.13	10.2	132.1	9.92	0	4.55	0.418	16	0.48	0.33	93.5	0.36	11.77	0.55	11.2
0	0.25	0.52	15.1	4.7	0.44	7	21.6	11	1.008	1.53	0.057	2.55	75	226	11.3	0.13	0.696	0.022	6.07	10.5	0.41	0.56	0.128	31.7	0.31	0.45	27.33	1.48519	0.35	0.215	71	0.59	22	20.9	0	3.9	111	5.81	0.55	4.48	0.419	15.68	0.21	0.64	94.1	0.58	17.42	0.29	16
0	0.23	0.31	13.6	14.3	0.21	20	1	9	1.026	1.83	0.081	2.02	51	260	10.8	0.42	0.549	0.008	50.7	5.3	0.29	0.53	0.139	30.3	0.44	0.46	22.79	6.25	0.46	0.351	76.3	0.46	15	6.83	0.14	3.2	121.7	133	0.14	4.26	0.401	14.23	0.4	0.39	93.5	0.5	11.43	0.42	8.1
0	0.26	0.39	11.2	2.3	0.42	14	11.8	9	1.03	1.24	0.057	5.94	87	209	10.6	0.37	0.621	0.03	9.84	5.9	0.27	0.58	0.122	30.6	0.66	0.54	25.91	1.83	0.39	0.299	67.8	0.36	14	7.12	0	4.599	91.03	29.46	0.43	4.32	0.404	19.2	0.19	0.54	89.1	0.35	24.93	0.45	9.3
0	0.57	0.48	11.9	68.6	0.28	7	1.1	9	1.023	1.17	0.056	2.7823	52	231	9.4	0.42	0.485	0.052	0.669	11.7	0.16	0.73	0.13	27.7	0.53	0.23	31.37	0.53	0.25	0.384	72.9	0.46	19	18.43	0	4.5	100	75.28	0	4.23	0.377	14.7	0.2	0.43	84	0.48	284	0.66	17.399
0	0.52	0.48	14.8	6.9	0.55	4	8.1	545	1.011	1.129	0.088	1.65	56	289	10.9	0.45	0.491	0.004	8.47	9.8	0.39	0.64	0.123	27.4	0.32	0.35	48.06	1.48519	0.37	54.7	66.2	0.31	15	12.3	0	9.8	85.4	118	0	4.92	0.43	15.64	0.32	0.53	92.5	0.5	10.15	0.46	13.5
0	0.44	0.3	10.9	212.2	0.4	8.22727	7.8	24.2	1.009	1.34	0.055	2.7823	73	211	9.9	0.45	0.732	0.072	11.4	10.6	0.5	0.29	0.118	30.5	0.43	0.49	37.77	0.6	0.4	0.373	71.599	0.37	15	5.83	0	7.7	108.2	10.29	0	4.65	0.366	17.29	0.28	0.35	66.7	0.47	36.33	0.5	14.6
0	0.28	0.28	12	156.7	0.33	2	2	19.11	1.02	1.33	0.075	2.7823	73	295	11.4	0.35	0.606	0.005	7.89	11.5	0.18	0.45	0.125	20.8	0.33	0.21	30.31	4.65	0.54	0.224	74.2	0.44	14	6.51	0	8.2	101.4	17.86	0	5.49	0.405	11.6	0.53	0.39	82.2	0.21	286	0.46	16.5
0	0.4	0.48	11.6	84.6	0.22	8.22727	12	9	1.025	1.66	0.05	0.96	75	216	9.8	0.45	0.716	0.007	18.6	5	0.16	0.44	0.131	27.4	0.46	0.42	23.51	1.1	0.4	0.258	67.3	0.48	24	12.19	0.13	5.2	73	106.3	0.54	4.93	0.412	14.5	0.44	0.43	93	0.51	11.31	0.42	9.3
0	0.32	0.38	13.4	4.5	0.2	7	17.6	5	1.009	1.38	0.055	2.049	65.0556	348	11.8	0.36	0.561	0.028	1.11	8.23909	0.15	0.44	0.132	30.5	0.69	0.38	36.63	1.91	0.53	0.207	74.6321	0.25	14	25.5	0.14	5.2	110	21.21	0	4.43	0.404	16.8	0.4	0.32	94	0.66	16.69	0.38	12.1213
0	0.38	0.38	12.1	140.3	0.44	8.22727	16.7	9	1.041	1.59	0.061	1.63	47	237	11.2126	0.21	0.629	0.01	10.17	11.6	0.37	0.46	0.123	30	0.42	0.53	20.53	1.16	0.36	0.363	71	0.36	18.2455	7.12	0	6.1	111	32.06	0	4.3	0.401	12.5	0.41	0.44	85.9	0.27	88.11	0.54	17.7
0	0.34	0.29	14.7	81.7	0.39	8.22727	0.5	5	1.024	1.21	0.055	2.92	71	319	11.9	0.53	0.639	0.01	23.61	5.8	0.19	0.73	0.168	28.5	0.61	0.51	34.42	1.08	0.37	0.301	79.9	0.67	14	18.43	0	7.4	88.4	169.6	0	4.67	0.447	15.2	0.48	0.31	99.4	0.18	46.05	0.4	8.9
0	0.24	0.33	11.5	119.1	0.23	8.22727	11.7	6.27	1.021	1.34	0.05	4.34	63	195	10.3	0.45	0.526	0.01	18.97	12.8	0.37	0.49	0.123	28.7	0.63	0.23	35.24	1.97	0.46	0.284	75.2	0.51	16	12.3	0	9.2	97.9	8.8	0.42	4.68	0.434	10.1	0.33	0.33	90.3	0.42	17.5	0.55	18.2
0	0.38	0.27	12	121.7	0.34	8.22727	20.6	5	1.016	1.06	0.063	2.55	85	348	10.8	0.5	0.575	0.02	12.87	10.3	0.4	0.4	0.131	32.799	0.45	0.26	32.43	0.89	0.4	0.375	77.8	0.4	12	17.89	0	4.3	78.4	12.9	0.14	4.95	0.376	18.16	0.16	0.51	100.9	0.38	16.66	0.38	14.6
0	0.16	0.49	13.8	5.5	0.43	10	11.5	20.63	1.036	1.64	0.051	2.02	80	267	12.7	0.52	0.578991	0.05	1.41	9.6	0.27	0.83	0.13	30.8	0.47	0.39	27.77	1	0.33	0.32	75	0.49	18	15.32	0	1.7	102	44.21	0.13	4.3	0.414637	16.9	0.56	0.14	96.7	0.38	19.33	0.5	13.3
0	0.56	0.52	13.5	1.1	0.47	8.22727	22.8	7.53	1.011	1.3	0.047	5.94	91	223	10.8	0.36	0.506	0.03	2.5	11.1	0.12	0.47	0.119	29.6851	0.51	0.28	22.91	1.21	0.389749	0.583586	73.599	0.03	21	6.27	0	3.4	106	35.4	1.1	3.89	0.368	14	0.29	0.56	91.7698	0.41	9.81	0.32	17.8
0	0.4	0.45	13.8	25	0.52	8	33.5	9.61	1.01	1.05	0.064	2.7823	79	206	10.3	0.48	0.608	0.01	12.99	7.6	0.15	0.56	0.128	28.5	0.42	0.27	15.96	0.98	0.38	0.41	77	0.21	18	4.55	0	5.2	116.9	245.4	0.26	4.59185	0.403	16.27	0.02	0.51	89.8	0.33	12.07	0.29	12.2
0	0.31	0.44	16.8	1468.6	0.31	11	14.5893	25.36	1.01	1.02	0.066	2.65	86	180	11.2	0.43	0.659	0.01	5.69	8	0.31	0.24	0.153	31.7	0.45	0.26	38.36	0.57	0.389749	0.327	69.5	0.49	19	5.62	0.26	3.3	90.5	22.19	0	4.11	0.404	17.8	0.33	0.47	97.6	0.2	20.64	0.6	11.9
0	0.3	0.62	21.9	239.1	0.25	8	1.1	6	1.026	1	0.131	2.7823	96	126	11.2126	0.48	0.571	0.032	10.71	9.1	0.28	0.66	0.13	31.9	0.19	0.75	88.81	1.09	0.57	0.26	73.9	0.55	15	1.21	0	4.3	102.2	83.28	0	4.13	0.392	18.79	0.36	0.4	96.9	0.17	28.22	0.44	13.7
0	0.37	0.42	14.7	117.7	0.35	8.22727	8.1	329.2	1.015	1.2	0.052	1.66	57	177	13.2	0.35	0.569	0.05	3.43	4.3	0.24	0.5	0.122	29.2	0.32	0.53	81.1	1.14	0.35	0.363	73.5	0.62	16	9.64	0	9.9	99.1	192.6	0	4.17	0.413	19.78	0.68	0.46	93.8	0.42	20.97	0.63	6.8
0	0.45	0.66	12.4	20.9	0.22	8.22727	7.8	5.93	1.016	1.51	0.072	1.24	74	295	11.1	0.42	0.567	0.05	4.86	4.3	0.38	0.87	0.132	30.3	0.57	0.39	35.92	0.6	0.3	0.34	76.8	0.28	13	4.99	0	3.8	107	54.1	0.27	4.18	0.462	14.36	0.49	0.31	94.3	0.36	58.71	0.4	6.2
0	0.59	0.47	11	18.3	0.21	6	14.5893	5	1.022	1.9	0.068	3.93	43	317	12.5	0.44	0.652	0.01	5.19	6.6	0.46	0.4	0.126	30	0.43	0.64	33.55	3.76	0.47	0.34	73.4	0.4	13	22.6	0	5.6	118.7	31.55	0.27	4.39	0.474	16.75	0.36	0.49	93.7	0.22	4.22	0.28	9
0	0.38	0.55	13.3	27.5	0.34	8	14.5893	5.89	1.024	1.51	0.078	1.04	69	309	9.9	0.3	0.578991	0.02	4.58	5.6	0.24	0.41	0.13	31.1	0.49	0.46	23.21	0.6	0.58	0.272	77.4	0.56	22	5.88	0	3.7	129.9	14.32	0.27	4.93	0.414637	17.58	0.4	0.45	92.2	0.55	7.11	0.59	9.5
0	0.4	0.6	11.3	330.4	0.39	4	6.4	13.21	1.024	1.96	0.076	2.37	74	329	9.8	0.33	0.607	0.01	2.19	9.7	0.22	0.17	0.142	29.6851	0.4	0.31	55.49	1.09	0.46	0.583586	71.9	0.42	17	21.3	0	3.2	79.74	94.86	0	5.15	0.404	13.99	0.47	0.27	91.7698	0.48	12.61	0.59	13.2
0	0.62	0.8	13.2	91.3	0.42	4	16.9	5	1.024	1.89	0.057	1.39	68	206	11.7	0.38	0.601	0.02	10.66	8.8	0.56	0.6	0.145	29.2	0.49	0.36	59.51	0.63	0.56	0.334	73	0.7	17	29.59	0	5	82.74	35.2	0	4.59185	0.453	21.16	0.45	0.26	90.2	0.43	13.44	0.25	12.6
0	0.4	0.53	12.4	101.1	0.65	6	176.3	230.4	1.01792	1.58	0.057	3.1	43	316	12.2	0.22	0.715	0.02	12.3	6.9	0.2	0.37	0.119	27.8	0.18	0.54	54.15	3.69	0.4	0.325	77.7	0.25	23	18.89	0.13	9.4	108.2	34.38	0	4.48	0.468	17.98	0.32	0.54	88.8	0.49	18.1	0.5	9.8
0	0.4	0.4	15.8	18.1	0.47	8.22727	2	5.75	1.01	1.19	0.064	2.7823	52	267	10.9	0.4	0.666	0.02	2.86	6.1	0.37	0.4	0.124	29.9	0.38	0.4	47.79	1.48519	0.37	0.224	70.099	0.42	16	7.15	0	3.4	101.1	14.36	0	5.1	0.462	16.94	0.5	0.51	92.7	0.27	17.84	0.48	8.7
0	0.56	0.54	13.7	9	0.41	6	52.8	13.41	1.02	1.159	0.064	0.96	65	363	11.6	0.36	0.56	0.02	4.92	5.1	0.39	0.65	0.132	30.5	0.34	0.4	28.64	1.07	0.26	0.259	74.9	0.49	14	8.92	0	5.8	96.1	124.9	0	5.05	0.411	19.01	0.34	0.46	94.7	0.36	13.05	0.65	7.6
0	0.27	0.38	12.6	28.3	0.4	13	4.8	311.2	1.014	1.28	0.069	1.35	97	232	14	0.45	0.523	0.02	30.65	8.2	0.31	0.51	0.125	31.4	0.52	0.41	39.4	2.67	0.29	0.356	76	0.49	32	14.6	0	3.6	122.5	26.97	0	4.88	0.424	16.07	0.42	0.21	97.4	0.4	17.84	0.59	12.8
0	0.59	0.42	12.6	20.1	0.29	11	2.1	6.68	1.012	1.41	0.077	2.7823	106	290	10.4	0.28	0.586	0.04	2.48	5.7	0.19	0.45	0.13	29.6	0.42	0.34	34.19	1.48519	0.21	0.398	72	0.46	23	13.7	0	4.8	102.3	47.51	0	4.23	0.498	18.11	0.34	0.72	92.4	0.39	13.05	0.7	9.3
0	0.13	0.32	17.7	41.4	0.42	8	7.7	7.89	1.018	1.49	0.078	2.7823	64	298	11.6	0.34	0.549	0.02	16.06	7.1	0.51	0.671435	0.15	30	0.4	0.633116	14.16	1.21	0.3	0.313	75.599	0.23	17	12.2	0	5.6	83.34	38.27	0.27	4.6	0.467	20.13	0.41	0.5	89.6	0.38	17.84	0.463224	10.9
0	0.37	0.486746	13	38	0.449898	6	0.1	5	1.014	1.17	0.052	2.42	107	93	11.1	0.355388	0.511	0.01	10.41	8.8	0.296854	0.66	0.13	30	0.568525	0.27	21.12	1.95	0.389749	0.374	66.7	0.415279	17	12.1	0	4.3	116.3	77.26	0	5.56	0.482	13.81	0.378333	0.33	93.4	0.3	13.05	0.4	13.6
0	0.29	0.5	14.2	3.3	0.449898	7	13.2	5	1.016	1.51	0.084	1.77	73	296	11.2126	0.51	0.627	0.02	9.38	11.2	0.296854	0.65	0.13	29.9	0.27	0.26	27.33	0.97	0.4	0.373	76.2	0.45	26	11.1	0	3	97.02	12.22	0	5	0.375	16.32	0.34	0.44	89.3	0.35	17.84	0.57	16.1
0	0.4	0.47	11	10.2	0.449898	8.22727	53.7	5.01	1.022	1.22	0.069	0.82	128	235	11.2126	0.14	0.6	0.06	12.98	8.4	0.16	0.56	0.12	24.9	0.31	0.26	41.1346	1.15	0.3	0.285	74.4	0.28	15	21.2	0	4.3	97.31	49.35	0	5.41	0.427	13.94	0.42	0.15	81.3	0.19	18.1	0.34	13.3
0	0.32	0.46	14.6	22.3	0.43	8.22727	9.6	6.7	1.022	1.99	0.066	2.04	91	179	11.4	0.26	0.467	0.01	0.04	7	0.39	0.53	0.13	28.2	0.24	0.38	51.04	0.78	0.1	0.312	79.099	0.19	16	6.78	0	3	107.6	25.33	0.13	4.61	0.387	17.64	0.29	0.24	89.4	0.289	13.58	0.47	12.1
0	0.21	0.5	12.5	12.5	0.27	8.22727	6.1	30.4	1.008	1.46	0.061	1.26	77	318	10.6	0.29	0.647	0.01	3.95	11.2	0.5	0.58	0.12	30.4	0.2	0.33	30.91	1.48519	0.389749	0.442	80.599	0.53	13	5.84	0	3.7	95.23	12.93	0	4.79	0.458	16.2	0.36	0.53	93.5	0.35	22.68	0.32	16.7
0	0.25	0.486746	10.8	1.1	0.23	6	20.1	6.39	1.014	1.71	0.056	2.29	45	188	11.1	0.355388	0.578991	0.01	7.25	8.9	0.18	0.73	0.13	29.4	0.55	0.35	55.79	0.58	0.43	0.273	73.599	0.29	17	16.28	0	9.7	86.68	73.52	0	4.14	0.414637	19.25	0.27	0.24	90.3	0.37	6.79	0.59	13.9
0	0.38	0.486746	10.1	22.6	0.47	6	2.4	5	1.024	1.4	0.079	2.73	90	219	11.2126	0.31	0.578991	0.02	14.51	10.4	0.16	0.64	0.13	29.6851	0.39	0.38	41.72	2.25	0.28	0.583586	79.4	0.59	14	11.5	0	3.8	99.63	282.9	0	5.07	0.414637	21.02	0.4	0.35	91.7698	0.12	58.71	0.49	15.3
0	0.43	0.51	13.4	14.7	0.51	8.22727	6.6	5	1.036	1.39	0.101	3	65	237	11.2	0.355388	0.59	0.01	1.55	9.5	0.15	0.671435	0.13	29.6851	0.1	0.1	67.18	1.48519	0.47	0.583586	80.5	0.39	32	10.3	0	12.7	101.4	64.42	0	4.59185	0.388	15.31	0.47	0.419531	91.7698	0.21	7.11	0.29	15
0	0.3	0.27	11.3	65.6	0.09	8.22727	3.8	5	1.018	1.149	0.059	3.12	66	285	11.8	0.33	0.59	0.01	2.64	8.2	0.37	0.3	0.13	28.4	0.25	0.22	51.09	0.77	0.47	0.338	74.8	0.415279	23	16.36	0	5.2	107.3	60.27	0	0.8	0.394	13.49	0.31	0.54	90.4	0.53	12.61	0.3	12.4
0	0.24	0.84	12.5	150.7	0.22	8.22727	3.7	5	1.028	1.1	0.052	6.9	121	211	10.3	0.28	0.539	0.04	4.51	8.9	0.19	0.36	0.12	29.4	0.33	0.24	47.91	1.1	0.389749	0.307	72.099	0.41	19	7.4	0	3.7	112.7	33.79	0	4.29	0.49	12.87	0.61	0.27	93.4	0.22	13.44	0.36	13.3
0	0.16	0.54	14.5	11.5	0.42	6	53	5	1.01792	1.61	0.083	1.4	84	222	11.3	0.44	0.578991	0.02	7.96	6.7	0.37	0.71	0.14	29.6	0.4	0.46	55.41	1.48519	0.22	0.275	78.5	0.46	27	7.44	0	4.7	120	28.24	0	4.22	0.414637	14.65	0.5	0.32	91.2	0.26	17.1	0.48	10.8
0	0.39	0.67	14.8	54.2	0.38	8	4.7	5	1.01792	1.19	0.045	3.1	61	201	11.3	0.28	0.672	0.02	0.94	10.1	0.05	0.8	0.14	29.6851	0.47	0.51	45.45	0.72	0.46	0.583586	68.4	0.24	20	6.09	0	4.099	87.32	52.13	0	5.37	0.492	14.52	0.3	0.41	91.7698	0.34	60.43	0.4	14.5
0	0.18	0.32	12.5	24.2	0.449898	4	2.6	10.6	1.018	1.31	0.07	1.57	80	173	11.7	0.02	0.66	0.049	9.34	6.4	0.29	0.48	0.12	32	0.96	0.33	50.53	0.51	0.29	0.238	75	0.32	11	13.31	0	9	93.82	24.82	0	4.59185	0.406	14.54	0.26	0.23	96.9	0.33	6.79	0.38	9.7
0	0.3	0.37	13.9	42.1	0.26	4	9.3	5	1.034	1.47	0.075	3.35	54	167	11.3	0.21	0.455	0.03	12.95	8.9	0.2	0.33	0.18	29.6	0.47	0.633116	67.18	1.48519	0.25	0.29	71.5	0.49	18	7.35	0.13	2.8	75.78	50.17	0	5.09	0.404	16.72	0.36	0.6	92.5	0.35	58.71	0.4	13.9
0	0.38	0.64	14	96.2	0.38	6	33.1	9	1.026	1.41	0.063	1.28	49	336	11.2	0.24	0.546	0.06	24.2	7.3	0.36	0.43	0.13	31.7	0.35	0.43	102.92	1.88	0.53	0.47	73.2	0.38	27	7.34	0	5.7	70.73	22.43	0	4.39	0.473	15.09	0.54	0.34	98.5	0.24	19.89	0.55	11.6
0	0.34	0.5	13.9	35.9	5.1	8.22727	4.3	5	1.028	1.28	0.083	2.7823	40	226	12.8	0.27	0.59	0.02	19.85	4.4	0.296854	0.23	0.13	31.6	0.29	0.33	40.73	0.88	0.39	0.329	76.3	0.32	10	6.83	0	3.7	93.62	41.57	0.13	4.1	0.396	16.52	0.33	0.31	92.9	0.6	20.96	0.41	7
0	0.24	0.52	13	27.2	0.58	6	66.7	97.07	1.006	1.42	0.063	3.08	70	233	13.2	0.31	0.758	0.01	8.44	4.2	0.26	3.31	0.12	30.2	0.28	0.6	67.44	2.39	0.26	0.291	72	0.6	11	7.12	0	4	89.69	34.46	0	5.1	0.468	17.13	0.51	0.26	92.7	0.27	58.71	0.51	5.9
0	0.38	0.3	10.7	3.4	0.44	13	20.2	7.31	1.008	1.35	0.08	2.89	58	187	12.8	0.4	0.58	0.02	7.6	7.7	0.24	0.45	0.12	29.4	0.42	0.34	49.88	1.48519	0.37	0.167	77	0.32	24	18.43	0	5	94.5	40.39	0	4.27	0.4	12.05	0.6	0.14	93.6	0.43	58.71	0.6	11.9
0	0.16	0.5	14.3	111.317	0.46	11	0.7	42.08	1.022	1.65	0.075	3.16	51	187	14.6	0.29	0.633	0.038	7.65	9.6	0.37	0.62	0.12	32	0.47	0.24	30.22	0.8	0.38	0.316	72.599	0.44	23	12.3	0	6.1	98.2	70.63	0	5	0.437	14.29	0.36	0.419531	96.2	0.38	21.89	0.39	13.3
0	0.56	0.56	13.5	25.5	0.28	8	9.7	31.4	1.026	1.64	0.082	1.69	42	193	10.9	0.37	0.644	0.02	18.18	4.1	0.23	0.44	0.13	31.2	0.4	0.32	53.96	0.63	0.36	0.278	74.3	0.55	17	5.83	0	3.1	97.3	39.88	0	4.16	0.406	19.2	0.07	0.55	94.8	0.35	60.43	0.55	6.1
0	0.4	0.76	15	8.1	0.38	6	6.1	5	1.022	1.17	0.055	2.7823	73	287	11.9	0.28	0.517	0.01	1.82	8	0.05	0.56	0.13	33.2	0.43	0.29	41.39	10.9	0.31	0.278	75.7	0.42	22	6.51	0	5.4	84.77	90.03	0	4.61	0.48	14.93	0.45	0.47	101.5	0.27	20.31	0.66	11.8
0	0.31	0.4	16.8	270.5	0.33	7	112.6	15.63	1.024	1.11	0.096	1.81	82	278	10.7	0.39	0.618	0.02	0.11	9.7	0.29	0.41	0.13	30.3	0.45	0.48	53.2	1.96	0.37	0.382	74.3	0.39	27	25.5	0.68	3.7	72.78	42.9	0	4.01	0.448	15.2	0.22	0.57	93.9	0.51	4.22	0.64	13.5
0	0.3	0.49	19.3	96.2	0.3	8.22727	6	5	1.01792	1.01	0.057	2.7823	64	210	12	0.2	0.597	0.01	13.27	7.6	0.2	0.3	0.12	32.2	0.37	0.5	53.77	0.52	0.4	0.296	71.9	0.54	24	7.12	0	9	92.11	83.3	0	5.11	0.41	17.9	0.46	0.41	93.5	0.4	7.11	0.41	11.1
0	0.37	0.66	10.9	169.4	0.36	7	3.1	29.1914	1.014	1.27	0.067	2.55	55	277	10.199	0.46	0.558	0.01	8.26	8.1	0.36	0.7	0.13	29.4	0.28	0.17	28.56	1.35	0.389749	0.28	65.8	0.31	16	18.43	0	9.9	95.3	13.91	0	4.79	0.481	16.38	0.47	0.23	90.1	0.4	13.44	0.35	11.7
0	0.45	0.38	11.1	8.1	0.41	14	8.2	20.63	1.024	1.64	0.097	2.02	59	275	11	0.44	0.623	0.008	12.36	7.9	0.296854	0.36	0.13	30.8	0.46	0.24	94.38	0.57	0.5	0.343	76.599	0.52	19	12.3	0	12.4	68.63	19.04	0	4.56	0.414	15.15	0.378333	0.4	93.4	0.579	60.43	0.69	11.7
0	0.59	0.43	12.8	5.7	0.25	7	2	7.53	1.024	1.48	0.096	5.94	74	200	10.7	0.07	0.49	0.01	17.8	8.4	0.296854	0.6	0.13	32.1	0.44	0.34	42.99	1.07	0.42	0.316	81.2	0.43	17	27.7	0	3.8	97.3	54.38	0	5.16	0.45	18.15	0.43	0.55	100.2	0.38	20.31	0.44	11.5
0	0.715829	0.51	12	514.2	0.57	8	16	9.61	1.006	1.66	0.075	2.29	79	244	10.9	0.3	0.617	0.02	22.3942	11.3	0.1	0.67	0.16	30.3	0.568525	0.36	29.5	1.2	0.38	0.383	69.099	0.415279	20	9.99	0	10.9	87.99	128	0	4.14	0.49	15.68	0.4	0.46	94.7	0.569	22.68	0.48	17.5
0	0.715829	0.51	16	10.4	0.44	14	2.4	25.36	1.01792	1.28	0.047	2.7823	46	342	10.199	0.47	0.529	0.01	22.3942	8	0.36	0.4	0.13	28.5	0.26	0.48	51.86	3	0.39	0.292	73.2	0.34	16	13.5	0	10.6	103.5	142.4	0	4.75	0.386	18.84	0.13	0.55	87.5	0.65	4.22	0.3	12.3
0	0.715829	0.74	10.199	5.7	0.46	10	6.6	9	1.022	1.57	0.055	1.38	80	326	10.8	0.27	0.637	0.01	18.6	5.8	0.21	0.71	0.12	31.3	0.37	0.5	47.89	1.8	0.52	0.382	75.8	0.289	14	1.09	0	4.599	135.7	147.4	0	5.61	0.387	16.55	0.35	0.53	94.4	0.46	7.11	0.49	8.6
0	0.715829	0.22	14.7	320.3	0.28	8.22727	3.8	20.63	1.008	1.21	0.059	3.76	118	138	11	0.26	0.483	0.01	8.5	8.1	0.22	0.35	0.13	29.1	0.48	0.13	37.19	1.67	0.34	0.28	74.099	0.37	19	14.5	0	3.8	106.6	179.2	0	4.09	0.363	16.65	0.5	0.4	86.8	0.61	13.44	0.4	11.5
0	0.715829	0.43	9.7	118.1	0.38	8	3.1	7.53	1.026	1.73	0.068	7.33	66	234	11.9	0.22	0.704	0.009	11.8	11.8	0.23	0.49	0.13	31.1	0.64	0.633116	46.52	1.43	0.48	0.419	71.2	0.45	17	22.7	0.13	5.2	115.3	140	0	4.46	0.462	17.84	0.4	0.29	96	0.64	60.43	0.34	18
0	0.715829	0.28	12.9	5.8	0.37	11	8.2	9.61	1.022	1.53	0.065	5.41	86	215	11.8	0.41	0.453	0.02	9.14	11.4	0.04	0.55	0.14	29.8	0.44	0.31	52.78	1.26	0.39	0.227	69.599	0.49	16	18.6	0	4.8	108.9	149.1	0	3.79	0.485	14.24	0.19	0.55	91.3	0.41	20.31	0.4	17
0	0.49	0.486746	12.5	409.4	0.21	8	2	25.36	1.012	1.48	0.081	1.81	51	402	11.2126	0.37	0.636	0.03	8.44	6.7	0.05	0.45	0.12	32.9	0.46	0.57	87.22	0.44	0.41	0.448	71.7	0.415279	17	12.5	0.13	4.9	103.1	18.91	0	5.06	0.417	19	0.39	0.4	99.8	0.36	22.68	0.57	10.6
0	0.19	0.51	13.7	177.5	0.3	8.22727	16	29.1914	1.022	1.29	0.096	5.45	74	287	11	0.38	0.442	0.03	19.9	5.8	0.29	0.61	0.12	31	0.46	0.55	59.29	0.75	0.289	0.308	71.8	0.15	16	22.7	0	5.5	101.4	35	0	4.87	0.445	13.9	0.32	0.53	95.2	0.3	6.79	0.34	9.4
0	0.39	0.27	18.6	0	0.55	8.22727	1.3	29.1914	1.012	1.19	0.09	5.46	70	352	10.5	0.49	0.495	0.01	16.2	5.3	0.2	0.33	0.13	33.1	0.41	0.41	31.95	0.34	0.36	0.444	70.599	0.44	28	6.44	0	5	77.69	38	0.27	4.39	0.387	14.8	0.41	0.57	98.2	0.289	58.71	0.47	8.8
0	0.36	0.84	12.2	35.9	0.54	6	29.3	29.1914	1.01792	1.14	0.064	5.44	67	170	11	0.68	0.564	0.01	16	7.4	0.36	0.66	0.14	33.7	0.4	0.47	27.57	0.53	0.47	0.402	73.7	0.415279	15	22.7	0	4.9	112	19.53	0	4.53	0.376	16.5	0.378333	0.31	100.3	0.32	4.22	0.32	10.9
0	17.6	0.54	13.5	186.6	0.38	6	9.6	9	1.006	1.19	0.061	0.86	58	314	10.8	0.35	0.578991	0.02	44.03	7.9	0.46	0.41	0.13	27.4	0.45	0.29	22.94	1.48519	0.43	0.326	73.8	0.4	15	6.44	0	4.4	84	357	0	3.86	0.414637	16.0229	0.25	0.4	87.2	0.24	12.61	0.59	11.9
0	0.5	0.67	12.1	41.4	0.31	8.22727	3.8	29.1914	1.014	1.34	0.059	1.92	72	244	10	0.43	0.501	0.02	17.1	11.6	0.3	0.3	0.16	29.6851	0.46	0.57	34.23	1.31	0.53	0.583586	70.599	0.39	17	18.6	0	4.4	90.2	71.6	0	4.31	0.362	20.2	0.4	0.37	91.7698	0.25	13.44	0.49	16.3
0	0.4	0.32	12.4	20.3	0.39	8.22727	1.1	29.1914	1.012	1.46	0.061	3.46	61	140	12.2	0.41	0.647	0.01	15.6	7.4	0.28	0.7	0.12	28.3	0.37	0.34	18.75	1.9	0.22	0.388	79.599	0.33	21	6.88	0	3.3	98.4	8.08	0.0695853	4.59185	0.49	16.3	0.38	0.85	90.8	0.34	18.1	0.29	11.1
0	0.51	0.37	19.8	46.4	0.29	8.22727	1.1	72.3	1.016	1.59	0.05	1.28	59	276	11.5	0.33	0.47	0.01	8.16	7.6	0.42	0.36	0.15	30.8	0.568525	0.57	47.61	1.51	0.52	0.267	69.2	0.415279	18	4.18	0	4.3	91.9	85.34	0.0695853	4	0.478	15.6	0.51	0.56	93.2	0.4	17.84	0.3	11.9
0	0.37	0.64	14.8	148.4	0.38	6	1.3	29.1914	1.024	1.63	0.07	3.44	53	245	10.6	0.64	0.626	0.02	5.09	8.6	0.48	0.6	0.13	29.7	0.56	0.32	31.22	0.98	0.32	0.415	79.099	0.34	15	6.88	0	2.6	85	89.31	0	5.26	0.391	14.1	0.09	0.43	93	0.39	13.05	0.36	12.6
0	0.715829	0.5	15.4	419.1	0.49	8	1.9	20.63	1.01792	1.43	0.052	4.92	56	200	12	0.51	0.558	0.02	6.07	10	0.4	0.671435	0.13	29.7	0.11	0.35	20	1.66	0.35	0.304	71.7	0.38	16	18.6	0	11.7	108	21.52	0.14	5.15	0.433	12.9	0.63	0.26	91.6	0.33	17.84	0.48	13.8
0	0.715829	0.52	14.5	4.6	0.32	4	8.1	7.53	1.01792	1.4	0.063	1.88	88	297	11.8	0.14	0.605	0.043	22.3942	7.7	0.25	0.39	0.13	33.299	0.41	0.4	26.07	1.48519	0.29	0.325	73.099	0.43	21	10.7	0	4.2	104	25	0	4.27	0.45	17.1	0.14	0.419531	98.2	0.53	17.84	0.463224	11
0	0.715829	0.3	17.5	46.4	0.44	4	2.6	9.61	1.01	1.53	0.059	3.29	70	306	11.4	0.26	0.554	0.01	16.1	7.7	0.18	0.44	0.13	29.4	0.49	0.34	34.05	1.44	0.26	0.294	69.9	0.415279	22	11.3	0	11	96	23.16	0	4.41	0.487	16.0229	0.33	0.44	93.8	0.35	13.05	0.44	11.3
0	0.34	0.5	14.6	67.1	0.46	6	0.4	25.36	1.022	1.33	0.06	4.69	56	114	11.1	0.29	0.669	0.049	16.5	11	0.34	0.43	0.12	31.3	0.23	0.633116	52.13	0.43	0.52	0.363	66.599	0.32	18	6.8	0	3.8	90.3	9.92	0	4.8	0.497	19.2	0.49	0.26	92.6	0.19	17.84	0.48	15.4
0	0.24	0.56	16.5	262.1	0.28	7	1.4	29.1914	1.022	1.139	0.046	2.55	79	254	10	0.38	0.477	0.01	18.4	9.9	0.12	0.33	0.13	29.7	0.49	0.4	56.13	1.18	0.46	0.227	70.099	0.26	16	17	0	3.5	97.7	5.81	0.13	5.27	0.412	15.1	0.54	0.54	92.4	0.36	18.1	0.3	15.2
0	0.38	0.76	21.5	19.7	0.38	20	0.2	29.1914	1.018	1.4	0.067	2.02	35	284	10.3	0.41	0.516	0.027	22.3942	9.8	0.05	0.43	0.13	30.3	0.38	0.09	67.02	0.2	0.31	0.411	73.599	0.39	36	6.88	0	3.8	84.2	133	0	5.38	0.373	16.2	0.46	0.47	91.4	0.41	14.57	0.49	14.3
0	0.16	0.4	18.6	120.2	0.449898	14	3.8	29.1914	1.01	1.05	0.065	5.94	75	325	10.4	0.4	0.544	0.02	18	7.9	0.46	0.23	0.13	29.8	0.46	0.42	48.12	1.41	0.4	0.375	69.7	0.41	14	18.6	0	4.3	79.8	83.28	0	4.52	0.399	16.0229	0.41	0.34	93.5	0.4	16.74	0.4	11.6
0	0.56	0.49	12.6	449.8	0.48	7	8.3	11.3	1.018	1.149	0.055	2.22	66	195	11.2	0.07	0.61	0.03	8.84	10.8	0.36	0.59	0.13	31.1	0.27	0.51	24.89	0.71	0.3	0.375	77.7	0.46	19	10.3	0	3.4	85.7	192.6	0	3.99	0.41	15	0.28	0.52	96.8	0	11.46	0.34	16.399
0	0.4	0.66	15.2	83.8	0.4	4	3.1	29.1914	1.014	1.59	0.059	2.38	55	240	10.9	0.4	0.53	0.0213209	2.02	8.1	0.27	0.21	0.13	28.8	0.31	0.31	51.73	0.94	0.389749	0.318	76	0.42	18	11.1	0.13	3.9	96.4	54.1	0	4.12	0.425	14.2	0.45	0.37	91.7	0.49	10.22	0.4	11.8
0	0.37	0.38	16.8	1.1	0.29	8.22727	8.2	29.1914	1.028	1.28	0.044	2.7823	53	232	11	0.39	0.41	0.016	13.2	6.9	0.41	0.5	0.12	31.3	0.4	0.3	110.24	0.57	0.35	0.384	69	0.4	14	0.6	0	2.8	96.0449	31.55	0.41	4.48	0.418	16.2	0.49	0.4	94.7	0.24	9.12	0.463224	10
0	0.32	0.486746	13.9	96.5	0.25	2	2	30.45	1.026	1.28	0.058	1.66	74	241.841	11.4	0.42	0.672	0.04	456.6	7.2	0.48	0.37	0.12	29.5	0.28	0.31	19.39	2.03	0.35	0.494	77	0.34	20	10.3	0	3.5	78.3	14.32	0	4.5	0.435	16.0229	0.35	0.66	92.1	0.373224	10.83	0.4	12.2
0	0.45	0.5	20.399	51.8	0.45	8.22727	16	9	1.03	1.40526	0.066	1.24	65	236	10.4	0.34	0.691	0.038	12.71	4.1	0.18	0.33	0.13	30.1	0.56	0.26	26.52	1.48519	0.45	0.274	73.4	0.415279	18	11.1	0	3.5	91.9	94.86	0	4.55	0.413	12.7	0.11	0.6	92.8	0.289	21.25	0.72	5.9
0	0.48	0.47	12.8	105.5	0.3	7	2.4	7.47	1.026	0.96	0.068	3.93	43	323	10.9	0.36	0.788	0.01	22.3942	8.1	0.36	0.72	0.12	31.1	0.57	0.33	20.74	1.1	0.32	0.187	77.7	0.289	20	0.6	0	4.7	108	35.2	0	4.69	0.329	16.0229	0.41	0.34	93.9	0.38	23.47	0.38	12.2
0	0.25	0.46	14.2	33.5	0.1	7	6.6	9.78	1.022	1.57	0.066	1.04	48	241.841	12.7	0.48	0.553	0.01	15.6	7.4	0.29	0.4	0.14	22	0.51	0.4	15.39	1.25	0.41	0.159	72.8	0.31	15	11.1	0	3.7	96.0449	34.38	0	4.41	0.462	14.5	0.33	0.3	74.8	0.373224	21.34	0.32	10.7
0	0.3	0.5	13.2	10.4	0.37	20	3.8	10.5	1.036	1.21	0.076	2.37	45	235	11.6	0.32	0.595	0.01	8.16	8.1	0.16	0.3	0.13	30.3	0.51	0.2	39.5	0.515	0.4	0.371	73	0.32	14	5.63	0	4.3	80.5	14.36	0	4.4	0.443	14.3	0.45	0.37	93.3	0.2	10.55	0.46	12.6
0	0.38	0.486746	16.6	2.3	0.38	14	2	5	1.024	1.73	0.059	1.39	70	256	10.9	0.65	0.624	0.04	5.09	10.7	0.31	0.36	0.13	29.6	0.19	0.54	21.66	0.674	0.36	0.334	68.9	0.57	26	11.1	0	6	96.0449	124.9	0	4.95	0.478	11.2	0.16	0.52	95.1	0.52	17.63	0.57	16.6
0	0.39	0.486746	11	13.7	0.42	7	4.7	9	1.01792	1.53	0.055	3.1	62	225	11.6	0.49	0.59	0.02	6.07	6.1	0.48	0.71	0.12	31.2	0.1	0.63	28.9	1.42	0.5	0.254	72	0.415279	19	5.63	0	3.8	84.9	26.97	0	4.66	0.415	15.2	0.27	0.41	94.1	0.26	18.55	0.53	8.8
0	0.32	0.51	15	569.4	0.45	4	2.9	9	1.032	1.40526	0.05	2.55	47	196	11.9	0.16	0.531	0.01	8.84	12	0.19	0.8	0.13	31	0.5	0.26	49.31	0.984	0.4	0.333	79.3	0.46	18	25	0	3.3	94.4	47.51	0.13	5.09	0.471	19.1	0.51	0.35	93.5	0.579	17.51	0.4	17.5
0	0.52	0.27	14.2	4.7	0.27	8.22727	3.8	29.1914	1.024	1.40526	0.059	2.02	71	275	10.5	0.13	0.515	0.02	2.02	6	0.26	0.48	0.13	29.1	0.4	0.25	25.35	2.35	0.54	0.386	71.7	0.59	14	6.44	0.13	4.4	76.6	38.27	0	4.45	0.37	16.0229	0.53	0.5	90.9	0.52	8.93	0.43	8.6
0	0.715829	0.84	14.4	6.9	0.449898	8	2	17.1	1.028	1.48	0.065	5.94	44	221	10.7	0.42	0.536	0.03	13.2	4.9	0.28	0.4	0.13	27.2	0.63	0.62	21.12	1.02	0.48	0.375	75.099	0.46	13	13.4	0	4.5	91.5	77.26	0	5.19	0.413	12.9	0.48	0.33	86.9	0.579	10.44	0.53	6.9
0	0.715829	0.54	12.3	1.1	0.33	11	14.5893	29.1914	1.018	1.29	0.071	6.6	35	153	11.5	0.37	0.549	0.01	122	9.2	0.18	0.3	0.14	29.6	0.2	0.39	27.33	2.16	0.52	0.373	70.099	0.36	15	42	0	3.7	124	12.22	0	4.26	0.465	13.3	0.21	0.64	94.3	0.36	16.17	0.38	13.1
0	0.34	0.67	12.3	17.4	0.21	8	20.6	9	1.036	1.19	0.074	2.7823	40	125	10.6	0.42	0.524	0.02	19.2	7	0.28	0.36	0.13	30.7	0.51	0.36	22.79	6.87	0.33	0.384	79.9	0.46	13	8.12	0	5.6	96.0449	49.35	0.27	4.39	0.417	15.2	0.4	0.39	92.8	0.52	16.1	0.19	10.199
0	0.24	0.32	13.4	134.5	0.41	7	11.5	5.96	1.012	1.40526	0.062	2.55	78	241	11.3	0.45	0.562	0.01	300	12.4	0.32	0.42	0.13	30.1	0.31	0.45	25.91	1.23	0.35	0.395	71.599	0.415279	16	6.44	0	3.7	84.2	25.33	0	5.01	0.414	14.7	0.19	0.54	92.5	0.28	13.38	0.4	17
0	0.38	0.37	12.8	15	0.22	20	22.8	9.16	1.03	1.40526	0.062	2.02	67	264	11.8	0.45	0.499	0.01	22.3942	11.3	0.14	0.57	0.12	30.1	0.44	0.46	31.37	1.25	0.46	0.365	72.4	0.52	18	35.299	0	3.1	79.8	12.93	0.13	4.52	0.49	16.5	0.2	0.43	91.8	0.47	20.32	0.42	15.8
0	0.16	0.64	18.3	81.2	0.26	14	33.5	14.85	1.026	1.40526	0.071	5.94	54	227	10.8	0.35	0.605	0.01	22.3942	6.1	0.18	0.57	0.128	30.1	0.66	0.54	48.06	0.724	0.389749	0.42	77.3	0.3	16	7.97	0	1.8	100	73.52	0	4.52	0.459	15	0.32	0.53	90.1	0.33	10.42	0.55	8.9
0	0.56	0.5	11.5	4.7	0.449898	7	3.1	10.05	1.026	1.27	0.051	1.65	66	233	10.199	0.45	0.531	0.01	18.1	6.6	0.3	0.49	0.12	31.4	0.53	0.23	37.77	1.92	0.4	0.329	82.7	0.53	18	2	0	4.099	105	282.9	0	5.44	0.406	18.5	0.28	0.35	98.7	0.51	18.04	0.29	9.3
0	0.715829	0.52	14.9	14.3	0.33	4	8.2	30.45	1.024	1.65	0.074	2.7823	50	254	11.1	0.36	0.574	0.035	8.84	4.7	0.52	0.37	0.12	28.5	0.32	0.35	30.31	0.748	0.3	0.368	70.7	0.39	14	3.54	0	3.3	98.1	64.42	0	4.65	0.446	15.6	0.378333	0.39	89.8	0.27	13.81	0.42	6.9
0	0.37	0.3	14	2.3	0.22	6	2	9	1.012	1.40526	0.059	2.7823	61	209	10.1	0.21	0.481	0.01	2.02	11.3	0.41	0.68	0.128	30.9	0.43	0.49	23.51	1.56	0.1	0.32	74.599	0.45	14	14.1	0	4.5	101	60.27	0	4.52	0.382	14.92	0.53	0.419531	93.9	0.36	34.77	0.45	16.5
0	0.32	0.5	12	68.6	0.2	6	16	7.47	1.022	1.01	0.099	0.96	56	274	11.8	0.53	0.624	0.01	13.2	12.9	0.3	0.36	0.12	31.2	0.33	0.21	36.63	3.22	0.389749	0.43	84.2	0.32	14	12.61	0	5.9	109	33.79	0	4.75	0.48	18.95	0.44	0.43	92.3	0.27	18.72	0.66	18.1
0	0.45	0.56	13.1	6.9	0.44	8.22727	2.4	9.78	1.018	1.2	0.061	2.049	52	139	11.1	0.45	0.596	0.01	16.4	12.8	0.7	0.69	0.13	26	0.46	0.42	20.53	1.14	0.4	0.283	79.099	0.38	21	22.6	0	5.5	74	28.24	0.13	4.14	0.453	17.399	0.4	0.32	84.4	0.36	17.48	0.46	18.899
0	0.48	0.76	12.8	212.2	0.39	8.22727	6.6	10.5	1.018	1.51	0.082	1.63	57	219	11.7	0.355388	0.6	0.01	10.4	6.6	0.36	0.64	0.128	30.5	0.69	0.38	34.42	0.363	0.53	0.339	76.599	0.43	18	4.77	0	4	104.7	52.13	0	5.69	0.42	19.2	0.41	0.44	92.3	0.36	13.9	0.5	9
0	0.25	0.4	15.3	156.7	0.23	8.22727	3.8	5	1.016	1.40526	0.097	2.92	80	341	11.2126	0.28	0.65	0.03	11.3	4.2	0.6	0.35	0.14	29.9	0.42	0.53	35.24	1.3	0.36	0.32	75.8	0.415279	18	6.24	0	5.5	92.12	24.82	0	4.91	0.33	19.8	0.48	0.31	91.3	0.44	25.8	0.46	6.4
0	0.3	0.49	13.9	84.6	0.449898	6	2	9	1.02	1.40526	0.078	4.34	43	318	12.2	0.32	0.62	0.05	14.2	10.3	0.31	0.48	0.12	23.7	0.61	0.51	32.43	0.755	0.37	0.28	79.2	0.31	20	13.8	0.0297696	2.8	88.2	50.17	0	4.58	0.42	16.0229	0.33	0.33	81.7	0.26	16.04	0.42	14.6
0	0.38	0.66	12	4.5	0.449898	8	4.7	9	1.028	1.40526	0.058	2.7823	105	200	13.4	0.355388	0.66	0.01	10	4.3	0.22	0.5	0.13	30.6	0.63	0.23	27.77	2.56	0.46	0.31	76.2	0.37	12	20.1	0	3.4	111	22.43	0	4.05	0.38	11.2	0.16	0.51	92.7	0.44	9.11	0.38	6
0	0.39	0.38	17.2	140.3	0.45	4	2.9	29.1914	1.022	1.9	0.07	2.55	47	224	9.9	0.355388	0.43	0.01	10	7.6	0.26	0.36	0.12	28.9	0.45	0.26	22.91	1.04	0.4	0.26	70.7	0.44	20	3.77	0	5.7	91	41.57	0	4.51	0.41	18.2	0.56	0.14	90.3	0.24	12.65	0.54	11
0	0.32	0.43	12.6	81.7	0.3	4	3.8	29.1914	1.01	1.51	0.064	2.02	40	214	10.1	0.48	0.56	0.01	10	10.199	0.29	0.61	0.12	29.5	0.47	0.39	15.96	0.852	0.33	0.45	78.5	0.48	13	2	0	3.7	57.9	34.46	0	4.22	0.41	19.3	0.378333	0.56	91.5	0.43	10.35	0.4	15.4
0	0.52	0.51	12	119.1	0.1	6	2	25.59	1.03	0.9	0.063	5.94	79	209	10.9	0.35	0.61	0.02	36	7.8	0.4	0.51	0.12	31.7	0.51	0.28	38.36	1.93	0.4	0.35	69.3	0.25	14	2	0.0297696	4	93.3	40.39	0.14	4.48	0.43	14.7	0.29	0.51	92.7	0.36	7.63	0.44	11.1
0	0.715829	0.51	20.8	121.7	0.37	7	14.5893	29.1914	1.026	1.40526	0.053	2.65	92	368	10.6	0.42	0.63	0.052	11.1	11.5	0.28	0.4	0.12	31.7	0.42	0.27	88.81	1.89	0.3	0.34	76.099	0.36	28	12.7	0.13	5	108	70.63	0	4.41	0.39	16.399	0.02	0.47	94.1	0.4	17.4	0.48	15.8
0	0.715829	0.74	13.2	5.5	0.449898	20	14.5893	414	1.012	1.159	0.075	1.66	47	239	11.6	0.44	0.579	0.02	53.5	7.2	0.32	0.3	0.13	29.5	0.45	0.26	81.1	1.48519	0.1	0.28	76.599	0.415279	23	21.2	0	4.3	104	39.88	0	4.61	0.44	15.1	0.33	0.4	90	0.42	15.24	0.3	10.1
0	0.715829	0.22	16.8	1.1	0.449898	14	1.1	20.63	1.024	1.18	0.069	1.24	44	322	9.5	0.3	0.6	0.024	10	7.5	0.22	0.36	0.12	31.4	0.19	0.75	35.92	1.3	0.57	0.35	73.8	0.38	16	13.8	0	3.84632	82.4	90.03	0	4.3	0.4	18.1	0.36	0.46	94.8	0.47	27.52	0.49	11.3
0	0.715829	0.43	10.9	25	0.449898	7	5.1	7.53	1.016	1.72	0.056	3.93	48	155	11.6	0.33	0.48	0.02	10	12.6	0.49	0.671435	0.13	29.9	0.32	0.53	33.55	1.31	0.35	0.32	80.3	0.35	16	21.2	0	6.1	102	42.9	0.13	4.59	0.41	16.0229	0.68	0.31	90	0.55	16.34	0.4	18.2
0	0.34	0.28	25	1468.6	0.34	4	5.9	9.61	1.01792	1.85	0.044	1.04	109	378	9.8	0.38	0.52	0.02	10	7	0.42	0.63	0.13	30.9	0.57	0.39	23.21	0.9	0.3	0.39	76	0.43	14	13.8	0	3.1	83	83.3	0	4.42	0.46	16.0229	0.49	0.49	94.5	0.33	10.86	0.34	10.7
0	0.24	0.486746	11.4	239.1	0.39	8.22727	4.5	25.36	1.028	1.149	0.06	2.37	69	239	11	0.22	0.53	0.02	75.2	7	0.47	0.25	0.12	31.8	0.43	0.64	55.49	1.21	0.389749	0.42	74.9	0.48	16	8.79	0	5.4	70.6	13.91	0	4.34	0.4	14.4	0.36	0.45	93.5	0.27	30.9	0.4	10.199
0	0.38	0.51	14.7	117.7	0.42	2	1.4	29.1914	1.028	1.37	0.122	1.39	47	222	10.8	0.4	0.6	0.03	10	9.1	0.41	0.31	0.13	32.2	0.49	0.46	59.51	1.74	0.3	0.38	73.7	0.32	13	5.49	0.4	4.3	66.2	19.04	0	4.9	0.35	21	0.4	0.27	95.5	0.32	59.0933	0.63	14.1
0	0.16	0.27	13.6914	20.9	0.65	8.22727	4.3	17.2	1.016	1.42	0.066	3.1	74	246	10.9	0.36	0.579	0.02	10	5.1	0.29	0.66	0.13	25.8	0.4	0.31	54.15	1.09	0.389749	0.3	81.599	0.28	15	8.79	0	3.7	92.5	54.38	0	4.22	0.43	17.8	0.47	0.26	83.3	0.28	4.22	0.4	7.5
0	0.56	0.84	13.5	18.3	0.47	7	37.2	15.5	1.01792	1.48	0.063	2.7823	65	245	13.8	0.45	0.56	0.037	10	6	0.27	0.65	0.12	28.9	0.49	0.36	47.79	1.48519	0.28	0.34	78.599	0.63	16	25.78	0	6.7	57.9	128	0.41	4.18	0.35	14.7	0.45	0.54	89	0.19	7.11	0.28	9.4
0	0.715829	0.54	10.2	27.5	0.41	7	1.4	29.1914	1.022	1.57	0.051	2.7823	50	286	10.5	0.28	0.59	0.03	10	11.4	0.16	0.56	0.13	24.9	0.18	0.54	28.64	6.25	0.389749	0.33	72.8	0.34	21	11.2	0	4.599	96.2	142.4	0	4.81	0.4	14.1	0.32	0.51	81.6	0.45	13.36	0.59	17.2
0	0.715829	0.67	13.8	330.4	0.4	20	163.7	29.1914	1.014	0.99	0.079	0.96	36	237	11.5	0.34	0.53	0.01	10	9.1	0.39	0.53	0.14	30.6	0.38	0.4	39.4	1.83	0.37	0.3	77.4	0.415279	17	8.79	0	3.9	93.3	147.4	0	4.29	0.4	11.5	0.5	0.46	93	0.32	60.27	0.59	12.7
0	0.37	0.32	10.7	91.3	0.29	14	66.4	29.1914	1.008	0.96	0.07	1.35	53	223	10.6	0.355388	0.47	0.01	17.8	10	0.5	0.58	0.14	29.2	0.34	0.4	34.19	0.53	0.26	0.35	80.599	0.33	19	2	0	4.599	83	179.2	0	4.31	0.41	16.0229	0.34	0.21	88.3	0.22	59.0933	0.25	14.8
0	0.32	0.37	13.6914	101.1	0.42	7	72.6	10	1.008	1.37	0.053	2.7823	58	256	10.199	0.355388	0.59	0.02	18.6	10.6	0.41	0.73	0.13	29.6	0.52	0.41	14.16	1.26	0.29	0.43	79.7	0.415279	20	2	0	2.5	73.5	140	0	4.52	0.41	16.1	0.42	0.72	87.7	0.43	10.55	0.5	16.2
0	0.45	0.64	13.6914	18.1	0.449898	4	14.5893	29.1914	1.008	1.02	0.055	2.7823	54	258	13.2	0.14	0.51	0.03	17	9.9	0.3	0.64	0.13	30.8	0.42	0.34	41.1346	0.6	0.21	0.3	75.7	0.42	15	21.7	0	11.9	66.2	149.1	0	4.7	0.47	13.8	0.34	0.5	96.3	0.33	17.63	0.48	14.2
0	0.48	0.5	13.6914	9	0.449898	10	14.5893	29.1914	1.024	1.1	0.07	2.42	74	249	11.7	0.29	0.64	0.02	16.1	6.5	0.7	0.29	0.12	32.299	0.4	0.09	48.12	4.65	0.3	0.41	74.7	0.7	12	15.4	0	2.4	96.0449	18.91	0	4.29	0.4	17.7	0.41	0.419531	94.2	0.579	18.55	0.65	9.5
0	0.25	0.52	13.6914	28.3	0.449898	8	2.4	29.1914	1.01792	1.53	0.063	1.77	64	189	11.9	0.47	0.55	0.06	16.5	10.9	0.36	0.45	0.14	29.1	0.46	0.42	24.89	1.1	0.389749	0.3	77.5	0.25	15	12	0	10.9	92.5	35	0	4.96	0.4	17.5	0.378333	0.55	89.2	0.41	10.35	0.59	15.2
0	0.3	0.3	10.8	20.1	0.29	11	6.6	11	1.014	1.01	0.069	0.82	45	215	11.6	0.4	0.54	0.01	18.1	8	0.6	0.44	0.12	30.4	0.27	0.51	51.73	1.91	0.36	0.36	78.599	0.92	21	10.7	0	3.5	93.4	38	0.12	4.53	0.4	14.4	0.46	0.47	93.5	0.49	84.52	0.7	11
0	0.38	0.5	10.1	41.4	0.47	8	3.8	10.7	1.01	1.83	0.064	2.04	42	142	13	0.4	0.68	0.01	16.4	8.6	0.18	0.44	0.12	28.2	0.31	0.31	110.24	1.16	0.29	0.34	79.7	0.49	14	10.21	0	3.8	101	19.53	0	4.28	0.43	14	0.47	0.57	88.2	0.373224	290	0.463224	12.3
0	0.39	0.56	13.4	38	0.27	8.22727	14.5893	9	1.01	1.24	0.067	1.26	59	219	11.7	0.22	0.6	0.01	10.4	7.7	0.16	0.46	0.13	29.2	0.4	0.3	19.39	1.08	0.51	0.26	69.5	0.49	19	7.09	0	10.9	94	357	0	4.57	0.45	18.399	0.43	0.41	89.4	0.44	592	0.43	10.4
0	0.32	0.76	11.3	3.3	0.24	8.22727	14.5893	29.1914	1.01	1.17	0.098	2.29	58	140	12.4	0.29	0.63	0.02	11.3	8.7	0.15	0.671435	0.13	30.9	0.28	0.31	26.52	1.97	0.389749	0.36	78.9	0.46	28	7.19	0	2.6	105	71.6	0	4.79	0.44	18.399	0.4	0.23	92.6	0.39	271	0.39	12.5
0	0.52	0.4	12.5	10.2	0.45	8.22727	3.7	9	1.02	1.129	0.081	2.73	65.0556	241.841	14.7	0.355388	0.59	0.01	10	5.9	0.37	0.4	0.12	30.7	0.56	0.26	20.74	0.89	0.47	0.32	78.4	0.23	23	5.36	0	10.5	100	8.08	0	4.86	0.4	16.399	0.33	0.4	90.8	0.4	35.86	0.52	8.6
0	0.715829	0.49	14.5	22.3	4.58	6	21.6	9	1.024	1.39	0.06	3	80	276	13.3	0.355388	0.52	0.01	18.31	10	0.19	0.3	0.17	27.3	0.57	0.33	15.39	1	0.58	0.31	77.2	0.415279	22	2	0	4.599	84.4	85.34	0	4.79	0.34	15.1	0.35	0.55	84.7	0.34	439	0.4	15.2
0	0.715829	0.66	14.8	12.5	0.38	6	1	20.63	1.01792	1.34	0.056	3.12	49	240	10.5	0.5	0.67	0.04	36	7.7	0.37	0.36	0.12	25.6	0.51	0.4	39.5	1.21	0.46	0.41	73.3	0.43	19	10.9	0.0297696	3.6	116	89.31	0	12.6	0.41	14	0.5	0.46	84	0.373224	205	0.38	11.4
0	0.34	0.38	12.5	111.317	0.32	8.22727	11.8	7.53	1.008	1.07	0.116	6.9	40	245	11.7	0.52	0.52	0.02	53.5	8.1	0.4	0.73	0.13	32.9	0.51	0.2	21.66	0.98	0.56	0.26	72.5	0.42	19	5.4	0	3.8	89.6	21.52	0	5.4	0.39	17.8	0.378333	0.55	99.5	0.4	121.8	0.4	12.8
0	0.24	0.5	13.9	111.317	0.32	8.22727	1.1	9.61	1.01	1.33	0.077	1.4	70	200	12.3	0.36	0.47	0.02	10	10.8	0.27	0.49	0.12	30.6	0.19	0.54	28.9	0.63	0.4	0.36	72.599	0.46	17	20.2	0	4.8	107	25	0	7.8	0.39	15.1	0.378333	0.53	91.2	0.31	13.72	0.55	14.9
0	0.38	0.47	13.6914	111.317	0.449898	8.22727	8.1	25.36	1.024	1.66	0.07	3.1	58	297	11	0.48	0.62	0.009	10	7.2	0.12	0.4	0.15	28.7	0.1	0.63	49.31	3.69	0.389749	0.44	68.099	0.55	22	11.7	0	4.9	85.2	23.16	0	4.32	0.43	16.0229	0.31	0.4	91.8	0.39	14.92	0.41	11.2
0	0.16	0.46	13.5	25.5	0.449898	6	7.8	29.1914	1.01	1.40526	0.057	1.57	42	306	13.4	0.43	0.73	0.03	10	5.3	0.296854	18.03	0.13	30.7	0.5	0.26	25.35	1.48519	0.39	0.29	76.3	0.38	22	6.35	0.0297696	4.9	117	9.92	0	3.2	0.4	14.5	0.61	0.29	96	0.33	22.05	0.51	8.1
0	0.56	0.5	10.2	8.1	0.449898	8	2	29.1914	1.004	1.38	0.075	3.35	82	245	11.2	0.355388	0.61	0.06	75.2	11.7	0.18	0.47	0.12	29.1	0.4	0.25	21.12	1.07	0.25	0.21	72.9	0.36	14	16.5	0	5.099	86.2	5.81	0	4.4	0.42	14	0.5	0.55	88.7	0.53	20.83	0.6	17.399
0	0.715829	0.5	13.8	270.5	0.53	4	12	16.3	1.014	1.48	0.048	1.28	64	241.841	10.9	0.36	0.53	0.02	10	9.8	0.16	0.56	0.13	29.8	0.63	0.62	27.33	2.67	0.37	0.28	66.2	0.89	15	10.3	0	5.5	96.0449	133	0.0695853	5.8	0.41	14.7	0.3	0.4	90.9	0.35	78.1	0.39	13.5
0	0.37	0.63	10.7	96.2	0.44	4	17.6	22.5	1.02	1.02	0.065	2.7823	65.0556	114	11.2	0.41	0.51	0.01	10	10.6	0.15	0.24	0.13	30.5	0.2	0.39	22.79	1.48519	0.4	0.35	71.599	0.48	15	16.399	0	5	116	29.46	0	4.6	0.43	16.0229	0.26	0.53	91.2	0.39	65.72	0.55	14.6
0	0.32	0.6	13.6914	169.4	0.21	6	16.7	29.1914	1.01	1.59	0.081	3.08	65.0556	254	12.7	0.4	0.65	0.02	10	11.5	0.15	0.66	0.14	29.8	0.51	0.36	25.91	1.21	0.54	0.39	74.2	0.4	14	4.99	0	4.9	91	75.28	0	4.52	0.41	12.7	0.36	0.57	89.8	0.373224	13.52	0.66	16.5
0	0.45	0.52	13.2	8.1	0.42	6	0.5	29.1914	1.014	1.03	0.053	2.89	65.0556	284	9.9	0.07	0.41	0.031	17.8	11.6	0.31	0.5	0.15	27.9	0.31	0.41	59.29	1.95	0.389749	0.29	71	0.415279	24	16.399	0	5.5	103	118	0	4.8	0.41	16.7	0.32	0.31	89.5	0.19	6.1	0.61	17.7
0	0.48	0.43	16.6	5.7	0.28	13	11.7	22.3	1.02	1.21	0.063	3.16	98	258	12.4	0.4	0.71	0.02	18.6	5.8	0.28	0.87	0.12	30.7	0.41	0.47	31.95	0.97	0.52	0.49	79.9	0.53	14	10.3	0.52	4.2	96.0449	10.29	0	4.58	0.28	16.2	0.61	0.4	96.4	0.36	19.99	0.7	8.9
0	0.25	0.46	11	514.2	0.55	11	14.5893	29.1914	1.01	1.09	0.071	1.69	38	325	11.5	0.39	0.46	0.01	17	12.8	0.24	0.4	0.12	22	0.4	0.29	27.57	1.15	0.46	0.23	75.2	0.49	16	35.7	0	4.4	86.1	17.86	0	4.2	0.4	21.3	0.378333	0.37	76.3	0.41	15.27	0.58	18.2
0	0.3	0.486746	15	10.4	0.4	8	14.5893	17.5	1.014	1.25	0.063	2.7823	54	199	11.7	0.42	0.65	0.02	16.1	9.6	0.38	0.41	0.14	30.1	0.45	0.57	22.94	0.78	0.31	0.44	75	0.34	12	4.27	0	4.099	98.1	106.3	0	3.63	0.33	13	0.46	0.419531	92.3	0.38	11.77	0.55	13.3
0	0.38	0.486746	14.2	5.7	0.449898	6	14.5893	16.6	1.014	1.34	0.076	1.81	38	191	10.8	0.34	0.569	0.01	16.5	4	0.46	0.17	0.13	25	0.46	0.34	34.23	0.44	0.4	0.27	74	0.289	21	41	0	4.4	108	21.21	0.14	4.29	0.39	17.2	0.47	0.43	79.3	0.4	17.42	0.38	7
0	0.39	0.43	14.4	320.3	0.34	7	2.4	21.1	1.01792	1.37	0.08	2.55	64	186	10.5	0.355388	0.63	0.01	456.6	4.3	0.24	0.6	0.13	30.5	0.37	0.57	18.75	0.58	0.3	0.32	76.8	0.38	13	22.7	0	3.3	106	32.06	0	4.16	0.38	19.2	0.43	0.26	92	0.4	11.43	0.5	6.2
0	0.32	0.51	12.3	118.1	0.43	2	6.6	29.1914	1.004	1.64	0.071	2.02	45	201	11	0.355388	0.569	0.008	122	6.6	0.12	0.37	0.12	29.9	0.56	0.32	47.61	2.25	0.3	0.29	73.4	0.41	13	8.2	0.68	5	69.4	169.6	0	4.23	0.4	14.5	0.4	0.44	91.7	0.54	24.93	0.32	9
0	0.52	0.51	12.3	5.8	0.47	8.22727	3.8	16.5	1.014	1.3	0.05	5.94	51	195	11.3	0.31	0.6	0.01	300	8.8	0.56	0.4	0.14	30.4	0.11	0.35	31.22	0.34	0.35	0.34	73	0.43	22	49	0	4.3	107	8.8	0	4.12	0.37	16.2	0.13	0.26	94.2	0.31	284	0.29	12.6
0	0.715829	0.74	13.4	409.4	0.52	7	2	29.1914	1.02	1.39	0.043	2.7823	52	240	13.1	0.4	0.54	0.02	18.1	6.9	0.2	0.65	0.12	32	0.41	0.4	20	0.77	0.35	0.32	77.7	0.27	23	11.1	0	10.6	107	12.9	0.0695853	4.28	0.4	20.8	0.35	0.54	97.1	0.39	10.15	0.6	9.8
0	0.34	0.22	12.8	177.5	0.31	14	4.7	14.54	1.03	1.85	0.078	2.29	56	232	10.199	0.29	0.65	0.01	16.4	6.1	0.37	0.51	0.12	30.3	0.49	0.34	26.07	1.1	0.45	0.36	70.099	0.51	16	31.31	0	11.7	89.5	44.21	0	3.81	0.42	13.2	0.5	0.47	90.6	0.36	36.33	0.44	8.7
0	0.24	0.43	18.3	0	0.25	7	2.9	5.96	1.024	1.55	0.061	2.7823	73	254	11.5	0.37	0.47	0.01	10.4	8.2	0.39	0.45	0.13	32	0.23	0.4	34.05	0.75	0.32	0.26	76	0.415279	14	2	0	4.2	104	35.4	0	4.46	0.41	14.5	0.378333	0.34	88.5	0.49	28.1	0.463224	12.8
0	0.38	0.28	13.5	35.9	0.35	8	3.8	9.16	1.024	1.28	0.102	1.38	73	241.841	11.1	0.28	0.45	0.01	11.3	7.1	0.31	0.33	0.13	28.7	0.49	0.09	52.13	0.72	0.41	0.43	75.599	0.67	23	11.1	0	3.7	136	245.4	0	4.78	0.37	14.3	0.39	0.32	89.3	0.24	11.31	0.24	10.9
0	0.16	0.486746	10.2	186.6	0.22	14	2	14.85	1.01	1.65	0.061	3.76	47	241.841	10.3	0.39	0.65	0.024	10	7.1	0.19	0.43	0.12	31.3	0.38	0.633116	41.1346	0.51	0.46	0.44	77.2	0.51	17	10.8	0	12	82.9	22.19	0	4.57	0.41	15.5	0.32	0.41	95.6	0.45	16.69	0.43	12.3
0	0.56	0.5	13.8	41.4	0.21	10	2.4	10.05	1.01	1.41	0.064	7.33	71	236	11	0.2	0.8	0.02	18.31	8.8	0.51	0.23	0.13	29.1	0.4	0.32	53.96	0.53	0.56	0.28	66.7	0.4	15	2	0.13	3.8	101	83.28	0	3.87	0.43	16.6	0.41	0.23	90.4	0.373224	88.11	0.77	13.6
0	0.37	0.47	10.7	20.3	0.449898	8.22727	6.6	29.1914	1.03	1.139	0.041	5.41	63	323	10.9	0.46	0.54	0.03	36	8.4	0.296854	0.3	0.13	29.4	0.43	0.29	41.39	1.88	0.4	0.15	74.4	0.49	26	10.8	0	10.8	77.8	192.6	0	4.5	0.44	18.3	0.378333	0.6	88.5	0.43	46.05	0.72	13.3
0	0.32	0.46	13.6914	46.4	0.449898	8	3.8	60	1.004	1.6	0.036	1.81	80	169	11.8	0.355388	0.43	0.03	53.5	11.2	0.28	0.36	0.14	30.2	0.45	0.48	53.2	0.88	0.389749	0.38	80.599	0.03	16	6.93	0.13	3.5	93.7	54.1	0	4.87	0.43	15.6	0.31	0.419531	90.1	0.289	17.5	0.42	16.7
0	0.45	0.5	12	148.4	0.45	11	14.5893	29.1914	1.014	1.44	0.03	5.45	57	241.841	11.9	0.37	0.48	0.01	10	8.9	0.32	0.71	0.15	30.8	0.37	0.5	53.77	2.39	0.39	0.48	73.599	0.21	17	8.34	0	10.6	86.8	31.55	0	8.7	0.39	14.1	0.61	0.41	93.4	0.38	16.66	0.32	13.9
0	0.48	0.5	13.8	419.1	0.3	8	2	29.1914	1.01	1.54	0.0289	5.46	74	208	10.8	0.355388	0.61	0.01	10	10.4	0.14	0.8	0.12	30.5	0.28	0.17	28.56	1.48519	0.25	0.4	79.4	0.49	14	9.65	0	3.8	115	14.32	0	4.55	0.4	12.9	0.5	0.419531	92.6	0.64	19.33	0.65	15.3
0	0.25	0.63	13.5	4.6	0.1	6	4.7	9	1.03	1.92	0.032	5.44	43	235	12.7	0.31	0.43	0.02	10	8.9	0.18	0.48	0.12	32.799	0.568525	0.633116	41.1346	0.8	0.389749	0.33	72.099	0.55	32	8.34	0	10.1	79.9	94.86	0	4.17	0.42	17.1	0.3	0.53	96.1	0.373224	9.81	0.54	13.3
0	0.3	0.6	13.8	46.4	0.37	8	2.9	9	1.03	1.44	0.024	0.86	68	225	10.8	0.4	0.579	0.02	75.2	10.1	0.3	0.34	0.13	30	0.4	0.32	53.96	0.63	0.19	0.48	68.4	0.62	27	20.7	0	6.2	108	35.2	0	4.12	0.38	15.1	0.26	0.24	94.4	0.35	12.07	0.49	14.5
0	0.38	0.52	16.8	67.1	0.449898	4	3.8	29.1914	1.014	1.17	0.025	1.92	43	187	10.3	0.29	0.51	0.01	10	6.4	0.52	0.4	0.12	30.8	0.43	0.29	41.39	10.9	0.52	0.32	75	0.28	11	2	0	4.3	78.4	34.38	0	4.46	0.37	16.2	0.36	0.35	96.7	0.2	20.64	0.463224	9.7
0	0.39	0.43	13.6914	262.1	0.449898	5	2	9	1.02	1.96	0.034	3.46	52	196	13.2	0.37	0.66	0.01	10	7.3	0.32	0.3	0.14	28.5	0.45	0.48	53.2	1.96	0.44	0.41	73.2	0.4	18	4.92	0	12.8	90.9	14.36	0.13	3.89	0.4	14.2	0.39	0.54	89.8	0.26	28.22	0.63	11.6
0	0.32	0.46	13.6914	19.7	0.449898	6	14.5893	9	1.01	1.52	0.04	1.28	97	183	11.1	0.28	0.569	0.02	10	4.4	0.31	0.36	0.17	31.9	0.37	0.5	53.77	0.52	0.42	0.26	76.3	0.56	10	28.7	0	3.4	76.9	124.9	0	4.11	0.39	15	0.32	0.27	96.9	0.36	20.97	0.463224	7
0	0.52	0.486746	13.6914	120.2	0.449898	8.22727	14.5893	9	1.03	1.08	0.039	3.44	64	275	12.5	0.39	0.569	0.02	22.3942	4.2	0.296854	0.21	0.12	29.2	0.28	0.17	28.56	1.35	0.22	0.36	72	0.48	11	8.34	0	6.2	83.72	26.97	0	4.17	0.41	14.3	0.41	0.32	93.8	0.579	30.1	0.26	5.9
0	0.15	0.51	13.2	173.5	0.29	23	10.3	19.86	1.03	1.41	0.085	14.2	98	245	11	0.47	0.534	0.01	5.45	8.6	0.47	0.8	0.136	27.2	0.4	0.11	122.62	1.12	0.51	0.365	76	0.65	16	17.89	0	3.7	#NULL!	36.04	0	4.74	0.416	#NULL!	0.47	0.55	87.8	0.59	13.58	0.51	12.3
0	0.07	0.5	17.9	109	0.33	9	6.3	7.19	1.01	1.58	0.049	1.74	106	281	13.2	0.47	0.514	0.027	19.32	4.1	0.17	0.42	0.127	30.8	0.2	0.17	32.2	1.04	0.47	0.404	73.7	0.43	44	12.87	0	1.6	108.6	97.41	0	3.9	0.362	18.73	0.45	0.6	92.8	0.25	60.43	0.55	5.7
0	0.27	0.57	15.4	90.7	0.33	15	8.8	9.11	1.005	1.03	0.108	2.38	57	197	11.9	0.38	0.537	0.015	16.03	7.5	0.27	0.6	0.119	31.6	0.37	0.4	48.88	4.21	0.35	0.335	74.5	0.38	14	7.87	0	3.7	132.3	181.1	0	4.33	0.425	21.13	0.17	0.48	98.2	0.43	20.31	0.45	11.2
0	0.02	0.4	12.7	39.2	0.31	28	9.392	5.96	1.02	2.24	0.053	5.55	64	211	10.5	0.21	0.385	0.011	2.45	17.8	0.37	0.97	0.118	31.3	0.26	0.47	48.14	0.63	0.23	0.546	79.7	0.54	25	15.32	0	12.2	89.87	434.5	0.14	5.14	0.479	14.41	0.48	0.17	93.2	0.3	22.68	0.5	30
0	0.24	0.47	11.5	22	0.28	16	2.5	9.16	1.016	1.48	0.042	2.4	50	232	10.5	0.35	0.516	0.01	15.9	8	0.18	0.4	0.122	32.4	0.48	0.25	39.41	2.34	0.35	0.424	82.8	0.43	19	6.27	0	3.3	108.6	88.87	0	3.5	0.387	18.73	0.25	0.32	98	0.22	6.79	0.42	11.3
0	0.38	0.6	13.8	9.9	0.21	11	18.4	17.24	1.03	1.25	0.073	1.43	45	221	11.2	0.38	0.633	0.013	4.48	6.1	0.47	0.4	0.118	31.2	0.12	0.28	52.8	0.433	0.57	0.278	77.9	0.38	16	0.766	0.27	3.2	132.3	36.08	0	4.61	0.437	21.13	0.27	0.42	94.8	0.58	20.96	0.72	9.3
0	0.24	0.47	12.5	86.9	0.28	8	5.4	9.11	1.03	1.9	0.086	1.14	45	314	10.5	0.35	0.484	0.017	11.91	8.9	0.42	0.36	0.13	27	0.41	0.29	41.25	1.15	0.35	0.407	73.6	0.43	14	4.55	0	5	89.87	46.87	0	5.34	0.451	14.41	0.19	0.22	84.5	0.57	58.71	0.42	13.9
0	14.92	0.47	12.9	94.6	0.28	18	1.4	8.76	1.011	1.69	0.068	4.08	69	312	11.1	0.35	0.637	0.007	15.56	7.2	0.42	0.36	0.133	31	0.41	0.29	41.25	0.391	0.35	0.283	71.4	0.43	14	5.62	0	3.4	98.7	58.2	0	1.1	0.409	16.7	0.19	0.22	94.7	0.37	7.11	0.47	10.6
0	0.07	0.5	18.8	1726.8	0.33	16	11.4	9.11	1.009	1.36	0.051	0.44	56	243	13.3	0.28	0.664	0.006	11.91	5.2	0.17	0.42	0.133	32.7	0.41	0.29	41.25	1.34	0.4	0.273	74.8	0.41	15	1.21	0	2.5	125.5	88.87	0	4.49	0.45	20.35	0.39	0.44	100.2	0.36	12.61	0.32	7.7
0	0.27	0.57	12.8	37.1	0.33	15	2	5.96	1.02	1.32	0.058	5.04	56	253	11	0.35	0.518	0.036	2.85	9.6	0.27	0.6	0.122	29.8	0.4	0.52	52.75	1.14	0.39	0.378	84.3	0.45	18	9.64	0	4.5	102.8	52.14	0	4.49	0.408	15.61	0.52	0.67	90.9	0.29	13.44	0.47	14.1
0	0.62	0.4	10.8	32.4	5.62	12	4.7	9.16	1.015	1.31	0.055	3.05	66	312	12.5	0.34	0.652	0.017	11.4	7.9	0.37	0.97	0.133	29.3	0.49	0.46	141.6	0.734	0.37	0.271	84.3	0	24	4.99	0	4.6	106.1	20.47	0	4.51	0.452	16.19	0.72	0.71	100.2	0.46	17.1	0.37	12.5
0	0.25	0.55	16.9	71.4	0.33	15	2.9	14.85	1.01	1.39	0.051	0.98	47	266	12.4	0.47	0.679	0.014	16.03	9.8	0.18	0.4	0.133	28.6	0.2	0.17	32.2	0.58	0.4	0.25	74.3	0.43	13	22.6	0	5.6	102.8	97.41	0	5.32	0.506	15.61	0.23	0.5	95.1	0.33	60.43	0.32	15.4
0	0.3	0.75	19.2	34	0.33	3	3.8	10.05	1.005	1.29	0.05	1.02	74	226	13.3	0.38	0.557	0.02	2.45	6.8	0.42	0.36	0.137	29.3	0.37	0.4	48.88	0.929	0.39	0.365	76.5	0.38	12	9.17	0	4	97.4	181.1	0	4.81	0.444	14.1	0.19	0.22	92.3	0.32	20.31	0.47	10.8
0	0.38	0.52	12.9	28.3	5.39	7	2	9.7	1.03	1.5	0.101	2.58	63	202	11	0.21	0.512	0.021	15.9	5.1	0	0.67	0.122	32.5	0.26	0.47	48.14	2.92	0.37	0.36	85	0.54	13	14.37	0	3.1	129	434.5	0	4.4	0.42	17.36	0.32	0.49	101	0.68	22.68	0.37	8.2
0	0.25	0.62	13.1	181.5	0.18	42	8.1	11.54	1.003	1.57	0.091	3.1	41	333	10.6	0.47	0.456	0.01	11.91	9.1	0.18	0.4	0.116	28.8	0.2	0.17	32.2	0.798	0.47	0.435	73	0.43	13	5.88	0.27	5.6	85.8	88.87	0	4.76	0.434	13.5	0.46	0.47	91.2	0.47	6.79	0.55	14.7
0	0.24	0.47	13.5	31.9	0.96	15	11.8	6.45	1.004	1.51	0.062	1.69	56	318	10.9	0.38	0.481	0.025	2.85	7.4	0.42	0.36	0.18	20.6	0.37	0.4	48.88	0.606	0.35	0.429	76.5	0.38	11	23.3	0	4.6	105	36.08	0.13	9.6	0.38	18.61	0.42	0.38	73.1	0.37	20.96	0.45	12
0	0.21	0.57	10.2	0	0.28	11	1	10.05	1.01	1.83	0.069	1.13	40	204	9.1	0.21	0.566	0.017	3.74	7.8	0	0.67	0.111	32.3	0.26	0.47	48.14	1.24	0.23	0.345	83.2	0.54	23	21.3	0	3.9	99.26	52.14	0	1.3	0.409	18.55	0.37	0.37	96.5	0.41	58.71	0.5	11.7
0	0.25	0.55	13.8	22.6	0.46	25	3.1	8.55	1.005	1.6	0.056	7.1	36	270	11.2	0.42	0.645	0.014	11.57	6.8	0.35	0.43	0.141	27.6	0.37	0.27	41.01	0.747	0.35	0.283	69	0.57	14	29.59	0	3.7	88.23	57.98	0	4.49	0.381	15.62	0.68	0.61	84.9	0.32	19.89	0.42	10.5
0	0.3	0.75	10.7	11.3	0.28	11	8.2	26.65	1.025	1.89	0.099	1.34	62	250	9.7	0.29	0.575	0.011	4.23	7.4	0.28	0.63	0.13	28.5	0.57	0.43	53.93	0.998	0.4	0.31	73.6	0.42	12	18.89	0	3.9	104.6	88.87	0	4.77	0.431	17.4	0.13	0.42	90.4	0.56	20.96	0.27	11.3
0	0.38	0.52	12.6	4.5	0.38	7	2	8.4	1.01	1.61	0.092	4.51	56	299	10.6	0.29	0.458	0.068	3.32	10	0.04	0.34	0.119	31.1	0.31	0.36	82.87	2.18	0.27	0.37	73.3	0.46	17	7.15	0	4.1	85.94	36.08	0	4.02	0.386	15.22	0.49	0.24	96	0.46	58.71	0.4	14.1
0	0.32	0.5	14.3	97.5	0.32	29	16	17.25	1.01	1.39	0.105	12.4	48	274	11.8	0.5	0.583	0.018	8.26	10.2	0.38	0.5	0.127	29.9	0.3	0.3	69.3	0.894	0.18	0.289	82.8	0.7	20	16.65	0.1	5.1	104	529.4	0.4	4.92	0.448	15.07	0.37	0.4	91.1	0.6	621.6	0.61	15.3
0	0.4	0.47	11.3	112.4	0.44	14	10.9	10.05	1.007	1.42	0.084	1.4	86	288	10.2	0.3	0.376	0.044	4.23	5.8	0.27	0.54	0.129	33.4	0.42	0.35	57.87	0.949	0.31	0.488	81.9	0.48	17	7.86	0	2.6	89.08	88.87	0.42	4.13	0.409	14.49	0.32	0.46	99	0.4	20.96	0.51	8.4
0	0.37	0.46	13.2	74.1	0.44	6	7.4	7.8	1.01	1.46	0.068	3.56	50	240	11	0.48	0.654	0.009	9.06	8.4	0.27	0.78	0.127	29.7	0.41	0.31	42.88	2.78	0.4	0.264	78.7	0.39	16	8.92	0	4.4	98.59	36.08	0	4.81	0.437	15.36	0.31	0.65	90.9	0.38	58.71	0.68	12.8
0	0.32	0.5	13.5	31.2	0.32	13	1.6	7.96	1.01	1.27	0.078	3.02	70	275	11.3	0.35	0.581	0.019	7.93	10.4	0.3	0.48	0.119	32	0.41	0.29	41.25	1.96	0.35	0.316	75.5	0.43	22	14.6	0	4.9	102.8	31.23	0	4.16	0.4	14.49	0.32	0.46	96.2	0.52	21.89	0.47	15.3
0	0.45	0.7	10.7	39.1	0.44	12	1.6	7.87	1.006	1.2	0.056	1.77	77	302	9.9	0.46	0.608	0.007	16.76	11.2	0.19	0.61	0.129	29.2	0.32	0.19	102.97	1.57	0.7	0.322	80.6	0.48	17	13.7	0	5.5	105.8	97.41	0.14	7.2	0.398	18.64	0.32	0.64	91.5	0.33	60.43	0.32	16.7
0	0.48	0.73	15.2	2406.3	0.44	7	80	21.16	1.015	2	0.045	3.71	57	201	11.8	0.37	0.748	0.004	11.44	10.3	0.21	0.58	0.129	29.5	0.43	0.39	79.82	0.816	0.46	0.202	74	0.27	14	12.2	0.13	4.9	94.69	181.1	0.41	4.65	0.42	14.59	0.19	0.25	90.3	0.3	20.31	0.4	15.2
0	0.25	0.55	13.1	50.7	0.46	20	5.5	56.17	1.006	1.32	0.064	2.16	37	228	10.9	0.35	0.522	0.037	0.28	9.1	0.18	0.4	0.121	29.4	0.42	0.31	100.6	0.758	0.35	0.366	78.2	0.42	14	20.7	0	3.8	123.2	434.5	0.13	3.7	0.435	17.66	0.45	0.38	92.6	0.34	22.68	0.53	12.9
0	0.3	0.75	11.1	26.8	0.28	14	5.7	7.87	1.006	1.51	0.065	1.16	42	280	10	0.46	0.464	0.023	16.76	9.5	0.42	0.36	0.121	31.9	0.51	0.4	94.6	0.759	0.7	0.437	72.5	0.39	17	8.57	0	4.6	79.44	88.87	0	6.3	0.388	12.95	0.19	0.22	92.4	0.34	6.79	0.42	14.1
0	0.38	0.52	18	39.6	0.38	7	1.1	21.16	1.005	2.26	0.078	0.62	61	186	12.2	0.37	0.458	0.008	11.44	9.8	0	0.67	0.12	30.1	0.48	0.21	49.27	0.496	0.46	0.446	74.7	0.19	18	12.4	0	5.9	115.5	36.08	0	4.88	0.46	13.89	0.3	0.62	94.3	0.38	20.96	0.58	15.7
0	0.39	0.85	14	3.4	0.61	4	1.1	5	1.01	1.59	0.071	0.61	44	288	9.4	0.35	0.565	0.018	7.43	10.2	0.71	0.94	0.128	29	0.25	0.41	47.75	1.47	0.5	0.341	72.4	0.57	19	31.18	0	5.6	65.78	46.87	0	4.97	0.445	14.59	0.4	0.57	89.5	0.46	58.71	0.64	15.8
0	0.32	0.5	12.1	16.7	0.28	14	4.8	10.72	1.01	1.29	0.056	2.2	56	189	10.5	0.46	0.542	0.008	5.84	8	0.3	0.48	0.125	29.5	0.58	0.32	37.86	1.91	0.46	0.392	69.7	0.43	13	12.1	0	4.8	77.4	8.65	0	4.27	0.397	15.4	0.19	0.22	93	0.27	4.22	0.53	12.8
0	0.52	0.68	13.3	79.3	0.38	69	15.48	111.6	1.025	2.14	0.077	5.04	81	237	11.3	0.46	0.564	0.02	7.15	5.3	0.28	0.5	0.139	29.9	0.42	0.31	100.6	1.06	0.27	0.333	77.8	0.42	20	11.1	0	2.8	114.3	88.87	0.13	24.6	0.367	17.05	0.45	0.38	93.9	0.53	7.11	0.53	8.1
0	0.44	0.58	10.8	89699.5	0.43	8	2	8.63	1.008	1.49	0.076	1.72	92	256	10	0.33	0.691	0.013	5.43	12.7	0.3	0.48	0.127	30.7	0.51	0.4	94.6	1.28	0.46	0.216	85	0.39	15	16.9	0.13	5	65.78	36.08	0.13	4.56	0.425	14.59	0.19	0.22	93.2	0.55	12.61	0.42	17.7
0	0.41	0.49	11.6	462.5	0.37	16	75.32	10.72	1.009	1.65	0.059	1.18	38	255	10.8	0.25	0.717	0.024	2.55	7.8	0.3	0.66	0.134	26.6	0.48	0.21	49.27	1.04	0.59	0.195	69.5	0.19	17	21.2	0	3.9	142.1	40.04	0	1.9	0.362	15.96	0.3	0.62	86	0.39	13.44	0.58	11.7
0	0.3	0.79	16.4	11.3	0.34	39	2	7.6	1.007	1.43	0.05	1.16	60	220	12.6	0.51	0.624	0.024	13.48	5.9	0.41	0.77	0.124	28.7	0.66	0.37	55.14	0.878	0.33	0.298	75.4	0.43	17	6.78	0	3.6	131	31.23	0.13	4.21	0.419	20.02	0.69	0.44	89	0.27	60.43	0.67	9.5
0	0.32	0.5	14.1	36.7	0.28	30	4.18	10.72	1.03	1.43	0.062	1.22	43	258	11.4	0.46	0.568	0.019	5.84	8.7	0.28	0.5	0.132	31	0.44	0.4	60.68	0.904	0.46	0.348	80.6	0.43	16	5.84	0.13	3.4	93.77	97.41	0.27	2.7	0.417	15.89	0.19	0.22	95.9	0.36	20.31	0.53	12.1
0	3.93	0.47	15.9	2.2	0.66	14	1.3	15.1	1.021	1.47	0.04	1.33	64	147	13	0.36	0.603	0.024	8.37	3.8	0.42	0.59	0.132	29.7	0.36	0.19	20.48	0.81	0.45	0.327	73.1	0.24	15	16.28	0	2.4	65.78	181.1	0	4.35	0.387	14.21	0.47	0.53	99.2	0.2	22.68	0.5	6.2
0	0.44	0.58	12	22.7	0.28	24	5.7	10.72	1.005	1.46	0.06	0.64	64	334	10.3	0.46	0.543	0.017	5.84	5.6	0.28	0.5	0.118	29.8	0.44	0.4	60.68	1.36	0.46	0.376	79.8	0.43	17	9.15	0	3.6	110.1	434.5	0	3.9	0.415	14.59	0.47	0.53	92.2	0.46	6.79	0.67	9.2
0	0.29	0.52	11.6	34.6	0.55	24.4	1	7.7	1.01	1.3	0.067	2.86	68	335	10	0.19	0.62	0.014	10.08	8.3	0.24	0.74	0.118	31.6	0.22	0.32	49.12	1.06	0.4	0.295	79.6	0.14	21	25.81	0	4.1	107.9	88.87	0	4.5	0.413	17.21	0.22	0.4	91.8	0.47	20.96	0.54	12.4
0	0.28	0.42	12.3	3.4	0.46	14	2.9	18.79	1.025	1.15	0.065	1.92	45	314	10.9	0.35	0.614	0.01	0.51	11.9	0.21	0.58	0.129	30.1	0.42	0.31	100.6	2.27	0.68	0.304	74.7	0.45	17	4.85	0	6	111	36.08	0	47.4	0.454	15.7	0.45	0.38	93	0.37	58.71	0.53	17.9
0	0.35	0.65	14.2	2.2	0.28	6	3.6	10.72	1.005	1.76	0.062	2.53	47	214	11.6	0.46	0.507	0.026	5.84	9.4	0.18	0.4	0.117	31.8	0.51	0.4	94.6	0.444	0.54	0.392	78.4	0.43	14	11.5	0	5.3	97.3	46.87	0	4.88	0.423	16.09	0.19	0.22	98.8	0.29	4.22	0.42	14.7
0	0.43	0.5	15.4	110.5	0.38	13	6.4	8.27	1.01	2.04	0.096	4.97	59	197	11.7	0.37	0.647	0.007	16.44	7.2	0.42	0.36	0.13	31.2	0.48	0.21	49.27	2.15	0.37	0.248	75.1	0.45	13	10.3	0.1	4	110.1	8.65	0.14	4.6	0.413	18.62	0.3	0.62	94.7	0.81	7.11	0.58	11.2
0	0.35	0.65	12.6	31.3	0.28	7	3.8	5.96	1.01	1.3	0.067	0.84	51	247	10.9	0.46	0.56	0.018	10.1	4.9	0.71	0.94	0.128	29.9	0.51	0.4	94.6	1.26	0.64	0.347	71.8	0.22	13	16.36	0	2.6	87.32	97.41	0	4.95	0.415	13.11	0.45	0.38	96.3	0.42	13.44	0.42	7.5
0	0.43	0.5	13.3	459	0.38	20	19	9.16	1.006	1.46	0.053	1.91	62	232	11.1	0.37	0.569	0.013	10.83	9.9	0.28	0.5	0.125	30.5	0.48	0.21	49.27	0.779	0.45	0.361	81.2	0.4	17	7.4	0	4.6	125	181.1	0.14	4.31	0.382	18.2	0.19	0.22	91.2	0.28	60.43	0.58	14.5
0	0.28	0.42	14.2	3.3	0.28	14	2.2	9.11	1.004	1.28	0.064	3.22	70	272	11.5	0.57	0.565	0.013	0.37	9.1	0.67	0.35	0.116	31.4	0.34	0.38	64.93	1.38	0.68	0.354	78.1	0.45	15	7.44	0	4.3	75.01	434.5	0	0.9	0.442	13.11	0.32	0.49	97.1	0.34	20.31	0.44	13.4
0	0.35	0.65	14.3	6.8	0.38	7	6.4	5.96	1.002	1.31	0.058	3.47	43	260	11.8	0.35	0.561	0.021	10.1	10.6	0.58	0.37	0.136	29.6	0.37	0.45	47.96	0.738	0.54	0.353	76.2	0.43	12	6.09	0	6	98.48	88.87	0	4.55	0.458	18.2	0.54	0	98.3	0.35	22.68	0.48	16.6
0	0.43	0.5	13	42.9	0.39	4	2	9.16	1.01	1.54	0.089	0.59	48	304	10.7	0.28	0.414	0.019	10.83	10.6	0.27	0.35	0.136	32.2	0.62	0.32	25.97	0.746	0.37	0.473	77.2	0.45	14	13.31	0	6.6	76.21	36.08	0	4.66	0.458	15.24	0.24	0.23	106.8	0.37	6.79	0.35	17.2
0	0.41	0.49	17.5	111.9	0.28	61	40	10.72	1.005	1.37	0.064	2.55	46	165	12.7	0.46	0.543	0.015	5.84	11.2	0.42	0.36	0.132	29.9	0.44	0.4	60.68	1.53	0.54	0.366	76.9	0.39	13	7.35	0	6.5	100.8	8.65	0	4.72	0.37	15.3	0.47	0.53	93.9	0.22	58.71	0.48	17.7
0	0.4	0.64	12.1	51.5	0.46	7	1.3	18.78	1.005	1.42	0.073	2.02	52	212	10.8	0.39	0.685	0.013	7.57	11.5	0.34	0.53	0.122	30.4	0.42	0.34	42.6	1.2	0.64	0.225	70.5	0.22	22	7.34	0	6	109.7	88.87	0	3.94	0.398	14.18	0.28	0.32	93.2	0.4	4.22	0.53	17.5
0	0.48	0.28	18.4	44	0.23	16	2.4	11.41	1.013	1.96	0.077	5.94	61	151	14	0.39	0.579	0.005	11.94	7.1	0.25	0.45	0.126	29.2	0.54	0.31	53.32	1.34	0.45	0.334	74.6	0.4	15	20.9	0	3.3	110.1	36.08	0	4.27	0.406	14.59	0.23	0.5	94.2	0.29	7.11	0.4	10.4
0	0.35	0.65	13.1	12.4	0.39	39	0.8	10.72	1.025	1.1	0.076	1.68	43	282	12.8	0.46	0.692	0.012	5.84	7.7	0.34	0.53	0.172	21.9	0.19	0.29	52.91	1.01	0.64	0.215	71.1	0.22	15	6.83	0	2.9	75.01	88.87	0	4.31	0.375	11.15	0.19	0.22	73.4	0.43	12.61	0.53	10.6
0	0.43	0.5	13.8	13.9	0.39	30	1.9	8.84	1.005	1.56	0.068	1.72	59	214	11.4	0.21	0.667	0.006	10.08	6.4	0.25	0.45	0.119	30.9	0.49	0.28	51.3	0.959	0.45	0.256	80.3	0.4	19	7.12	0	3.6	98.48	27.03	0	5.11	0.398	17.39	0.32	0.49	94.5	0.48	13.44	0.4	10
0	0.42	0.57	12.5	15.6	0.46	14	2.3	10.72	1.02	1.57	0.075	4.23	80	316	11	0.21	0.532	0.042	1.03	7.2	0.47	0.76	0.173	24	0.19	0.29	52.91	0.373	0.38	0.346	77.1	0.45	17	18.43	0	2.5	110.1	88.87	0	2.1	0.371	14.59	0.27	0.57	83.2	0.44	18.1	0.48	9.7
0	0.38	0.47	11.5	27.18	0.48	7	19.8	13.44	1.005	1.28	0.062	3.18	83	263	12.1	0.54	0.56	0.009	5.84	10.3	0.2	0.55	0.126	29	0.49	0.28	51.3	1.05	0.38	0.364	71.5	0.25	14	12.3	0	4.9	93.16	36.08	0	4.46	0.418	13.64	0.37	0.31	91.3	0.36	17.84	0.4	15.2
0	0.35	0.65	12.6	4.6	0.46	8	0.8	13.48	1.01	1.55	0.041	0.6	68	283	10.8	0.37	0.601	0.032	9.55	8.9	0.25	0.45	0.124	29	0.19	0.29	52.91	1.54	0.64	0.324	80.8	0.42	14	5.83	0	4.2	107	88.87	0	1.7	0.367	17.5	0.23	0.5	91.1	0.18	13.05	0.48	13.1
0	0.43	0.5	13.5	3.4	0.23	14	6.7	8.63	1.01	1.16	0.085	3.56	55	229	11.6	0.46	0.435	0.022	12.62	7.6	0.47	0.76	0.157	26.5	0.49	0.28	51.3	0.862	0.45	0.451	75.9	0.39	14	6.51	0	3.9	101.8	24.81	0	6.4	0.386	16.95	0.19	0.22	86.5	0.34	17.84	0.35	11.5
0	0.41	0.49	22.7	24.9	0.39	61	18.4	16.58	1.019	1.18	0.07	1.48	48	192	12.6	0.39	0.604	0.017	11.65	9	0.2	0.55	0.123	29.5	0.58	0.32	37.86	4.51	0.54	0.301	69.2	0.19	17	12.19	0.13	4.8	110.1	88.87	0.27	4.46	0.413	20.01	0.32	0.49	90.8	0.25	13.05	0.43	13.8
0	0.45	0.67	12.2	6.9	0.53	7	1.1	10.72	1.014	1.44	0.051	1.65	54	309	10.5	0.24	0.574	0.02	3.54	9.8	0.41	0.63	0.127	29.7	0.58	0.32	37.86	1.61	0.33	0.348	76.1	0.36	15	25.5	0	4.2	97.82	36.08	0	4.55	0.402	16.5	0.32	0.33	94.8	0.23	17.84	0.39	14
0	0.35	0.65	13.9	44.2	0.39	16	7.2	24.37	1.006	1.17	0.064	2.11	97	147	12	0.24	0.676	0.014	14.03	15.1	0.25	0.45	0.13	29.5	0.19	0.29	52.91	1.01	0.38	0.238	72.4	0.22	18	7.12	0	8.6	122.8	155.2	0	4.24	0.434	20.1	0.19	0.22	96.2	0.32	13.05	0.43	23.7
0	0.43	0.5	16.1	0	0.39	39	0.8	23.06	1.007	1.22	0.067	0.82	68	242	12.3	0.37	0.524	0.018	6.05	7.2	0.34	0.53	0.135	29.3	0.49	0.28	51.3	0.436	0.64	0.386	74.3	0.4	13	18.43	0	3	81.5	88.87	0	4.51	0.4	16.3	0.32	0.49	93	0.38	17.84	0.39	10.2
0	0.54	0.43	13.3	1.1	0.39	14	0.2	12.8	1.006	1.61	0.067	2.23	53	210	11.7	0.42	0.606	0.048	6.87	7.6	0.41	0.4	0.124	32.3	0.64	0.37	40.37	1.04	0.43	0.275	76.9	0.33	16	12.3	0.13	5.3	105.9	76.39	0	4.3	0.396	14.34	0.29	0.5	100.8	0.38	18.1	0.48	12.9
0	0.15	0.51	13.2	173.5	0.29	23	10.3	19.86	1.03	1.41	0.085	14.2	98	245	11	0.47	0.534	0.01	5.45	8.6	0.47	0.8	0.136	27.2	0.4	0.11	122.62	1.12	0.51	0.365	76	0.65	16	17.89	0	3.7	#NULL!	36.04	0	4.74	0.416	#NULL!	0.47	0.55	87.8	0.59	13.58	0.51	12.3
0	0.62	0.4	12.7	39.2	0.26	28	11.4	5.96	1.02	2.24	0.053	5.55	64	211	10.5	0.21	0.385	0.011	2.45	17.8	0.37	0.97	0.118	31.3	0.26	0.47	48.14	0.63	0.23	0.546	79.7	0.54	25	15.32	0	12.2	89.87	434.5	0.14	5.14	0.479	14.41	0.48	0.17	93.2	0.3	22.68	0.5	30
0	0.24	0.47	18.5	22	0.28	16	2.5	9.16	1.016	1.48	0.042	2.4	50	232	10.5	0.35	0.516	0.01	15.9	8	0.18	0.4	0.122	32.4	0.48	0.25	39.41	2.34	0.35	0.424	82.8	0.43	19	6.27	0	3.3	108.6	88.87	0	3.5	0.387	18.73	0.25	0.32	98	0.22	6.79	0.42	11.3
0	0.04	0.47	12.5	86.9	0.28	8	5.4	9.11	1.03	1.9	0.086	1.14	45	314	10.5	0.35	0.484	0.017	11.91	8.9	0.42	0.36	0.13	27	0.41	0.29	41.25	1.15	0.35	0.407	73.6	0.43	14	4.55	0	5	89.87	46.87	0	5.34	0.451	14.41	0.19	0.22	84.5	0.57	58.71	0.42	13.9
0	0.64	0.47	12.9	94.6	0.38	18	1.4	8.76	1.011	1.69	0.068	4.08	69	312	11.1	0.35	0.637	0.007	15.56	7.2	0.42	0.36	0.133	31	0.41	0.29	41.25	0.391	0.35	0.283	71.4	0.43	14	5.62	0	3.4	98.7	58.2	0	1.1	0.409	16.7	0.19	0.22	94.7	0.37	7.11	0.47	10.6
0	0.87	0.5	18.8	1726.8	0.33	16	7.4	9.11	1.009	1.36	0.051	0.44	56	243	13.3	0.28	0.664	0.006	11.91	5.2	0.17	0.42	0.133	32.7	0.41	0.29	41.25	1.34	0.4	0.273	74.8	0.41	15	1.21	0	2.5	125.5	88.87	0	4.49	0.45	20.35	0.39	0.44	100.2	0.36	12.61	0.32	7.7
0	0.27	0.57	12.8	37.1	0.33	15	2	5.96	1.02	1.32	0.058	5.04	56	253	11	0.35	0.518	0.036	2.85	9.6	0.27	0.6	0.122	29.8	0.4	0.52	52.75	1.14	0.39	0.378	84.3	0.45	18	9.64	0	4.5	102.8	52.14	0	4.49	0.408	15.61	0.52	0.67	90.9	0.29	13.44	0.47	14.1
0	0.02	0.4	16.8	32.4	26.82	12	4.7	9.16	1.015	1.31	0.055	3.05	66	312	12.5	0.34	0.652	0.017	11.4	7.9	0.37	0.97	0.133	29.3	0.49	0.46	141.6	0.734	0.37	0.271	84.3	0	24	4.99	0	4.6	106.1	20.47	0	4.51	0.452	16.19	0.72	0.71	100.2	0.46	17.1	0.37	12.5
0	0.25	0.55	14.9	71.4	0.33	15	2.9	14.85	1.01	1.39	0.051	0.98	47	266	12.4	0.47	0.679	0.014	16.03	9.8	0.18	0.4	0.133	28.6	0.2	0.17	32.2	0.58	0.4	0.25	74.3	0.43	13	22.6	0	5.6	102.8	97.41	0	5.32	0.506	15.61	0.23	0.5	95.1	0.33	60.43	0.32	15.4
0	0.14	0.62	13.1	181.5	0.18	42	8.1	11.54	1.003	1.57	0.091	3.1	41	333	10.6	0.47	0.456	0.01	11.91	9.1	0.18	0.4	0.116	28.8	0.2	0.17	32.2	0.798	0.47	0.435	73	0.43	13	5.88	0.27	5.6	85.8	88.87	0	4.76	0.434	13.5	0.46	0.47	91.2	0.47	6.79	0.55	14.7
0	0.21	0.57	9.2	0	0.28	31	1	10.05	1.01	1.83	0.069	1.13	40	204	9.1	0.21	0.566	0.017	3.74	7.8	0	0.67	0.111	32.3	0.26	0.47	48.14	1.24	0.23	0.345	83.2	0.54	23	21.3	0	3.9	99.26	52.14	0	1.3	0.409	18.55	0.37	0.37	96.5	0.41	58.71	0.5	11.7
0	0.25	0.55	13.8	22.6	0.46	25	3.1	8.55	1.005	1.6	0.056	7.1	36	270	11.2	0.42	0.645	0.014	11.57	6.8	0.35	0.43	0.141	27.6	0.37	0.27	41.01	0.747	0.35	0.283	69	0.57	14	29.59	0	3.7	88.23	57.98	0	4.49	0.381	15.62	0.68	0.61	84.9	0.32	19.89	0.42	10.5
0	0.03	0.75	9.7	11.3	0.28	6	8.2	26.65	1.025	1.89	0.099	1.34	62	250	9.7	0.29	0.575	0.011	4.23	7.4	0.28	0.63	0.13	28.5	0.57	0.43	53.93	0.998	0.4	0.31	73.6	0.42	12	18.89	0	3.9	104.6	88.87	0	4.77	0.431	17.4	0.13	0.42	90.4	0.56	20.96	0.27	11.3
0	0.38	0.52	12.6	4.5	0.38	7	2	8.4	1.01	1.61	0.092	4.51	56	299	10.6	0.29	0.458	0.068	3.32	10	0.04	0.34	0.119	31.1	0.31	0.36	82.87	2.18	0.27	0.37	73.3	0.46	17	7.15	0	4.1	85.94	36.08	0	4.02	0.386	15.22	0.49	0.24	96	0.46	58.71	0.4	14.1
0	0.37	0.46	13.2	74.1	0.44	6	7.4	7.8	1.01	1.46	0.068	3.56	50	240	11	0.48	0.654	0.009	9.06	8.4	0.27	0.78	0.127	29.7	0.41	0.31	42.88	2.78	0.4	0.264	78.7	0.39	16	8.92	0	4.4	98.59	36.08	0	4.81	0.437	15.36	0.31	0.65	90.9	0.38	58.71	0.68	12.8
0	0.32	0.5	13.5	31.2	0.32	13	1.6	7.96	1.01	1.27	0.078	3.02	70	275	11.3	0.35	0.581	0.019	7.93	10.4	0.3	0.48	0.119	32	0.41	0.29	41.25	1.96	0.35	0.316	75.5	0.43	22	14.6	0	4.9	102.8	31.23	0	4.16	0.4	14.49	0.32	0.46	96.2	0.52	21.89	0.47	15.3
0	0.45	0.7	10.7	39.1	0.44	42	1.6	7.87	1.006	1.2	0.056	1.77	77	302	9.9	0.46	0.608	0.007	16.76	11.2	0.19	0.61	0.129	29.2	0.32	0.19	102.97	1.57	0.7	0.322	80.6	0.48	17	13.7	0	5.5	105.8	97.41	0.14	7.2	0.398	18.64	0.32	0.64	91.5	0.33	60.43	0.32	16.7
0	0.48	0.73	15.2	17093.4	0.44	7	145	21.16	1.015	2	0.045	3.71	57	201	11.8	0.37	0.748	0.004	11.44	10.3	0.21	0.58	0.129	29.5	0.43	0.39	79.82	0.816	0.46	0.202	74	0.27	14	12.2	0.13	4.9	94.69	181.1	0.41	4.65	0.42	14.59	0.19	0.25	90.3	0.3	20.31	0.4	15.2
0	0.32	0.5	12.1	14.7	0.28	14	4.8	10.72	1.01	1.29	0.056	2.2	56	189	10.5	0.46	0.542	0.008	5.84	8	0.3	0.48	0.125	29.5	0.58	0.32	37.86	1.91	0.46	0.392	69.7	0.43	13	12.1	0	4.8	77.4	8.65	0	4.27	0.397	15.4	0.19	0.22	93	0.27	4.22	0.53	12.8
0	0.02	0.68	13.3	82.8	0.38	65	18.8	111.6	1.025	2.14	0.077	5.04	81	237	11.3	0.46	0.564	0.02	7.15	5.3	0.28	0.5	0.139	29.9	0.42	0.31	100.6	1.06	0.27	0.333	77.8	0.42	20	11.1	0	2.8	114.3	88.87	0.13	24.6	0.367	17.05	0.45	0.38	93.9	0.53	7.11	0.53	8.1
0	0.41	0.49	11.6	19472.5	0.37	16	77	10.72	1.009	1.65	0.059	1.18	38	255	10.8	0.25	0.717	0.024	2.55	7.8	0.3	0.66	0.134	26.6	0.48	0.21	49.27	1.04	0.59	0.195	69.5	0.19	17	21.2	0	3.9	142.1	40.04	0	1.9	0.362	15.96	0.3	0.62	86	0.39	13.44	0.58	11.7
0	0.31	0.79	10.1	11.3	0.34	39	2	7.6	1.007	1.43	0.05	1.16	60	220	12.6	0.51	0.624	0.024	13.48	5.9	0.41	0.77	0.124	28.7	0.66	0.37	55.14	0.878	0.33	0.298	75.4	0.43	17	6.78	0	3.6	131	31.23	0.13	4.21	0.419	20.02	0.69	0.44	89	0.27	60.43	0.67	9.5
0	0.32	0.25	14.1	236.7	0.28	30	12.5	10.72	1.03	1.43	0.062	1.22	43	258	11.4	0.46	0.568	0.019	5.84	8.7	0.28	0.5	0.132	31	0.44	0.4	60.68	0.904	0.46	0.348	80.6	0.43	16	5.84	0.13	3.4	93.77	97.41	0.27	2.7	0.417	15.89	0.19	0.22	95.9	0.36	20.31	0.53	12.1
0	14.41	0.47	15.9	2.2	0.66	14	1.3	15.1	1.021	1.47	0.04	1.33	64	147	13	0.36	0.603	0.024	8.37	3.8	0.42	0.59	0.132	29.7	0.36	0.19	20.48	0.81	0.45	0.327	73.1	0.24	15	16.28	0	2.4	65.78	181.1	0	4.35	0.387	14.21	0.47	0.53	99.2	0.2	22.68	0.5	6.2
0	0.35	0.65	14.2	89.2	0.28	6	3.6	10.72	1.005	1.76	0.062	2.53	47	214	11.6	0.46	0.507	0.026	5.84	9.4	0.18	0.4	0.117	31.8	0.51	0.4	94.6	0.444	0.54	0.392	78.4	0.43	14	11.5	0	5.3	97.3	46.87	0	4.88	0.423	16.09	0.19	0.22	98.8	0.29	4.22	0.42	14.7
0	0.03	0.75	15.4	210.5	0.38	13	6.4	8.27	1.01	2.04	0.096	4.97	59	197	11.7	0.37	0.647	0.007	16.44	7.2	0.42	0.36	0.13	31.2	0.48	0.21	49.27	2.15	0.37	0.248	75.1	0.45	13	10.3	0.1	4	110.1	8.65	0.14	4.6	0.413	18.62	0.3	0.62	94.7	0.81	7.11	0.58	11.2
0	0.35	0.65	12.6	31.3	0.28	7	3.8	5.96	1.01	1.3	0.067	0.84	51	247	10.9	0.46	0.56	0.018	10.1	4.9	0.71	0.94	0.128	29.9	0.51	0.4	94.6	1.26	0.64	0.347	71.8	0.22	13	16.36	0	2.6	87.32	97.41	0	4.95	0.415	13.11	0.45	0.38	96.3	0.42	13.44	0.42	7.5
0	0.43	0.5	13.3	459	0.38	20	19	9.16	1.006	1.46	0.053	1.91	62	232	11.1	0.37	0.569	0.013	10.83	9.9	0.28	0.5	0.125	30.5	0.48	0.21	49.27	0.779	0.45	0.361	81.2	0.4	17	7.4	0	4.6	125	181.1	0.14	4.31	0.382	18.2	0.19	0.22	91.2	0.28	60.43	0.58	14.5
0	14.58	0.42	14.2	3.3	0.28	14	2.2	9.11	1.004	1.28	0.064	3.22	70	272	11.5	0.57	0.565	0.013	0.37	9.1	0.67	0.35	0.116	31.4	0.34	0.38	64.93	1.38	0.68	0.354	78.1	0.45	15	7.44	0	4.3	75.01	434.5	0	0.9	0.442	13.11	0.32	0.49	97.1	0.34	20.31	0.44	13.4
0	0.35	0.65	14.3	6.8	0.38	7	6.4	5.96	1.002	1.31	0.058	3.47	43	260	11.8	0.35	0.561	0.021	10.1	10.6	0.58	0.37	0.136	29.6	0.37	0.45	47.96	0.738	0.54	0.353	76.2	0.43	12	6.09	0	6	98.48	88.87	0	4.55	0.458	18.2	0.54	0	98.3	0.35	22.68	0.48	16.6
0	0.43	0.5	18.9	42.9	0.39	4	2	9.16	1.01	1.54	0.089	0.59	48	304	10.7	0.28	0.414	0.019	10.83	10.6	0.27	0.35	0.136	32.2	0.62	0.32	25.97	0.746	0.37	0.473	77.2	0.45	14	13.31	0	6.6	76.21	36.08	0	4.66	0.458	15.24	0.24	0.23	106.8	0.37	6.79	0.35	17.2
0	0.41	0.49	17.5	411.9	0.28	61	40	10.72	1.005	1.37	0.064	2.55	46	165	12.7	0.46	0.543	0.015	5.84	11.2	0.42	0.36	0.132	29.9	0.44	0.4	60.68	1.53	0.54	0.366	76.9	0.39	13	7.35	0	6.5	100.8	8.65	0	4.72	0.37	15.3	0.47	0.53	93.9	0.22	58.71	0.48	17.7
0	0.04	0.64	12.1	51.5	0.46	7	1.3	18.78	1.005	1.42	0.073	2.02	52	212	10.8	0.39	0.685	0.013	7.57	11.5	0.34	0.53	0.122	30.4	0.42	0.34	42.6	1.2	0.64	0.225	70.5	0.22	22	7.34	0	6	109.7	88.87	0	3.94	0.398	14.18	0.28	0.32	93.2	0.4	4.22	0.53	17.5
0	0.35	0.65	17.3	12.4	0.39	39	0.8	10.72	1.025	1.1	0.076	1.68	43	282	12.8	0.46	0.692	0.012	5.84	7.7	0.34	0.53	0.172	21.9	0.19	0.29	52.91	1.01	0.64	0.215	71.1	0.22	15	6.83	0	2.9	75.01	88.87	0	4.31	0.375	11.15	0.19	0.22	73.4	0.43	12.61	0.53	10.6
0	0.03	0.5	13.8	13.9	0.39	30	1.9	8.84	1.005	1.56	0.068	1.72	59	214	11.4	0.21	0.667	0.006	10.08	6.4	0.25	0.45	0.119	30.9	0.49	0.28	51.3	0.959	0.45	0.256	80.3	0.4	19	7.12	0	3.6	98.48	27.03	0	5.11	0.398	17.39	0.32	0.49	94.5	0.48	13.44	0.4	10
0	0.42	0.57	12.5	15.6	0.46	14	2.3	10.72	1.02	1.57	0.075	4.23	80	316	11	0.21	0.532	0.042	1.03	7.2	0.47	0.76	0.173	24	0.19	0.29	52.91	0.373	0.38	0.346	77.1	0.45	17	18.43	0	2.5	110.1	88.87	0	2.1	0.371	14.59	0.27	0.57	83.2	0.44	18.1	0.48	9.7
0	0.38	0.47	15.5	139.5	0.48	7	19.8	13.44	1.005	1.28	0.062	3.18	83	263	12.1	0.54	0.56	0.009	5.84	10.3	0.2	0.55	0.126	29	0.49	0.28	51.3	1.05	0.38	0.364	71.5	0.25	14	12.3	0	4.9	93.16	36.08	0	4.46	0.418	13.64	0.37	0.31	91.3	0.36	17.84	0.4	15.2
0	0.35	0.65	12.6	4.6	0.46	8	0.8	13.48	1.01	1.55	0.041	0.6	68	283	10.8	0.37	0.601	0.032	9.55	8.9	0.25	0.45	0.124	29	0.19	0.29	52.91	1.54	0.64	0.324	80.8	0.42	14	5.83	0	4.2	107	88.87	0	1.7	0.367	17.5	0.23	0.5	91.1	0.18	13.05	0.48	13.1
0	0.23	0.5	14.5	3.4	0.23	14	6.7	8.63	1.01	1.16	0.085	3.56	55	229	11.6	0.46	0.435	0.022	12.62	7.6	0.47	0.76	0.157	26.5	0.49	0.28	51.3	0.862	0.45	0.451	75.9	0.39	14	6.51	0	3.9	101.8	24.81	0	6.4	0.386	16.95	0.19	0.22	86.5	0.34	17.84	0.35	11.5
0	0.05	0.67	12.2	6.9	0.53	7	1.1	10.72	1.014	1.44	0.051	1.65	54	309	10.5	0.24	0.574	0.02	3.54	9.8	0.41	0.63	0.127	29.7	0.58	0.32	37.86	1.61	0.33	0.348	76.1	0.36	15	25.5	0	4.2	97.82	36.08	0	4.55	0.402	16.5	0.32	0.33	94.8	0.23	17.84	0.39	14
0	0.35	0.65	13.9	44.2	0.39	16	7.2	24.37	1.006	1.17	0.064	2.11	97	147	12	0.24	0.676	0.014	14.03	15.1	0.25	0.45	0.13	29.5	0.19	0.29	52.91	1.01	0.38	0.238	72.4	0.22	18	7.12	0	8.6	122.8	155.2	0	4.24	0.434	20.1	0.19	0.22	96.2	0.32	13.05	0.43	23.7
0	0.43	0.5	16.1	0	0.39	39	0.8	23.06	1.007	1.22	0.067	0.82	68	242	12.3	0.37	0.524	0.018	6.05	7.2	0.34	0.53	0.135	29.3	0.49	0.28	51.3	0.436	0.64	0.386	74.3	0.4	13	18.43	0	3	81.5	88.87	0	4.51	0.4	16.3	0.32	0.49	93	0.38	17.84	0.39	10.2
0	0.54	0.43	13.3	1.1	0.39	14	0.2	12.8	1.006	1.61	0.067	2.23	53	210	11.7	0.42	0.606	0.048	6.87	7.6	0.41	0.4	0.124	32.3	0.64	0.37	40.37	1.04	0.43	0.275	76.9	0.33	16	12.3	0.13	5.3	105.9	76.39	0	4.3	0.396	14.34	0.29	0.5	100.8	0.38	18.1	0.48	12.9
2	0.41	0.55	11.7	2.3	0.38	5	0.7	19.86	1.005	1.75	0.053	6.63	43	199	10.3	0.18	0.625	0.002	0.25	12	0.38	0.52	0.119	32.1	0.4	0.34	30.27	2.37	0.34	0.318	76.5	0.45	17	27.7	0	6.5	83.43	36.98	0	4.08	0.392	13.07	0.37	0.65	96.1	0.24	14.57	0.3	18.5
2	0.41	0.37	10.3	487.1	0.32	4	11.6	15.22	1.009	1.41	0.062	3.91	34	296	9.5	27.12	0.776	0.004	13.12	3.9	11.26	0.59	0.161	25.9	0.33	0.41	64.57	0.66	0.36	0.154	67.2	0.41	14	9.99	0.13	2.3	120.9	1286	0	4.29	0.348	15.4	0.46	0.34	81.1	0.69	16.74	0.56	6.2
2	0.58	0.36	9.9	4053.8	0.42	21	273.6	9.31	1.023	1.75	0.057	6.63	73	300	9.1	0.33	0.637	0.013	40.79	13.3	0.42	0.33	0.119	29.9	0.48	0.45	47.29	2.81	0.4	0.284	78.5	0.1	32	13.5	0.1	4.8	83.51	36.98	0.4	4.41	0.391	16.02	0.32	29.05	88.7	0.32	11.46	0.55	18.1
2	0.43	0.4	10.7	173.9	0.32	8	16.3	5.74	1.013	1.39	0.053	1.47	73	184	9.7	0.64	0.716	0.007	10.42	8	0.52	0.42	0.115	32.8	0.31	0.4	38.92	3.5	0.18	0.222	76.6	0.69	20	1.09	0	3.9	130.2	2107	0.13	4.11	0.382	15.15	0.4	0.58	92.9	0.47	10.22	0.55	11.9
2	0.55	0.49	13.3	47.5	0.34	6	2.6	82.26	1.008	1.75	0.06	3.91	78	223	11.2	0.32	0.513	0.011	2.34	8.6	0.33	0.52	0.126	30.1	0.55	0.4	37.07	0.696	0.46	0.411	74.8	0.63	17	14.5	0	3.8	98.46	529	0.13	4.58	0.401	16.57	0.23	0.41	87.6	0.33	14.57	0.56	12.4
2	0.36	0.25	14	9.2	0.29	11	16.3	23.57	1.023	1.32	0.073	1.3	43	228	11.2	0.3	0.648	0.004	6.22	8	0.25	0.31	0.124	28.7	0.55	0.19	31.7	2.07	0.4	0.271	75.2	0.42	25	22.7	0.1	5.5	97.42	115.4	0.13	4.39	0.398	14	0.32	0.38	90.7	0.36	25.56	0.53	13.5
2	0.48	0.53	13.7	37.1	0.42	13	6.6	9.52	1.025	1.75	0.072	3.24	106	270	11.2	0.61	0.571	0.01	4.38	8.8	0.11	0.49	0.129	32.4	0.57	0.36	96.2	1.93	0.59	0.342	77.3	0.38	21	18.6	0	4.3	75.05	222.5	0	4.17	0.411	13.41	0.38	0.52	98.6	0.29	13.52	0.21	13.1
2	0.26	0.54	9.7	173.9	0.35	2	16.3	11.72	1.03	1.32	0.052	4.85	57	210	9.2	0.73	0.756	0.007	7.17	14.2	0.4	0.23	0.129	31.1	0.16	0.21	31.75	2.07	0.33	0.179	70.8	0.17	33	12.5	0	6.8	159.7	529	0.13	4.4	0.403	17.92	0.36	0.37	91.6	0.52	14.57	0.4	21
2	0.48	0.53	15.6	47.5	0.35	2	2.6	11.1	1.023	1.03	0.064	1.87	43	322	11.4	0.32	0.701	0.006	21.18	8.6	0.33	0.42	0.2	23.6	0.31	0.4	38.92	1.93	0.46	0.271	75.2	0.42	25	22.7	0	5.5	76.86	79.87	0.55	4.79	0.376	15.38	0.38	0.52	78.5	0.22	22.34	0.53	13.5
2	0.41	0.65	8.9	329.6	0.28	7	11.8	600	1.03	2.24	0.052	3.42	59	270	11.2	0.42	0.648	0.004	21.07	3.3	0.21	0.56	0.129	32.4	0.58	0.27	36.89	0.485	0.33	0.342	74.9	0.44	26	6.44	0	1.5	122.1	61.82	0	4.58	0.401	17.17	0.29	0.6	90.7	0.36	15.57	0.49	4.8
2	0.43	0.4	10.7	173.9	0.32	8	16.3	14.55	1.023	1.32	0.064	2.43	43	210	9.2	0.3	0.571	0.01	3.37	8	0.25	0.52	0.129	31.1	0.55	0.19	31.7	2.81	0.4	0.271	75.2	0.42	25	22.7	0.1	5.5	104.1	11.8	0.4	4.39	0.398	16.42	0.23	0.41	98.6	0.29	7.5	0.56	11.9
2	0.43	0.4	15.3	329.6	0.28	7	11.8	11.72	1.013	1.03	0.072	2.6	43	174	11.5	0.61	0.582	0.002	9.23	8.8	0.11	0.31	0.137	29.9	0.57	0.36	96.2	3.5	0.59	0.339	74.9	0.44	26	6.44	0	1.5	106	672.9	0.13	4.05	0.373	16.32	0.32	0.38	92.1	0.3	25.07	0.53	12.4
2	0.55	0.49	8.9	173.9	0.32	8	16.3	10.21	1.008	2.24	0.055	3.24	38	236	8.8	0.73	0.538	0.015	11.45	9.8	0.4	0.49	0.128	29.7	0.16	0.21	31.75	0.696	0.33	0.384	73.9	0.38	23	18.6	0	3.8	73.65	139.3	0.13	4.44	0.403	10.92	0.38	0.52	90.8	0.29	22.19	0.21	13.6
2	0.21	0.73	11.5	120.7	0.39	17	6.2	39.82	1.022	1.26	0.058	4.85	73	273	10.2	0.22	0.71	0.01	8.54	6.6	0.2	0.64	0.124	29.6	0.42	0.44	41.66	1.4	0.42	0.216	73.2	0.44	13	6.88	0	5.2	140.8	774.6	0	4.25	0.387	18.61	0.43	0.41	91.1	0.45	6.2	0.36	11.8
2	0.42	0.52	9.1	153.3	0.42	7	52.5	5	1.017	1.75	0.069	3.42	75	395	8.8	0.43	0.658	0.013	12.47	4.3	0.38	0.39	0.191	26.6	0.4	0.37	54.42	0.698	0.31	0.253	71.8	0.41	19	4.18	0	1.3	82.72	78.46	0	4.97	0.415	13.26	0.46	0.5	83.5	0.59	19.57	0.43	5.6
2	0.43	0.4	11.2	5275.5	0.39	17	496.6	24.02	1.029	0.73	0.126	2.43	165	229	10.3	0.22	0.409	0.013	61.21	16	0.52	0.64	0.129	31.1	0.2	0.33	46.74	1.4	0.42	0.444	78.7	0.38	25	6.88	0.13	10.3	135.5	17.6	0.21	4.27	0.407	30.1	0.38	0.52	95.3	0.47	4.7	0.36	26.3
2	0.55	0.49	11.9	153.3	0.42	7	52.5	5	1.022	1.3	0.052	1.87	70	343	10	0.43	0.54	0.023	18.55	6.5	0.33	0.39	0.126	28.9	0.25	0.3	35.38	0.698	0.31	0.382	78.1	0.41	14	18.6	0	2.4	99.4	77	0.55	4.56	0.409	12.7	0.36	0.37	89.7	0.39	11.3	0.43	8.9
2	0.44	0.46	15.2	9.2	0.24	16	6	32.64	1.026	1.75	0.058	3.42	43	176	12.3	0.41	0.609	0.041	3.95	11.7	0.27	0.51	0.146	26.4	0.2	0.33	46.74	2.51	0.48	0.283	75.9	0.25	14	10.7	0	6	129	233.3	0.27	3.86	0.321	21.2	0.28	0.51	83.2	0.2	9.59	0.51	17.7
2	0.72	0.61	12.4	68.4	0.48	1	4.7	233.4	1.019	1.43	0.062	2.43	97	250	10.7	0.3	0.632	0.012	121	6.7	0.25	0.61	0.124	30.7	0.25	0.3	35.38	1.54	0.44	0.291	77.8	0.4	30	11.3	0	3.2	96.87	652.5	0	4.63	0.44	18.14	0.73	0.44	95	0.4	26.1	0.48	9.9
2	0.43	0.4	11.9	153.3	0.42	12	52.5	5	1.017	1.75	0.058	1.36	43	176	12.3	0.22	0.658	0.041	3.95	6.5	0.33	0.64	0.142	27.1	0.42	0.44	41.66	2.36	0.42	0.283	75.9	0.38	25	6.8	0	6	129	529.5	0.27	4.25	0.387	18.61	0.38	0.52	89.7	0.39	19.17	0.51	17.7
2	0.55	0.49	12.9	68.4	0.39	1	2.3	5	1.003	1.32	0.063	0.98	52	215	10.8	0.43	0.505	0.014	4.83	7	0.38	0.39	0.119	31.5	0.4	0.37	54.42	0.993	0.31	0.412	83.6	0.4	15	17	0	2.7	151.2	1607	0	4.48	0.433	21.07	0.36	0.37	96.7	0.32	12.76	0.48	9.7
2	0.28	0.38	12.1	153.3	0.45	16	6	11.69	1.017	0.94	0.058	2.6	79	270	11.2	0.31	0.658	0.013	71.02	3.2	0.16	0.52	0.126	28.9	0.26	0.28	62.71	2.36	0.4	0.283	72.4	0.49	35	6.88	0	2.3	89.73	132.5	0.69	4.27	0.407	14.39	0.3	0.34	83.2	0.2	16.96	0.51	5.5
2	0.47	0.49	14	68.4	0.4	1	4.7	11.72	1.003	1.23	0.063	6.63	66	210	9.2	0.14	0.409	0.013	3.95	9.4	0.56	0.28	0.146	26.4	0.68	0.28	45.55	0.993	0.02	0.291	83.2	0.4	15	18.6	0	1.8	117	50.72	0.27	4.56	0.409	18.2	0.47	0.4	95	0.4	24.36	0.39	11.2
2	0.54	0.65	15.7	1631.1	0.49	7	45	12.37	1.027	1.32	0.09	1.39	61	167	11.8	0.33	0.59	0.003	17.23	12	0.4	0.58	0.128	30.8	0.26	0.56	59.85	1.02	0.43	0.316	80.6	0.33	16	10.3	0	5.7	120.1	1364	0.55	4.32	0.405	18.73	0.3	0.58	93.8	0.67	16.96	0.48	17.7
2	0.55	0.49	12.1	690.9	0.39	7	69	6.71	1.021	1.03	0.085	1.36	62	207	10.9	0.31	0.523	0.015	2.1	11.7	0.38	0.49	0.142	27.1	0.68	0.28	45.55	1.46	0.31	0.373	73.8	0.38	13	11.1	0	4.8	89.29	1148	0	4.36	0.37	15.14	0.38	0.52	84.9	0.44	32.7	0.48	16.5
2	0.57	0.57	14	28.9	0.38	6	2.2	18.96	1.012	2.24	0.081	0.98	73	286	11.5	0.35	0.589	0.008	12.91	5.3	0.39	0.53	0.175	18.7	0.45	0.45	55.84	0.881	0.2	0.317	72.9	0.48	15	0.6	0	2.6	93.02	67.3	0	4.34	0.302	13.71	0.48	0.32	69.6	0.51	21.47	0.53	7.9
2	0.55	0.49	14.4	1631.1	0.39	7	45	6.71	1.021	1.32	0.077	1.39	66	320	11.2	0.31	0.49	0.064	3.95	6.5	0.33	0.49	0.123	28.2	0.68	0.28	45.55	1.02	0.43	0.36	83.2	0.38	16	10.3	0	5.7	89.73	132.5	0.69	4.51	0.389	15.14	0.38	0.52	86.3	0.35	12.76	0.48	11.2
2	0.49	0.37	11.2	690.9	0.63	7	69	7.8	1.017	1.03	0.063	1.36	61	167	11.8	0.45	0.658	0.013	10.71	7.9	0.17	0.79	0.128	30.8	0.15	0.43	59.68	0.993	0.4	0.2	80.6	0.43	13	11.1	0	4.8	98.68	39.86	0.27	4.32	0.405	15.58	0.43	0.59	93.8	0.67	13.52	0.39	17.7
2	0.19	0.76	11.9	28.9	0.25	6	2.2	6.71	1.021	2.24	0.09	0.98	62	207	10.9	0.37	0.409	0.013	3.95	5.5	0.44	0.5	0.142	27.1	0.28	0.27	56.91	2.36	0.19	0.43	73.8	0.48	15	0.6	0	2.6	91.55	58.21	0.55	4.36	0.37	17.91	0.56	0.91	84.9	0.44	15.95	0.48	16.5
2	0.43	0.4	15.2	68.4	0.39	7	45	17.9	1.017	1.03	0.085	1.36	73	286	11.5	0.35	0.523	0.015	7.85	12	0.33	0.53	0.175	18.7	0.43	0.24	41.2	0.993	0.2	0.4	72.9	0.48	13	11.1	0	4.8	93.76	151	0.69	4.34	0.302	15.42	0.48	0.32	69.6	0.51	655.7	0.51	7.9
2	0.55	0.49	12.4	48.7	0.38	7	12.9	137.2	1.02	2.24	0.081	0.98	55	320	11.2	0.31	0.589	0.008	0.04	15.4	0.27	0.24	0.123	28.2	0.36	0.27	40.93	0.469	0.43	0.19	81.3	0.38	12	5.63	0	8.2	96.68	407.5	0.13	4.51	0.389	14.8	0.38	0.52	86.3	0.35	17.95	0.39	23.6
2	0.43	0.4	15.9	58	0.39	7	45	265.4	1.017	1.14	0.077	1.36	83	176	12.3	0.45	0.49	0.064	18.33	6.2	0.25	0.49	0.12	31.7	0.15	0.61	32.17	2.36	0.4	0.283	74.9	0.43	25	11.1	0	3.3	129.7	40.67	0.55	4.48	0.433	15.97	0.43	0.59	89.7	0.39	8.07	0.48	9.5
2	0.55	0.49	10.9	526.4	0.63	30	25.2	137.2	1.03	1.03	0.069	0.98	55	219	10.1	0.37	0.726	0.001	2.1	5.8	0.33	0.6	0.133	32.1	0.47	0.36	23.87	0.993	0.19	0.204	73.6	0.48	15	5.63	0.13	2.2	98.68	46.64	0.69	4.49	0.418	15.42	0.56	0.91	93.1	0.58	31.35	0.51	8
2	0.31	0.4	12.1	77.7	0.47	8	15.3	265.4	1.021	2.24	0.077	0.98	55	199	12.3	0.35	0.505	0.014	12.91	12	0.39	0.53	0.132	30.5	0.25	0.25	40.05	0.976	0.37	0.283	74.9	0.42	16	25	0.14	4.8	93.76	215.3	0.27	4.51	0.389	14.8	0.27	0.44	69.6	0.51	10.82	0.56	3.8
2	0.55	0.49	14	77.7	0.47	8	15.3	9.3	1.017	0.94	0.069	8.44	84	178	10.7	0.33	0.658	0.013	5.84	5.2	0.33	0.49	0.126	32.3	0.53	0.22	31.45	0.646	0.32	0.206	80.6	0.43	19	6.44	0	2.9	131.1	29.71	0.55	4.48	0.433	17.37	0.56	0.91	86.3	0.35	13.27	0.61	8.1
2	0.38	0.58	15.9	58	0.31	10	18.7	13.7	1.022	1.32	0.041	6.63	63	199	12.3	0.4	0.741	0.008	5.81	1.7	0.26	0.77	0.119	32.6	0.53	0.22	31.45	0.646	0.32	0.206	71.4	0.42	22	13.4	0	2.1	111.8	25.06	0	4.14	0.395	18.23	0.45	0.42	95.4	0.37	27.48	0.65	3.8
2	0.6	0.46	15.9	58	0.3	7	45	9.3	45	1.03	0.047	1.36	29	178	10.7	0.28	0.658	0.041	16.7	12	0.33	0.55	0.12	31.7	0.43	0.24	41.2	0.976	0.44	0.283	74.9	0.42	16	42	0.13	4.8	76.6	29.71	0.69	4.48	0.433	14.3	0.3	0.69	86.3	0.35	13.27	0.53	8.1
2	0.34	0.5	20	68.4	0.3	4	25.2	109.3	25.2	2.24	0.036	0.98	68	128	13.3	0.27	0.788	0	0.04	13.2	0.28	0.53	0.132	31.6	0.36	0.27	40.93	1.57	0.46	0.172	81.9	0.43	19	8.12	0.14	6.6	115.9	11.52	0.27	4.31	0.42	16.76	0.39	0.55	97.4	0.19	18.01	0.3	19.8
2	0.15	0.49	12.6	48.7	0.35	8	15.3	14.46	15.3	1.03	0.081	8.44	29	178	10.7	0.52	0.493	0.022	7.44	6.5	0.56	0.24	0.132	30.5	0.15	0.61	32.17	2.14	0.33	0.396	74.2	0.37	51	6.44	0	3.6	121.4	545.3	0.69	4.4	0.401	15.66	0.63	0.22	91.1	0.3	22.69	0.63	10.1
2	0.51	0.66	14.7	58	0.39	11	15.3	34.58	15.3	2.24	0.052	6.63	67	247	11.5	0.3	0.632	0.006	7.62	7.9	0.31	0.49	0.132	30.5	0.47	0.36	23.87	3.48	0.44	0.305	75.2	0.09	11	35.3	0	2.5	97.16	664.7	0.13	4.39	0.402	15.72	0.26	0.5	91.6	0.34	12.68	0.24	10.4
2	0.5	0.45	11	526.4	0.24	4	18.7	21.93	18.7	0.91	0.047	1.36	58	223	10	0.32	0.434	0.01	17.94	5.5	0.4	0.6	0.126	32.3	0.38	0.5	32.88	2.14	0.36	0.505	71.8	0.34	39	7.97	0.14	3.4	112.1	86.47	0	4.39	0.422	15.53	0.23	0.42	96.1	0.24	14.89	0.55	8.9
2	0.62	0.52	10.9	1000.5	0.37	6	36.3	16.15	1.034	2.24	0.071	0.98	73	234	10	0.39	0.686	0.025	2.29	18.7	0.35	0.59	0.12	31.7	0.4	0.37	47.24	1.06	0.5	0.209	80.4	0.32	13	2	0	7.5	94.27	431.6	0.13	4.96	0.454	15.53	0.38	0.5	91.5	0.39	40.44	0.66	26.2
2	0.54	0.47	11	652.8	0.36	14	18.5	21.93	1.022	0.94	0.047	8.44	104	398	10.7	0.24	0.686	0.025	2.29	10.9	0.3	0.7	0.132	30.5	0.48	0.4	57.96	1.95	0.41	0.283	76.8	0.58	19	3.54	0	5.7	112.1	2147	0	4.48	0.433	15.72	0.33	0.5	86.3	0.35	17.88	0.61	16.6
2	0.38	0.66	11.6	441.1	0.27	11	36.3	23.49	1.034	1.32	0.086	6.63	75	253	10	0.29	0.717	0.01	0.57	8.9	0.32	0.46	0.118	31.4	0.58	0.46	43.2	1.46	0.5	0.18	78.8	0.4	19	14.1	0.14	2	104.4	3549	0.27	4.3	0.39	15.88	0.34	0.26	90.7	0.51	10.63	0.45	10.9
2	0.55	0.49	12.7	467.4	0.36	8	26.2	23.49	1.016	1.29	0.068	1.36	65	297	11.1	0.4	0.678	0.013	3.65	8.5	0.51	0.59	0.127	28.3	0.48	0.4	57.96	0.61	0.41	0.235	74.8	0.39	17	12.61	0	2.9	93.61	562.5	0	4.6	0.401	16.19	0.38	0.5	87.2	0.36	14.74	0.61	11.4
2	0.27	0.85	12.3	441.1	0.4	4	15.3	34.48	1.034	1.31	0.053	0.98	99	398	10.7	0.5	0.584	0.033	33.27	3.7	0.12	0.68	0.171	26	0.57	0.28	82.07	1.37	0.13	0.322	74.2	0.49	19	22.6	0.13	1.8	103.4	987	0.27	4.97	0.415	17.84	0.34	0.4	83.5	0.38	74.57	0.68	5.5
2	0.37	0.54	10.9	17.4	0.55	6	5.3	7.14	1.034	1.06	0.079	6.63	88	248	9.9	0.25	0.601	0.006	10.08	8.2	0.48	0.41	0.119	31.4	0.39	0.33	37.95	1.47	0.41	0.308	82.2	0.43	21	4.77	0	4	108.4	28.43	0	4.3	0.38	16.26	0.22	0.64	88.4	0.57	13.27	0.57	12.2
2	0.39	0.82	15.9	46.4	0.39	15	10.1	9.53	1.027	1.31	0.041	6.63	43	398	10.7	0.4	0.584	0.033	23.08	3.3	0.36	0.55	0.132	30.5	0.33	0.36	57.49	0.563	0.46	0.283	71.7	0.35	12	6.24	0	2.3	156.7	44.41	0.13	4.97	0.415	15.69	0.34	0.49	83.5	0.38	15.28	0.53	5.6
2	0.52	0.4	14.6	441.1	0.46	7	10.5	13.03	1.02	1.04	0.062	0.8	62	192	12	0.51	0.696	0.01	7.3	7.7	0.41	0.58	0.136	30.8	0.54	0.24	57.49	1.15	0.4	0.228	72.2	0.51	19	13.8	0.13	4.1	121.5	48.82	0.13	4.13	0.396	19.06	0.24	0.42	95.9	0.49	21.09	0.53	11.8
2	0.39	0.39	12.1	113.7	0.31	3	21.3	60.01	1.019	1.31	0.044	6.63	72	405	10.5	0.39	0.601	0.01	8.93	8.8	0.45	0.45	0.124	31	0.44	0.32	43.05	1.66	0.3	0.338	80.9	0.42	17	20.1	0	3.6	114.8	1572	0	5.04	0.449	21.88	0.34	0.54	89.1	0.26	14.74	0.51	12.4
2	0.54	0.47	13.9	30.6	0.55	6	3.8	7.14	1.034	1.31	0.074	7.61	67	274	10.8	0.51	0.611	0.006	7.3	4.5	0.51	0.59	0.119	29.4	0.48	0.4	57.96	0.95	0.41	0.305	81	0.39	18	3.77	0	2.6	112.1	32.73	0.27	4.53	0.396	19.06	0.24	0.42	87.4	0.37	21.78	0.53	7.1
2	0.61	0.5	10.9	0	0.25	8	52	14.14	1.007	1.57	0.088	8.44	44	247	9.6	0.4	0.435	0.028	61.25	6.2	0.19	0.51	0.12	31.7	0.39	0.4	35.06	1.15	0.31	0.44	71.7	0.49	12	2	0.1	3.3	80.9	1549	0.2	3.79	0.36	13.89	0.18	0.4	95	0.28	21.52	0.38	9.5
2	0.4	0.41	14.7	301.8	0.31	21	52.7	19.84	1.029	0.96	0.061	6.63	84	211	11.6	0.24	0.583	0.001	16.18	5.9	0.44	0.45	0.121	29.8	0.46	0.22	36.42	2.35	0.47	0.35	76	0.26	16	2	0	2.9	95.16	63.91	0.55	4.57	0.427	13.41	0.31	0.35	93.4	0.48	31.73	0.44	8.8
2	0.38	0.87	10	35.9	0.48	3	4.4	7.14	1.011	1.6	0.084	1.36	47	262	9.2	0.35	0.426	0.017	22.8	9.2	0.25	0.85	0.129	30.7	0.33	0.3	64.08	0.565	0.27	0.467	73.9	0.46	25	12.7	0	4	123	757.9	0	4.63	0.424	19.1	0.41	0.3	91.6	0.29	46.72	0.53	13.2
2	0.42	0.37	12.9	20.1	0.4	5	6.9	600	1.018	1.57	0.062	0.98	49	204	10.9	0.55	0.778	0.007	5.47	11.6	0.41	0.89	0.122	30.8	0.21	0.3	67.2	1.96	0.37	0.148	80	0.66	17	21.2	0.1	6.6	109.7	55.67	0.4	4.41	0.417	15.76	0.26	0.85	94.6	0.27	23.28	0.65	18.2
2	0.52	0.4	14.6	441.1	0.46	7	10.5	13.03	1.02	1.04	0.062	0.8	62	192	12	0.51	0.696	0.01	7.3	7.7	0.41	0.58	0.136	30.8	0.54	0.24	57.49	1.15	0.4	0.228	72.2	0.51	19	13.8	0.13	4.1	121.5	75.54	0.13	4.13	0.396	19.06	0.24	0.42	95.9	0.49	7.19	0.53	11.8
2	0.54	0.47	10.9	35.9	0.55	6	3.8	7.14	1.034	0.96	0.061	6.63	84	211	11.6	0.24	0.583	0.001	16.18	5.9	0.51	0.48	0.121	29.8	0.48	0.4	57.96	1.15	0.41	0.467	73.9	0.66	17	21.2	0.1	6.6	103	135.4	0	4.41	0.417	18.9	0.24	0.42	95.9	0.49	11.98	0.65	18.2
2	0.35	0.45	15.9	20.1	0.36	21	52.7	16.02	1.029	1.6	0.084	1.36	47	262	9.2	0.35	0.426	0.017	22.8	9.2	0.29	0.46	0.129	30.7	0.41	0.41	37.27	1.66	0.31	0.148	80	0.51	19	13.8	0.13	4.1	109.6	75.54	0.4	4.13	0.396	16.39	0.32	0.47	87.1	0.43	19.87	0.5	13.2
2	0.49	0.67	21.1	441.1	0.27	4	10.5	10.95	1.011	1.57	0.053	6.13	51	163	13.3	0.34	0.653	0.025	12.43	5.8	0.27	0.56	0.121	29.4	0.4	0.24	62.96	1.45	0.35	0.264	85.5	0.39	21	8.79	0.13	3.7	134.5	332.2	0.13	4.63	0.42	16.97	0.42	0.47	90.7	0.34	23.54	0.35	9.5
2	0.33	0.57	10.3	9.2	0.48	5	2.8	12.37	1.015	1.04	0.062	2.39	78	367	9.4	0.3	0.544	0.045	6.84	5.4	0.1	0.42	0.127	28	0.36	0.31	52.82	1.4	0.4	0.342	77.1	0.5	20	5.49	0	2.8	104.1	222.6	0	4.5	0.392	16.33	0.15	0.43	87.1	0.43	19.87	0.4	8.2
2	0.54	0.47	11.8	2.3	0.39	15	0.7	14.14	1.021	1.31	0.073	4.97	100	193	10.5	0.34	0.626	0.011	7.3	5.8	0.51	0.48	0.127	29.2	0.48	0.4	57.96	1.66	0.31	0.282	65.1	0.39	17	8.79	0	3.9	134.5	33.96	0	5.42	0.48	16.97	0.42	0.47	88.6	0.47	37.68	0.53	9.7
2	0	0.39	12.6	473.8	0.56	8	9.6	9.95	1.026	1.57	0.056	2.39	68	195	10.6	0.15	0.83	0.001	11.24	5	0.41	0.68	0.135	31.4	0.22	0.67	60.73	1.66	0.15	0.111	66	0.12	25	25.78	0.25	1.3	126.5	2389	0.2	4.01	0.388	12.51	0	0.5	96.8	0.56	16.03	0.51	6.3
2	0.46	0.52	13.6	881.1	0.49	14	18.5	18.69	1.022	1.31	0.051	3.18	89	212	11	0.29	0.705	0.004	10.73	7.8	0.22	0.58	0.125	28.4	0.63	0.45	37.86	0.778	0.37	0.238	84.5	0.29	22	11.2	0.13	2.8	110.9	742.6	0.27	4.76	0.425	17.72	0.44	0.48	89.3	0.27	27.93	0.34	10.6
2	0.33	0.35	9.8	473.8	0.55	7	10.5	36	1.034	0.98	0.062	1.53	69	366	9.2	0.31	0.684	0.015	0.76	4.7	0.51	0.61	0.122	29.7	0.47	0.31	45.64	1.4	0.34	0.237	72.7	0.4	26	8.79	0.1	2.4	122.7	75.54	0.4	4.54	0.396	14.75	0.39	0.51	87.2	0.58	19.87	0.53	7.1
2	0.29	0.51	10.3	881.1	0.34	5	6.9	234.6	1.007	1.57	0.043	2.18	62	199	9.8	0.29	0.63	0.038	18.66	4.8	0.41	0.42	0.125	28.7	0.31	0.41	51.31	1.43	0.49	0.281	75.8	0.21	14	2	0.13	0.6	121.6	390.2	0.13	4.39	0.391	13.65	0.53	0.36	89.1	0.33	11.94	0.44	5.4
2	0.38	0.41	14	8468.2	0.35	7	65.8	12.25	1.033	1.31	0.085	3.18	70	267	11.6	0.23	0.585	0.004	9.11	7	0.37	0.5	0.153	25.3	0.38	0.19	31.02	1.9	0.44	0.318	74.6	0.34	27	2	0.1	4.9	86.6	144.4	0.4	4.63	0.391	12.75	0.4	0.49	84.4	0.63	5.9	0.54	11.9
2	0.33	0.33	10.5	473.8	0.5	2	6.9	33.94	1.029	1.6	0.067	1.26	86	341	9.4	0.4	0.633	0.009	19.13	7	0.13	0.51	0.129	28.4	0.23	0.13	63.65	1.75	0.36	0.287	73.5	0.66	19	21.7	0.13	2.7	116.5	1673	0.4	4.64	0.427	16.12	0.48	0.47	92	0.45	10	0.58	9.7
2	0.36	0.49	10.6	851.1	0.14	21	70	12.91	1.028	1.57	0.064	2.39	92	214	9.8	0.5	0.606	0.017	2.98	7	0.3	0.43	0.122	29.7	0.51	0.17	84.78	1.17	0.43	0.309	76	0.5	18	15.4	1	2.8	133.3	390	0.13	4.48	0.382	18.59	0.52	0.24	85.3	0.54	21.08	0.4	9.8
2	0.29	0.18	10.9	1107.9	0.22	6	32.1	12.76	1.03	1.57	0.042	0.95	45	360	9.7	0.37	0.732	0.012	3.6	5.6	0.2	0.48	0.131	32.4	0.42	0.56	48.42	1.1	0.44	0.209	77.4	0.33	15	12	0	1.8	161.4	415.1	0.41	4.51	0.413	17.89	0.24	0.22	91.6	0.35	18.15	0.51	7.4
2	0.28	0.72	12.2	473.8	0.39	5	3.8	12.58	1.034	0.98	0.053	1.26	86	224	10.6	0.17	0.622	0.003	3.56	5.6	0.49	0.43	0.113	30.2	0.36	0.42	93.18	1.4	0.48	0.319	73.5	0.48	18	10.7	0.25	2.8	116.3	253.8	0.4	4.43	0.421	17.13	0.42	0.4	95	0.32	18.36	13.46	9.7
2	0	0.56	11	881.1	0.31	6	52.7	26.74	1.007	1.6	0.064	2.39	57	273	9.6	0.56	0.658	0.009	4.24	7	0.08	0.5	0.124	30.1	0.4	0.28	43.07	1.09	0.89	0.267	67.3	0.41	20	10.21	0.13	2.2	111.1	140.5	0.13	4.75	0.425	17.86	0.28	0.5	89.5	0.3	29.47	0.34	9.2
2	0.55	0.5	12.3	4476.7	0.3	10	187	20.84	1.028	1.57	0.102	0.95	40	257	10.3	0.47	0.539	0.019	14.2	8.5	0.43	0.59	0.117	30.9	0.4	0.25	32.56	0.662	0.56	0.33	78.2	0.5	19	7.09	0	3.1	148.6	401.9	0.69	4.24	0.397	18.85	0.31	0.43	93.6	0.32	30.75	0.26	11.6
2	0.14	0.49	12.8	397	0.38	5	2.2	22.56	1.01	1.6	0.189	5.22	51	114	11.6	0.09	0.004	0	23.26	7.3	0.21	0.45	0.146	28.1	0.59	0.47	55.03	0.499	0.5	0.807	76	0.56	18	7.19	0	3.1	91.69	265.3	0.2	0.32	0.038	14.66	0.4	0.07	118.8	0.46	12.41	0.54	10.4
2	0.45	0.6	13.9	35.9	0.39	7	8.9	6.83	1.028	1.57	0.052	2.39	54	224	11.3	0.32	0.713	0.005	17.84	7.2	0.13	0.67	0.119	31	0.39	0.47	58.63	0.776	0.36	0.227	74.7	0.32	28	5.36	0	4.5	90.87	563.6	0.27	4.45	0.424	15.15	0.33	0.69	95.3	0.31	24.66	0.31	11.7
2	0.44	0.77	12.6	27.3	0.49	6	10.8	11.39	1.015	1.24	0.065	8.98	60	180	10.4	0.36	0.637	0.005	3.93	9.1	0.23	0.62	0.126	29.7	0.52	0.4	47.87	1.14	0.41	0.29	76.5	0.37	17	2	0	4.8	113.2	87.6	0	4.07	0.371	17.47	0.55	0.48	91.2	0.24	31.54	0.43	13.9
2	0.46	0.4	10.2	851.1	0.44	10	52.7	13.48	1.007	0.96	0.058	1.53	52	331	9.9	0.4	0.624	0.006	12.51	6.8	0.34	0.31	0.124	31	0.24	0.31	38.28	0.891	0	0.308	78	0.19	17	10.9	0.25	2.9	95.14	147.9	0.2	3.93	0.371	15.85	0.44	0.46	94.4	0.4	40.46	0.52	9.7
2	0.54	0.47	17.1	1107.9	0.22	2	187	20.84	1.028	1.6	0.076	2.18	46	110	12.2	0.32	0.611	0.004	4.3	8	0.34	0.48	0.124	31.2	0.59	0.47	55.03	0.753	0.36	0.305	75.2	0.37	14	5.4	0.13	6.1	147.2	24.38	0.27	3.88	0.364	20.19	0.46	0.46	93.8	0.19	25.97	0.54	14.1
2	0.72	0.47	15.4	102	0.37	13	10.7	15.4	1.03	1.57	0.054	3.18	59	244	12.4	0.36	0.627	0.007	13.25	5.3	0.44	0.46	0.213	27.6	0.37	0.39	41.53	0.933	0.4	0.309	82.4	0.37	15	20.2	0.1	2.8	117.4	240.7	0.4	4.39	0.386	17.57	0.43	0.5	87.9	0.33	15.45	0.57	8.1
2	0.44	0.41	12.7	7611.1	0.4	6	16.2	38.4	1.023	1.04	0.073	0.22	56	257	10.6	0.44	0.664	0.007	6.89	9.4	0.31	0.51	0.123	31.2	0.35	0.39	60.36	1.57	0.16	0.251	72.6	0.45	18	11.7	0.14	6.8	87.16	153.6	0.27	4.62	0.412	15.8	0.36	0.68	89.2	0.31	18.31	0.45	16.2
2	0.02	0.39	12	1021.6	0.16	5	75.5	8.17	1.026	1.57	0.056	2.39	46	252	10.1	0.41	0.655	0.004	12.17	11.4	0.39	0.7	0.125	28.4	0.59	0.25	44.46	0.733	0.64	0.281	76.6	0.31	16	6.35	0.13	6.7	138.6	159.6	0.41	4.75	0.422	20.43	0.23	0.53	88.8	0.38	18.98	0.4	18.1
2	0.27	0.6	13.5	881.1	0.46	5	52.7	19.57	1.007	1.02	0.05	4.31	62	207	11.2	0.26	0.484	0.015	4.85	7.1	0.4	0.52	0.131	29.1	0.53	0.37	51.76	1.33	0.6	0.44	75.2	0.6	21	16.5	0.05	2.5	110.7	472.2	0.2	4.44	0.401	16.46	0.54	0.32	90.3	0.23	25.3	0.55	9.6
2	0.45	0.59	10.2	595.9	0.27	6	74.9	20.84	1.022	0.96	0.063	8.98	52	224	9.6	0.56	0.644	0.008	8.91	7.4	0.42	0.43	0.125	30.5	0.17	0.37	58.21	1.42	0.2	0.284	78.7	0.4	26	10.3	0.05	3.5	77.6	418.8	0.27	4.69	0.441	14.8	0.08	0.78	94	0.52	14.13	0.59	10.9
2	0.53	0.51	10.7	656.2	0.37	13	35.5	13.49	1.017	1.6	0.044	1.53	60	309	9.8	0.39	0.726	0.011	1.44	10.4	0.26	0.58	0.125	29.8	0.3	0.4	39.17	1.92	0.4	0.217	70.8	0.47	16	16.4	0	7	88.35	1138	0	4.2	0.39	14.17	0.46	0.46	92.9	0.2	14.37	0.59	17.4
2	0.28	0.63	13	881.1	0.36	5	32.1	13.13	1.034	1.57	0.067	2.18	38	276	10.6	0.31	0.669	0.001	13.99	5.9	0.41	0.62	0.125	31.4	0.31	0.38	30.54	0.846	0.32	0.259	84.1	0.43	19	4.99	0	2.7	102.6	1205	0.2	4.52	0.426	16.56	0.3	0.29	94.2	0.48	20.9	0.43	8.6
2	0.54	0.47	13.8	10.4	0.39	7	2.8	20.84	1.022	1.04	0.068	3.18	52	193	11.1	0.32	0.485	0.088	24.4	7.4	0.42	0.43	0.118	32.2	0.17	0.37	58.21	1.42	0.2	0.351	70.8	0.47	16	16.4	0	2.8	127	213.6	0	4.19	0.407	19.5	0.46	0.46	97.1	0.34	17.28	0.55	10.9
2	0.44	0.54	14.8	850.2	0.45	6	189.7	22.56	1.029	1.25	0.064	0.22	51	205	11.5	0.36	0.686	0.017	4.85	8.8	0.23	0.49	0.135	29.4	0.57	0.4	34.18	1.91	0.4	0.228	76.2	0.34	19	10.3	0	4.3	88.35	178.6	0.96	4.36	0.383	16.56	0.22	0.47	87.8	0.41	17.12	0.46	13.1
2	0.25	0.38	12.3	22	0.4	3	5.4	13.49	1.022	0.89	0.059	2.39	96	254	10.7	0.32	0.742	0.009	4.77	6.2	0.3	0.59	0.12	29.2	0.26	0.14	44.96	1.87	0.14	0.185	77.9	0.49	15	35.7	0	3.6	124.9	1052	0	4.42	0.406	18.46	0.74	0.43	91.9	0.39	16.64	0.45	9.8
2	0.39	0.47	13.6	55.7	0.33	13	12.7	5	1.022	1.3	0.053	4.31	62	280	11.2	0.64	0.559	0.006	10.74	7.6	0.88	0.68	0.12	29.6	0.33	0.29	81.24	0.88	0.35	0.376	82.9	0.23	20	4.27	0.13	3.3	108.1	191.1	0	4.42	0.409	16.37	0.36	0.53	92.5	0.37	19.62	0.23	10.9
2	0.44	0.55	10.6	1499.8	0.62	3	31	14.02	1.029	1.02	0.068	2.39	38	288	9.6	0.37	0.605	0.015	6.75	14.3	0.43	0.48	0.121	31.6	0.3	0.38	47.6	1.09	0.3	0.306	74	0.5	21	41	0.13	5.9	96.17	191	0.27	4.33	0.402	17.2	0.37	0.2	92.8	0.36	11.03	0.24	20.2
2	0.44	0.53	14.2	656.2	0.44	5	16.2	29.34	1.023	0.96	0.06	1.32	41	246	10.9	0.01	0.616	0.029	9.05	4	0.35	0.53	0.126	31.6	0.66	0.58	29.4	1.41	0.34	0.292	74	0.18	19	22.7	0.27	2.1	95.44	69.69	0	4.05	0.388	15.94	0.58	0.31	95.8	0.35	13.65	0.28	6.1
2	0.49	0.59	13.6	881.1	0.43	1	75.5	20.46	1.026	1.6	0.055	2.39	66	228	11.5	0.26	0.73	0.012	4.91	7.7	0.38	0.4	0.129	29.4	0.5	0.31	30.65	1.27	0.54	0.199	82	0.3	19	8.2	0.27	4.2	113.9	472.5	0.27	5.04	0.452	14.43	0.32	0.49	89.7	0.43	11.1	0.43	11.9
2	0.37	0.58	15.3	3.4	0.48	7	0.5	20.48	1.002	1.57	0.061	1.53	80	202	11.5	0.43	0.769	0.002	14.07	6.7	0.29	0.61	0.121	32.6	0.28	0.38	19.05	2.14	0.41	0.164	81.5	0.36	24	49	0	4.1	93.1	316.9	0	4.54	0.443	13.93	0.4	0.54	97.6	0.59	8.1	0.41	10.8
2	0.35	0.85	9.6	1372.2	0.4	23	29.1	11.45	1.022	1.04	0.05	2.18	53	265	9.2	0.21	0.766	0.012	15.96	5.5	0.19	0.72	0.137	32.7	0.18	0.43	24.28	1.42	0.45	0.17	72.3	0.4	19	11.1	0.27	2.8	111.2	1893	0.27	4.01	0.39	8.97	0.62	0.46	97.3	0.47	24.11	0.35	8.3
2	0.49	0.59	16.2	850.2	0.62	6	32.1	18.56	1.034	1.25	0.049	2.05	60	169	11.9	0.26	0.641	0.03	2.12	10.8	0.29	0.61	0.119	30.4	0.66	0.58	29.4	2.23	0.54	0.273	82.3	0.36	23	31.31	0.13	3.7	87	137	0.27	5	0.441	15.02	0.4	0.54	88.2	0.29	60.44	0.43	14.5
2	0.35	0.59	11.9	22	0.44	1	2.8	9.31	1.022	0.89	0.074	2.39	35	280	10.3	0.56	0.506	0.007	30.83	5.3	0.31	0.4	0.126	29.5	0.54	0.25	47.24	1.42	0.16	0.411	70.9	0.47	12	2	0	3.5	111.4	5	0	4.37	0.381	18.46	0.35	0.22	87.2	0.31	16.51	0.37	8.8
2	0.49	0.59	13.6	55.7	0.62	13	189.7	20.84	1.029	1.3	0.049	4.31	83	324	10.5	0.38	0.556	0.02	6.05	12.1	0.17	0.5	0.118	32.4	0.38	0.32	36.38	1.24	0.42	0.421	75.1	0.36	19	11.1	0.27	3.7	87	1118	0.27	5.04	0.452	14.43	0.32	0.49	89.7	0.43	21.98	0.43	8.3
2	0.38	0.69	11.8	342.1	0.62	5	16.6	88.18	1.017	0.88	0.045	2.39	56	246	10.6	0.24	0.768	0.018	0.3	10.7	0.19	0.75	0.121	31.2	0.45	0.47	75.6	0.78	0.26	0.163	73.6	0.47	18	10.8	0	5.1	106.9	147	0	4.65	0.44	17.18	0.33	0.67	94.6	0.47	23.81	0.71	15.8
2	0.49	0.59	14.6	959.2	0.44	1	20	8.34	1.023	1.3	0.043	1.32	56	187	11.6	0.38	0.694	0.01	5.06	8.7	0.29	0.61	0.123	31.7	0.66	0.58	29.4	3.26	0.54	0.248	72	0.36	26	2	0	1.9	109.3	15.35	0	4.42	0.424	15.88	0.4	0.54	95.9	0.25	22.15	0.43	10.6
2	0.48	0.52	10.9	850.2	0.55	13	12.7	5	1.022	1.37	0.059	2.39	66	240	9.9	0.36	0.654	0.012	6.05	8.5	0.33	0.58	0.128	31.1	0.5	0.4	47.3	0.605	0.44	0.272	69.5	0.52	15	10.8	0.27	4.5	130.1	859	0	4.18	0.38	23.33	0.5	0.4	90.9	0.51	4.5	0.39	13
2	0.28	0.46	13.6	549	0.48	3	15	16.55	1.026	1.02	0.065	1.53	38	169	10.7	0.21	0.502	0.007	20.52	9.6	0.37	0.74	0.137	31.4	0.39	0.29	41.73	1.24	0.42	0.421	75.1	0.49	15	6.93	0.13	5.8	97.94	881.1	0	4.3	0.409	13.9	0.57	0.63	95.1	0.28	22.15	0.19	15.4
2	0.49	0.41	17.4	134.1	0.49	2	2.6	11.53	1.026	0.96	0.049	2.18	52	155	12.3	0.19	0.481	0.015	7.46	7.4	0.49	0.59	0.119	31.4	0.49	0.29	66.93	0.454	0.4	0.448	72.1	0.34	17	8.34	0	3	91.28	3005	0	4.4	0.413	16.35	0.39	0.46	93.9	0.2	21.57	0.4	10.4
2	0.46	0.46	18.4	0	0.5	7	2.3	18.19	1.009	1.6	0.062	2.05	72	167	13	0.37	0.618	0.017	6.11	9.5	0.44	0.39	0.134	31.4	0.55	0.39	37.4	1.14	0.44	0.294	69.7	0.49	22	9.65	0	4.8	108.5	14.2	0	4.42	0.418	16.7	0.27	0.55	94.6	0.36	19.89	0.41	14.3
2	0.38	0.75	9.6	850.2	0.4	13	12.7	5	1.022	1.57	0.059	2.18	13	221	9	0.4	0.63	0.004	7.46	8.1	0.46	0.6	0.115	30.1	0.58	0.16	53.41	1.24	0.35	0.303	72.3	0.4	16	8.34	0	4	97.94	1817	0	4.55	0.405	13.9	0.46	0.23	89	0.28	17.44	0.47	12.1
2	0.32	0.4	15.1	45.8	0.61	20	16.3	20.81	1.024	1.04	0.058	3.55	69	249	11.8	0.32	0.59	0.012	13.34	8.7	0.43	0.68	0.137	26.1	0.3	0.34	39.75	1.44	0.43	0.338	74	0.28	19	20.7	0	5.5	106.1	166.5	0	5.09	0.424	16.26	0.46	0.47	83.3	0.33	29.2	0.54	14.2
2	0.45	0.94	12.4	28.9	0.38	4	8.3	48.22	1.029	1.25	0.047	2.18	83	324	10.5	0.38	0.556	0.02	6.05	12.1	0.17	0.5	0.118	32.4	0.38	0.32	36.38	2.39	0.42	0.371	86.1	0.32	19	2	0	4.8	142.8	17.35	0.41	4.76	0.438	18.47	0.51	0.53	92	0.33	22.98	0.51	16.9
2	0.49	0.59	15.3	3.4	0.48	10	12.7	5	1.022	0.89	0.058	3.18	83	324	10.5	0.38	0.556	0.02	6.05	12.1	0.17	0.5	0.118	32.4	0.38	0.32	36.38	0.685	0.54	0.303	74	0.28	19	4.92	0	4.8	97.94	60.37	0	4.4	0.413	16.35	0.39	0.46	93.9	0.2	21.93	0.54	14.2
2	0.28	0.56	12.6	230.8	0.54	5	18.2	6.89	1.036	1.3	0.043	0.22	38	252	11	0.46	0.804	0	3.38	8.5	0.18	0.5	0.132	30.3	0.4	0.42	44.9	1.66	0.38	0.151	77.3	0.5	16	28.7	0.1	3.9	121.3	53.38	0.4	4.12	0.375	19.56	0.52	0.4	91	0.37	13.45	0.58	12.4
2	0.57	0.5	11.2	342.1	0.27	13	12.7	25.7	1.029	1.02	0.081	1.88	59	267	9.8	0.4	0.667	0.021	5.69	3.4	0.2	0.89	0.119	31	0.65	0.36	21.89	2.39	0.22	0.227	77.5	0.52	15	8.34	0	1.7	111.3	276.7	0	4.35	0.406	16.79	0.49	0.29	93.3	0.43	17.42	0.5	5.1
2	0.31	0.49	14.6	959.2	0.43	13	12.7	5	1.022	0.96	0.058	0.59	69	252	11	0.34	0.556	0.02	6.05	8.7	0.53	0.54	0.118	32.4	0.67	0.23	125	0.685	0.4	0.303	81.9	0.37	16	4.92	0	3.9	97.94	675.2	0	4.4	0.413	16.35	0.6	0.4	92	0.33	17.87	0.6	12.6
2	0.49	0.98	10.3	74.4	0.15	13	10.3	21.56	1.013	1.6	0.054	1.51	38	228	9.6	0.31	0.567	0.004	8.26	7.6	0.26	0.74	0.122	31.6	0.68	0.23	136.89	0.851	0.25	0.37	72.6	0.46	13	8.83	0	4.2	102.2	130	0	4.18	0.4	15.55	0.54	0.55	95.7	0.3	11.17	0.49	11.8
2	0.37	0.78	13.4	850.2	0.39	1	2.8	9.31	1.022	1.57	0.058	1.82	52	258	11.1	0.45	0.647	0.038	15.6	3.8	0.37	0.5	0.132	27.9	0.35	0.38	49.94	2.26	0.4	0.251	79.6	0.56	17	17.8	0	3.4	108	107.7	0.27	4.2	0.378	15.5	0.28	0.69	90	0.29	35.3	0.71	7.2
2	0.2	0.64	10.9	45.8	0.48	13	189.7	20.84	1.029	1.04	0.089	1.57	67	219	10.1	0.28	0.541	0.005	8.26	5.7	0.24	0.7	0.001	30.4	0.29	0.4	20.4	1.14	0.5	0.357	77.8	0.54	22	9.57	0	1.9	119.4	373.4	0	3.59	0.331	16.79	0.3	0.55	92.2	0.33	21.08	0.46	7.6
2	0.41	0.46	18.4	28.9	0.44	5	16.6	88.18	1.017	1.25	0.058	1.98	66	252	11	0.41	0.647	0.038	15.6	7.3	0.32	0.41	0.118	32.4	0.43	0.4	43.81	0.475	0.03	0.303	78.7	0.37	29	13.5	0	4.1	100.8	448.3	0	4.4	0.413	16.35	0.36	0.53	92	0.33	18.22	0.41	11.4
2	0.2	0.38	12.1	65	0.29	27	14.5	10.17	1.027	0.89	0.079	4.36	78	225	11.2	0.33	0.584	0.006	1.79	7.2	0.33	0.6	0.215	27.3	0.28	0.4	75.7	0.888	0.33	0.325	77.1	0.21	27	5.66	0.13	4.8	115.4	31.99	0.13	4.76	0.399	14.11	0.43	0.48	83.8	0.42	30.27	0.46	12
2	0.48	0.65	10.2	55.7	0.4	2	16.3	26.33	1.029	1.3	0.059	1.88	51	219	10.1	0.35	0.629	0.015	6.05	9.3	0.34	0.4	0.126	31.3	0.2	0.45	52.3	0.914	0.41	0.292	74.7	0.36	20	11.4	0	4.2	128.8	81.41	0.27	4.38	0.416	20.22	0.52	0.35	95	0.49	21.39	0.55	13.5
2	0.4	0.4	12.4	10.4	0.37	5	2.8	25.7	1.024	1.19	0.074	0.59	79	353	11.3	0.57	0.525	0.109	2.11	11.1	0.43	0.36	0.138	25.1	0.43	0.32	64	2.26	0.41	0.288	74.3	0.31	19	17.8	0	4.4	119.4	2787	0	4.7	0.379	16.89	0.4	0.44	80.6	0.34	11.78	0.35	15.5
2	0.47	0.42	14.3	204.1	0.43	10	26.9	52.24	1.032	1.02	0.057	1.51	71	208	11.4	0.34	0.542	0.012	15.41	7.9	0.4	0.75	0.128	29.3	0.48	0.43	24.9	1.14	0.36	0.384	75.9	0.4	20	9.57	0	3.4	100.8	196.4	0.13	4.75	0.434	16.18	0.43	0.26	91.4	0.24	29.61	0.54	11.3
2	0.83	0.35	14.9	3835.8	0.42	14	64.9	25.7	1.028	0.96	0.07	1.82	76	480	12	0.3	0.527	0.033	6.05	5	0.57	0.48	0.168	23.4	0.47	0.22	53.12	0.475	0.38	0.362	71.6	0.38	22	13.5	0	2.6	148	81.33	0.97	3.59	0.295	18.7	0.3	0.52	82.2	0.46	16.24	0.45	7.6
2	0.49	0.59	11.6	342.1	0.27	11	16.3	5	1.036	1.6	0.071	0.86	61	301	10.3	0.57	0.58	0.033	29.74	9.6	0.4	0.75	0.121	28.7	0.43	0.32	64	1.25	0.41	0.311	76	0.36	16	8.9	0	2.7	86.4	196.4	0.13	4.63	0.408	14.99	0.39	0.48	88.1	0.46	21.39	0.55	12.3
2	0.4	0.32	11.7	365.9	0.35	14	9.8	24.91	1.044	1.57	0.051	4.36	54	269	10.3	0.2	0.515	0.007	7.18	5.2	0.28	0.6	0.125	30.7	0.45	0.14	34.42	1.49	0.33	0.423	82.7	0.48	23	4.34	0.54	1.8	111.8	81.33	0.97	4.63	0.423	16.22	0.56	0.52	91.4	0.28	18.22	0.58	7
2	0.39	0.35	20.1	959.2	0.6	7	189.7	9.03	1.036	1.04	0.086	1.88	49	159	13.4	0.27	0.603	0.008	20.25	17.2	0.33	0.73	0.123	30.6	0.22	0.28	32.22	2.11	0.27	0.297	73.8	0.48	21	8.09	0	8	85.45	1073	0.55	4.97	0.443	15.11	0.35	0.53	89.1	0.42	50.89	0.53	25.2
2	0.61	0.39	13.9	74.4	0.35	7	16.6	97.32	1.029	1.25	0.044	0.59	53	237	11	0.48	0.538	0.197	8.1	6.4	0.1	0.48	0.124	31.4	0.33	0.48	66.18	1.17	57.83	0.212	72.2	0.39	12	30.44	0	2.7	124.3	19.74	0.27	4.68	0.461	19.3	0.41	0.4	98.5	0.28	21.22	0.36	9.1
2	0.4	0.61	14	27.9	0.35	6	7.8	31.34	1.016	0.89	0.085	1.51	49	136	11.1	0.37	0.529	0.04	0.37	15	0.36	0.5	0.118	31.8	0.59	0.21	70.35	1.5	0.35	0.341	74.8	0.42	20	10.8	0	6.9	102.7	219.9	0	4.43	0.419	19.32	0.33	0.55	94.6	0.36	15.48	0.43	21.9
2	0.49	0.59	14.9	1026.2	0.39	10	110.4	5	1.029	1.3	0.051	1.82	67	257	13.4	0.27	0.631	0.026	5.87	4.9	0.4	0.75	0.181	18.7	0.43	0.32	64	1.24	0.41	0.285	77.1	0.36	18	6.77	0	2.9	112.1	2623	0.55	4.65	0.32	20.5	0.39	0.52	68.8	0.22	45.83	0.45	7.8
2	0.39	0.56	10.4	402.8	0.38	13	41.3	69.14	1.033	1.61	0.072	1.3	43	257	9.7	0.27	0.601	0.007	7.53	10.7	0.19	0.43	0.121	32.5	0.3	0.32	48.78	2.32	0.3	0.316	80.3	0.48	17	13.6	0	4.7	105.2	25.85	0.27	3.78	0.357	15.8	0.64	0.57	94.4	0.49	17.23	0.77	15.4
2	0.54	0.32	10.5	1056.6	0.55	6	19	16.17	1.022	1.27	0.053	1.51	69	367	9.6	0.4	0.553	0.005	21.06	13.2	0.38	0.89	0.122	33.7	0.38	0.51	67.58	0.491	0.4	0.383	76.6	0.45	15	13.2	0.13	5.3	118.7	47.2	0.4	4.03	0.403	20.03	0.37	0.55	100	0.42	23.16	0.49	18.5
2	0.49	0.59	12.6	954.6	0.39	7	82.5	10.41	1.025	1.02	0.074	1.82	52	191	10.6	0.37	0.543	0.009	4.05	5.1	0.4	0.75	0.135	29.9	0.3	0.32	48.78	0.753	0.3	0.372	82.6	0.48	20	10.4	0.27	3.1	106.3	182.8	0	4.42	0.403	16.71	0.39	0.52	91.2	0.34	35.23	0.45	8.2
2	0.27	0.45	14.9	14.8	0.33	20	2.2	5	1.021	0.96	0.053	1.3	66	367	9.6	0.44	0.553	0.005	7.54	4.6	0.37	0.53	0.122	33.7	0.42	0.49	67.27	2.07	0.55	0.383	81.2	0.42	12	10.5	0	2.5	113.7	1581	0.14	4.03	0.403	17.56	0.38	0.39	94.4	0.49	13.63	0.55	7.1
2	0.16	0.35	11.1	41.7	0.56	6	9.5	6.39	1.029	1.6	0.04	4.96	54	239	10.4	0.29	0.556	0.007	7.2	4.3	0.19	0.5	0.172	24.9	0.51	0.23	82.25	0.556	0.67	0.396	67.9	0.53	32	8.07	0.13	2.4	99.78	273.7	0.13	4.9	0.393	18.47	0.41	0.44	80.2	0.27	10.71	0.4	6.7
2	16.53	0.64	12.8	354	0.31	18	23.6	14.33	1.025	1.57	0.05	1.88	80	295	10.7	0.27	0.618	0.011	31.65	6.1	0.4	0.82	0.126	27.6	0.62	0.53	31.47	1.36	0.29	0.314	78.6	0.36	14	8.1	0.13	3.3	82.46	5811	0.41	4.78	0.418	14.69	0.16	0.55	87.4	0.37	16.91	0.62	9.4
2	0.42	0.26	11.6	6087.5	16.38	6	136.3	16.23	1.029	1.04	0.062	0.59	78	361	10.1	0.28	0.713	0.009	8.23	12.8	0.29	0.61	0.133	29	0.42	0.29	41.88	1.27	0.29	0.214	74.5	0.51	24	5.26	0.1	4	93.81	1746	0.4	5.07	0.434	15.93	0.44	0.41	85.6	0.6	25.59	0.33	16.8
2	0.48	0.55	12	101.7	0.61	6	6.5	11.2	1.01	1.25	0.059	1.51	74	410	10.2	0.27	0.644	0.005	11.16	6.6	0.32	0.6	0.13	30.6	0.29	0.4	42.61	1.76	0.27	0.285	75	0.52	18	12	0	2.9	91.87	34	0	4.97	0.451	14.57	0.43	0.54	90.7	0.44	19.58	0.55	9.5
2	0.46	0.44	10.6	31.3	0.43	13	3.3	8.17	1.014	0.89	0.03	1.82	75	211	9.8	0.44	0.834	0.001	10.78	8.5	0.25	0.73	0.125	29.4	0.36	0.41	53.37	1.82	0.29	0.134	73.6	0.43	22	13.9	0	4.5	64.06	1644	0	4.19	0.379	15.75	0.47	0.62	90.5	0.21	12.01	0.55	13
2	0.51	0.54	10	176.3	0.31	8	23.7	16.75	1.024	1.3	0.061	0.86	91	400	9.4	0.39	0.596	0.014	44.88	3.2	0.39	0.52	0.127	29.3	0.58	0.23	59.68	0.744	0.39	0.324	77.1	0.53	19	6.24	0	2.2	106.3	2615	0	4.64	0.425	16.98	0.25	0.22	91.6	0.45	43.77	0.39	5.4
2	0.54	0.62	14.5	954.6	0.22	2	23.6	92.71	1.033	0.71	0.075	0.96	53	238	11.3	0.52	0.434	0.054	9.45	15.2	0.36	0.62	0.121	30.6	0.57	0.35	38.02	1.97	0.32	0.426	73.4	0.53	17	9.75	0.13	7.1	107.4	1176	0.41	4.31	0.404	17.2	0.34	0.54	93.7	0.35	19.83	0.44	22.3
2	0.42	0.34	14.9	114	0.36	13	2.4	55.12	1.015	0.89	0.08	1.82	55	252	12	0.31	0.55	0.011	0.24	3.2	0.27	0.63	0.203	26.2	0.47	0.44	42.42	2.15	0.3	0.356	71.8	0.56	17	28.5	0.13	3.1	104.1	2336	0.41	4.58	0.373	15.08	0.31	0.7	81.4	0.3	31.16	0.56	6.3
2	0.26	0.37	9.2	63	0.43	12	4.1	14.6	1.029	1.3	0.078	0.86	27	238	9	0.3	0.672	0.016	4.43	8.7	0.28	0.58	0.121	30.6	0.63	8	49.65	0.983	0.4	0.229	73.1	0.48	27	16.9	0.26	8	82.51	5619	0.41	4.34	0.388	17.31	0.49	0.47	89.4	0.9	16.89	0.37	16.7
2	0.44	0.47	12.8	45.8	0.49	8	14.7	69.14	1.026	1.61	0.041	0.96	64	132	10.2	0.43	0.615	0.018	9.45	6.2	0.25	0.68	0.174	26	0.47	0.26	62.21	1.97	0.25	0.323	72.2	0.43	18	19.3	0	2.1	104.1	2705	0	4.11	0.347	15.08	0.32	0.6	84.4	0.3	23.99	0.69	8.3
2	0.65	0.41	25.1	101.7	0.42	2	110.4	5.95	1.022	1.27	0.056	2.02	119	101	15.9	0.41	0.64	0.022	6.7	13.2	0.18	0.86	0.143	30.6	0.4	0.4	75.63	0.911	0.61	0.27	76.4	0.32	33	7.91	0.13	5.5	92.88	17.72	0.41	4.45	0.409	16.25	0.38	0.5	91.9	0.28	17.84	0.68	18.7
2	0.45	0.42	11.8	31.3	0.3	2	41.3	20.68	1.025	1.02	0.049	1.88	60	257	10.2	0.31	0.686	0.006	4.12	6.6	0.18	0.42	0.12	31.4	0.48	0.35	54.07	1.29	0.6	0.257	72.5	0.4	23	6.68	0.13	2.7	135.8	474.3	0.41	4.62	0.431	17.48	0.33	0.32	93.3	0.26	34.11	0.33	9.3
2	0.42	0.57	13.1	1280.5	0.25	1	120.8	5	1.026	0.96	0.066	0.59	80	163	10.6	0.44	0.512	0.007	3.55	5.8	0.11	0.4	0.129	30.6	0.34	0.06	58.2	1.49	0.68	0.412	72	0.36	18	8.08	0	2.8	126.2	112.9	0.27	4.58	0.414	18.04	0.4	0.4	90.4	0.2	16.53	0.47	8.6
2	0.46	0.63	11.3	35.9	0.34	4	4.5	32.15	1.021	1.6	0.046	1.51	50	249	10.1	0.3	0.514	0.004	10.89	16.2	0.4	0.77	0.113	33.2	0.07	0.4	54.77	2.97	0.38	0.432	78.1	0.7	21	24.4	0	8.2	94.82	2313	0.41	4.07	0.397	16.69	0.3	0.38	97.5	0.22	15.86	0.4	24.4
2	0.34	0.53	14.5	401.3	0.34	11	9.2	14.07	1.015	1.57	0.076	1.82	46	246	11.8	0.41	0.556	0.015	5.31	8.5	0.61	0.58	0.13	27.4	0.49	0.5	50.16	0.828	0.37	0.349	74.3	0.24	18	4.95	0	3.2	93.74	1471	0.13	4.68	0.383	15.69	0.41	0.49	81.8	0.41	15.41	13.82	11.7
2	0.49	0.59	11.3	35.9	0.34	4	4.5	32.15	1.021	1.04	0.05	0.86	64	249	10.1	0.44	0.676	0.01	3.55	5.8	0.11	0.4	0.119	30.9	0.34	0.06	58.2	1.49	0.68	0.26	72	0.36	18	8.72	0	2.8	94.82	1284	0.41	4.57	0.436	18.04	0.4	0.4	95.4	0.36	23.59	0.33	9.3
2	0.4	0.62	10.9	213.4	0.51	6	15.1	31.5	1.028	1.25	0.052	2.39	57	266	10.2	0.36	0.581	0.009	7.29	8.3	0.41	0.38	0.125	32	0.45	0.34	51.15	1.54	0.44	0.349	70.5	0.51	15	9.42	0	3.7	94.9	2292	0.13	4.82	0.453	14.3	0.21	0.54	94	0.36	68.72	0.58	12
2	0.47	0.47	13.9	413.6	0.35	7	89.4	10.85	1.018	0.89	0.068	4.31	62	145	11.2	21.57	0.637	0.011	18.6	9	0.35	0.49	0.13	30	0.5	0.4	36.22	0.848	0.3	0.28	80	0.56	18	5.08	0	4.6	112.4	47.13	0	4.63	0.432	20.55	0.39	0.43	93.3	0.37	22.33	0.52	13.6
2	0.51	0.76	10	2068.2	0.07	12	41.7	20.14	1.022	1.3	0.054	2.39	95	227	9.4	0.33	0.779	0.004	8.91	6.6	0.33	0.55	0.13	29	0.4	0.55	102.29	0.559	0.47	0.16	82.1	0.44	19	10.31	0.14	3.9	153.6	1584	0.27	4.51	0.395	17.2	0.69	0.27	87.6	0.49	27.35	0.8	10.5
2	0.49	0.67	25.1	84.7	0.32	7	17	10.52	1.016	0.71	0.049	1.32	84	238	11.8	0.35	0.741	0.006	2.8	4.2	0.17	0.71	0.181	26.4	0.53	0.29	47.57	0.428	0.48	0.198	71.6	0.63	17	33.1	0.13	2.8	108.3	1124	0.13	4.5	0.395	17.35	0.29	0.67	87.8	0.39	16.16	0.43	7
2	0.4	0.64	14.2	349	0.43	7	50.1	25.64	1.021	0.89	0.065	2.39	61	190	11.1	0.23	0.66	0.019	6.08	10.4	0.17	0.68	0.118	31.1	0.57	0.35	36.26	1.1	0.35	0.25	75.2	0.33	12	7.73	0	4.1	127.6	346.6	0.13	4.31	0.406	17.83	0.49	0.39	94.2	0.41	12.98	0.68	14.5
2	0.3	0.63	13.4	34.7	0.39	8	3.5	101.9	1.016	1.3	0.079	1.53	59	280	11	0.35	0.422	0.016	4.2	5	0.32	0.69	0.133	29.3	0.59	0.39	52.78	1.78	0.41	0.481	80.2	0.32	15	13.1	0	2.3	91.02	2834	0	4.57	0.419	13.51	0.42	0.38	91.7	0.35	29.95	0.39	7.3
2	0.42	0.6	13.9	1044.8	0.4	7	72.7	19.63	1.023	1.61	0.088	2.18	48	267	11.5	0.27	0.624	0.013	17.27	9.4	0.4	0.55	0.125	32.2	0.4	0.24	37.7	0.456	0.25	0.27	71.5	0.45	18	6.64	0	4.2	93.9	847.5	0.41	4.04	0.392	15.26	0.3	0.41	97	0.49	21.16	0.53	13.6
2	0.45	0.36	11.4	166	0.21	6	13.2	9.17	1.019	1.27	0.077	2.05	98	229	9.9	0.4	0.607	0.004	2.77	6.3	0.48	0.52	0.13	31.7	0.43	0.44	32.92	2.14	0.47	0.308	77.7	0.39	21	8.82	0	2.9	106.6	3183	0.13	4.29	0.406	17.4	0.25	0.48	94.6	0.37	18.38	0.37	9.2
2	0.42	0.49	15.9	355.4	0.5	6	20.2	14.35	1.021	1.02	0.057	2.18	70	217	11.9	0.34	0.565	0.018	4.09	9.2	0.28	0.43	0.136	28.2	0.29	0.34	49.35	0.949	0.38	0.355	75.9	0.43	47	8.61	0.13	2.4	96.42	200.4	0	4.39	0.396	16.58	0.39	0.58	90.2	0.42	11.3	0.51	11.6
2	0.55	0.53	23	47.6	45.02	2	7.2	21.11	1.019	0.96	0.082	0.63	64	144	14.9	0.38	0.759	0.014	10.08	24.3	0.5	0.68	0.132	32.2	0.4	0.23	59.93	0.309	0.51	0.138	74	0.33	15	13.7	0.13	15.9	110.1	66.76	0.13	3.98	0.393	15.87	0.32	0.62	98.7	0.6	11.58	0.61	40.2
2	0.23	0.21	15.3	166	0.43	13	41	20.79	1.012	1.6	0.092	0.26	48	234	12.1	0.34	0.786	0.018	11.47	3.5	0.26	0.4	0.128	29.5	0.4	0.11	48.69	1.54	0.66	0.102	60.4	0.61	7	21.6	0	2.2	122.2	28.54	0.41	3.56	0.317	14.06	0.36	0.26	89	0.82	9.44	0.22	5.7
2	0.55	0.7	14.4	135.6	0.38	11	4.8	15.42	1.008	1.57	0.05	2.39	53	219	11.5	0.23	0.577	0.017	9.82	6.4	0.35	0.64	0.129	28.7	0.51	0.35	36.47	0.941	0.48	0.353	77.3	0.15	21	26.5	0.13	3.1	87.58	2911	0	4.32	0.39	13.42	0.23	0.7	90.3	0.17	11.48	0.4	9.5
2	0.51	0.53	13.2	349	0.42	2	72.7	7.85	1.023	1.04	0.035	4.31	52	198	10.8	0.47	0.774	0.004	13.89	8.3	0.4	0.57	0.125	31.2	0.49	0.46	31.65	0.827	0.35	0.187	73.9	0.29	17	11.32	0.13	4.6	121.6	396.1	0.13	4.62	0.442	20.61	0.43	0.37	95.7	0.16	17.27	0.42	12.9
2	0.62	0.63	15.3	715.5	0.51	6	36	9.07	1.024	1.25	0.073	2.39	67	137	11.9	0.27	0.663	0.009	19.86	7.6	0.35	0.78	0.121	30.1	0.31	0.23	51.54	1.63	0.45	0.251	75.8	0.38	19	30.2	0.13	2.2	60	66.53	0.27	4.28	0.379	15.84	0.33	0.4	88.6	0.5	7.47	0.47	9.8
2	0.49	0.59	15.9	355.4	0.5	6	20.2	14.35	1.021	0.89	0.082	1.32	52	198	10.8	0.47	0.774	0.004	1.99	6.4	0.37	0.39	0.123	29.2	0.34	0.37	27.51	0.822	0.43	0.413	72.7	0.4	15	2.79	0	4	96.4	31.47	0.4	4.62	0.442	13.2	0.23	0.7	90.3	0.17	13.86	0.4	9.5
2	0.41	0.52	9.5	1806.6	0.32	12	169	15.15	1.025	1.3	0.086	2.39	61	212	8.7	0.41	0.73	0.033	13.57	9.3	0.11	0.7	0.13	31.8	0.37	0.32	88.32	1.52	0.21	0.145	85.6	0.41	20	9.77	0.1	5	111.6	130.3	0.4	4.5	0.44	16.16	0.46	0.75	97.8	0.7	22.55	0.54	14.3
2	0.39	0.6	10.1	166	0	2	20.2	14.35	1.021	0.71	0.072	1.53	72	236	9.7	0.36	0.53	0.009	0.92	7.7	0.5	0.75	0.13	30.7	0.52	0.4	56.7	1.31	0.48	0.385	72.7	0.25	15	5.63	0	3.7	98.5	250.6	0.13	4.73	0.446	13.2	0.3	0.71	94.3	0.4	23.98	0.23	12.9
2	0.47	0.62	13.1	355.4	0.4	6	7.2	21.11	1.019	0.89	0.06	2.18	87	221	11	0.38	0.674	0.001	0.04	6.3	0.43	0.71	0.117	32.9	0.31	0.38	38.96	1.52	0.43	0.264	85.6	0.35	20	4.48	0	2.5	118	103.6	0.41	4.38	0.414	17.2	0.31	0.56	94.5	0.4	12.36	0.47	9.8
2	0.61	0.54	12.3	30.1	0.31	16	11.9	12.99	1.024	1.3	0.054	2.05	52	207	11.1	0.29	0.779	0.002	14.58	6.9	0.46	0.54	0.146	25.7	0.47	0.34	41.81	1.15	0.31	0.16	77.1	0.27	15	13.9	0	0.7	104.3	1884	0.13	4.43	0.368	15.81	0.18	0.69	83.1	0.35	34.57	0.72	7.6
2	0.4	0.37	14.9	718.6	0.27	5	9.5	24.35	1.028	1.61	0.076	2.18	72	255	11.9	0.48	0.549	0.036	0.92	7.7	0.54	0.62	0.129	30.4	0.41	0.21	47.83	1.71	0.32	0.326	69.4	0.3	21	25.8	0	3.7	98.5	977.5	0.4	4.31	0.382	17.83	0.51	0.6	88.6	0.47	19.38	0.48	11.4
2	0.38	0.56	17.7	263.2	0.4	13	4.2	388.5	1.021	1.27	0.106	2.39	87	222	12.7	0.51	0.639	0.013	0.04	6.3	0.13	0.93	0.13	29.5	0.57	0.47	51.08	0.894	0.36	0.24	74.5	0.51	19	4.48	0	2.5	136.3	992.2	0.13	4.61	0.404	17.6	0.4	0.73	87.6	0.59	26.67	0.56	8.8
2	0.57	0.6	22.7	25.6	0.25	8	1.6	11.37	1.005	1.02	0.06	4.31	81	124	15	0.42	0.681	0.011	7.1	4	0.34	0.47	0.147	28	0.4	0.34	69.26	0.817	0.34	0.242	72.4	0.36	21	4.28	0	2.4	99.36	887	0	4.11	0.354	17.81	0.31	0.4	86.1	0.28	51.68	0.4	6.4
2	0.36	0.53	10.6	418.7	0.44	4	23.8	5.15	1.024	0.96	0.055	2.39	56	276	9.7	0.5	0.516	0.009	5.21	6.4	0.37	0.39	0.123	29.2	0.34	0.37	27.51	0.822	0.43	0.413	72.7	0.4	15	2.79	0	4	135	1547	0	4.76	0.427	21.49	0.28	0.46	89.7	0.24	34.62	0.64	10.4
2	0.34	0.54	14.9	227.3	0.56	7	51	12.22	1.003	1.6	0.063	1.32	69	302	11.7	0.4	0.611	0.014	24.58	10.4	0.44	0.59	0.125	29.9	0.49	0.56	48.77	0.564	0.53	0.307	81.8	0.24	18	5.06	0.13	4.6	132.7	2098	0	4.99	0.447	18.68	0.29	0.36	89.6	0.46	16.14	0.47	15
2	0.65	0.76	13.7	32.4	0.53	7	9.8	12.11	1.027	1.57	0.057	2.39	88	380	11.1	0.45	0.565	0.011	28.33	7.8	0.22	0.95	0.127	30.2	0.42	0.26	47.64	1.07	0.36	0.362	80.9	0.32	36	22.2	0	3.9	110.5	3300	0.41	5.1	0.448	17.83	0.4	0.36	87.8	0.47	16.6	0.55	11.7
2	0.55	0.65	8.4	1474.4	0.33	15	70.9	8.91	1.025	1.04	0.059	1.53	98	279	8.7	0.42	0.62	0.012	16.64	9.5	0.33	0.75	0.129	31.6	0.35	0.37	72.17	2.48	0.45	0.303	77.9	0.34	17	33.8	0.13	5.8	114.3	890.9	0.13	4.05	0.384	18.9	0.48	0.57	94.8	0.2	19.13	0.49	15.3
2	0.33	0.41	11.4	50.9	0.37	7	1.9	10.4	1.007	1.25	0.054	2.18	64	274	10.2	0.26	0.777	0.005	0.08	7.3	0.48	0.52	0.124	30	0.45	0.51	62.23	1.77	0.22	0.161	76.8	0.55	17	19.5	0	3.3	83.73	928.5	0	5.46	0.469	15.11	0.28	0.71	85.9	0.57	29.12	0.45	10.6
2	0.44	0.48	15.8	115.9	0.39	5	4.2	13.58	1.023	0.89	0.057	2.05	63	199	12.2	0.22	0.609	0.007	13.46	10.4	0.12	0.76	0.124	30	0.45	0.23	39.61	1.14	0.51	0.322	71.2	0.31	24	6.14	0	3.7	93.02	1031	0	4.53	0.409	13.75	0.48	0.66	90.3	0.32	15.23	0.41	14.1
2	0.14	0.4	11.7	79.4	0.22	6	2.8	11.22	1.013	1.3	0.062	2.18	37	241	10.4	0.12	0.667	0.009	137.2	4.9	0.43	0.74	0.127	30.4	0.46	0.26	89.63	0.669	0.25	0.259	73.1	0.4	23	7.55	0	1.7	208.3	3000	0	4.01	0.385	25.96	0.43	0.89	96	0.43	17.45	0.65	6.6
2	0.54	0.38	12.7	3191.7	0.29	2	50.7	24.35	1.017	0.71	0.079	4.14	72	186	10.8	0.55	0.7	0.022	16.64	5.3	0.38	0.4	0.132	32.8	0.17	0.25	80.77	0.967	0.38	0.195	66.5	0.43	14	12	0.1	1.6	83.6	3939	0.4	3.32	0.342	8.68	0.44	0.55	103	0.8	26.06	0.36	6.9
2	0.69	0.39	13.1	418.7	0.4	15	11.9	388.5	1.025	0.89	0.078	2.18	64	204	11.2	0.41	0.407	0.007	0.08	4.9	0.19	0.64	0.129	31.8	0.2	0.29	55.24	1.64	0.43	0.503	73.1	0.47	23	15	0	3.7	93.02	38.98	0.41	3.99	0.382	13.75	0.6	0.71	95.7	0.34	20.98	0.31	6.6
2	0.44	0.75	18.1	1161	0.49	20	45.9	11.37	1.02	1.3	0.075	1.59	62	146	13.1	0.39	0.695	0.015	13.46	10.2	0.35	0.64	0.111	33.3	0.23	0.38	62.24	1.43	0.46	0.211	79.4	0.28	19	2.96	0.13	5.8	114	1713	0.27	4.29	0.412	16.7	0.41	0.9	96	0.36	24.99	0.52	16
2	0.59	0.64	13.7	20.1	0.21	7	4.1	10.99	1.03	1.61	0.052	2.05	49	176	11	0.34	0.749	0.005	13.84	13.3	0.34	0.85	0.133	31.7	0.32	0.38	42.92	1.18	0.34	0.189	76.6	0.5	15	7.69	0	5.4	123.3	1527	0.13	4.2	0.389	18.41	0.4	0.61	92.6	0.29	15.46	0.54	18.7
2	0.45	0.4	15.5	22	0.34	2	2.2	14.13	1.004	1.27	0.049	2.18	93	222	12.1	0.31	0.731	0.009	5.05	8.1	0.39	0.63	0.116	35.8	0.34	0.44	55.32	1.79	0.43	0.205	82.1	0.39	27	9.55	0	4.2	134.1	1194	0	4.22	0.42	18.85	0.6	0.4	99.5	0.45	7.87	0.5	12.3
2	0.51	0.65	11	174.3	0.57	13	9.2	30.27	1.013	1.02	0.091	4.14	70	237	9.9	0.44	0.372	0.032	4.92	4	0.38	0.75	0.132	29.1	0.23	0.48	32.08	0.808	0.49	0.498	72.8	0.25	16	4.08	0	3.1	108.4	1682	0	4.33	0.378	16.75	0.4	0.49	87.3	0.26	14.18	0.32	7.1
2	0.42	0.65	10.8	1734.1	0.4	7	53.2	11.14	1.028	0.96	0.083	2.18	77	242	10.1	0.3	0.375	0.036	17.17	7.1	0.29	0.88	0.124	29.5	0.52	0.49	48.53	2.33	0.43	0.501	71	0.53	20	25.3	0.13	3	96.09	7399	0.42	3.8	0.344	15.62	0.48	0.39	90.5	0.34	26.02	0.46	10.1
2	0.49	0.59	10.2	418.7	0.4	15	11.9	11.14	1.025	1.6	0.061	1.86	72	264	9.4	0.39	0.452	0.034	8.87	4.9	0.38	0.75	0.119	31.6	0.34	0.44	55.32	0.85	0.49	0.444	80.4	0.39	20	11.7	0	2.5	100.9	1849	0.41	4.94	0.454	17.5	0.4	0.49	91.9	0.47	43.31	0.32	7.4
2	0.48	0.52	10.3	57813.6	0.44	14	21.3	10.54	1.031	1.57	0.057	6.92	45	265	9.9	0.2	0.531	0.015	3.5	5.1	0.31	0.62	0.123	28.6	0.44	0.26	30.75	0.583	0.3	0.392	78.6	0.46	17	6.02	0	2.3	122.7	1518	0.13	4.54	0.402	17.79	0.38	0.56	88.5	0.42	23.56	0.55	7.4
2	0.56	0.58	9.3	240.3	0.38	7	18.4	5	1.025	1.04	0.084	2.39	58	304	9	0.27	0.595	0.011	12.16	13.6	0.4	0.61	0.119	29.4	0.38	0.38	44.51	1.32	0.34	0.306	74.7	0.35	13	9.42	0.13	6.2	92.27	1248	0.27	4.94	0.437	17	0.29	0.72	88.5	0.61	19.06	0.51	19.8
2	0.47	0.55	9.4	686	0.45	14	6.9	9.47	1.028	1.25	0.053	1.53	93	273	9.2	0.24	0.618	0.009	5.58	3.9	0.48	0.78	0.124	28.4	0.66	0.4	51.83	2.47	0.3	0.317	76.3	0.33	17	10.2	0.13	1.8	97.72	1044	0.13	4.68	0.409	15.82	0.36	0.79	87.4	0.42	23.04	0.3	5.7
2	0.46	0.51	11.4	322.4	0.4	11	21.9	132.6	1.022	0.89	0.06	4.3	44	209	10.2	0.15	0.708	0.004	0.22	6.2	0.23	0.44	0.132	32.9	0.31	0.45	24.79	1.34	0.57	0.226	77.1	0.39	22	4.06	0.1	2.1	136.8	515.9	0.41	3.71	0.369	12.86	0.46	0.33	99.5	0.3	52.99	0.44	8.3
2	0.49	0.75	13.8	418.7	0.56	15	9.2	10.57	1.025	1.3	0.061	2.05	62	206	11	0.37	0.607	0.054	4.62	7.2	0.32	0.57	0.127	30.2	0.29	0.41	22.77	1.41	0.32	0.271	76.3	0.48	16	25.3	0.1	2.2	87.73	24.32	0.41	4.4	0.406	14.68	0.26	0.32	92.3	0.26	25.45	0.37	9.4
2	0.47	0.55	11.2	604.2	0.45	25	11.1	11.88	1.02	0.71	0.039	2.18	72	219	9.9	0.39	0.709	0.03	15	5.1	0.31	0.62	0.127	30.4	0.38	0.38	44.51	1.32	0.34	0.215	77.1	0.39	22	7.81	0.13	6.2	112.9	37.41	0.13	4.37	0.407	16.65	0.36	0.79	93.1	0.22	31.53	0.44	8.3
2	0.46	0.51	10.2	418.7	0.4	15	11.9	13.04	1.025	1.6	0.083	2.39	58	304	9	0.27	0.595	0.011	3.9	5.1	0.31	0.62	0.123	28.6	0.44	0.26	30.75	0.583	0.3	0.392	78.6	0.33	17	10.2	0.13	1.8	125.2	92.13	0.42	3.8	0.344	21.03	0.46	0.33	99.5	0.3	15.24	0.37	9.4
2	0.6	0.5	8.6	40.6	0.69	8	3.2	11.14	1.021	1.57	0.061	4.31	83	281	8.6	0.83	0.639	0.005	8.87	9.6	0.53	0.94	0.121	30.3	0.2	0.4	139.6	0.928	0.34	0.29	76.9	0	14	5.51	0	5.2	104	58.04	0.27	4.62	0.422	15.6	0.37	0.19	91.3	0.36	13.12	0.43	14.8
2	0.47	0.55	10.2	418.7	0.4	15	11.9	14.13	1.025	1.04	0.083	2.39	77	242	10.1	0.3	0.375	0.036	17.17	7.1	0.29	0.88	0.124	29.5	0.52	0.49	48.53	2.33	0.43	0.501	71	0.33	17	10.2	0.13	1.8	97.94	890.3	0.27	4.62	0.422	15.6	0.37	0.19	91.3	0.36	13.12	0.43	14.8
2	0.46	0.51	14.5	51.3	0.45	6	2.3	11.26	1.014	1.25	0.077	1.32	32	247	11.4	0.39	0.545	0.023	4.28	13.1	0.48	0.78	0.118	32.7	0.66	0.4	51.83	2.47	0.3	0.35	80.8	0.46	22	6.02	0	8.1	72.95	1233	0.13	3.95	0.379	16.32	0.46	0.33	95.9	0.5	43.31	0.32	21.2
2	0.57	0.51	11.5	3.3	0.48	7	1.6	18.73	1.017	0.89	0.05	1.53	61	256	10.3	0.32	0.538	0.007	3.84	4.4	0.28	0.65	0.125	30.9	0.27	0.46	63.39	0.628	0.25	0.401	76.6	0.51	15	10.3	0	3.5	97.55	345.1	0.27	4.18	0.391	16.43	0.38	0.63	93.5	0.23	33.46	0.44	7.9
2	0.4	0.55	11.4	16.2	0.46	2	4.8	15.5	1.015	1.3	0.073	2.1	53	182	10.5	0.32	0.424	0.031	18.67	9.3	0.26	0.61	0.117	31.6	0.5	0.14	47.44	0.48	0.34	0.466	77.2	0.48	17	2.84	0	4.5	103.6	1182	0	4.49	0.413	16.86	0.66	0.61	92	0.37	11.19	0.41	13.8
2	0.29	0.49	10.9	604.2	0.2	8	11.9	24.8	1.02	0.71	0.069	4.14	68	254	9.9	0.26	0.663	0.005	4.42	10	0.02	0.71	0.127	31.2	0.4	0.34	47.72	1.21	0.53	0.26	81.2	0.47	12	3.85	0.13	6.4	75.5	310.1	0.41	4.65	0.431	13.51	0.27	0.31	92.7	0.6	48.73	0.56	16.4
2	0.38	0.4	9.9	418.7	0.45	4	3.2	10.12	1.025	1.6	0.072	2.18	60	267	9.3	0.41	0.531	0.01	4.07	6.5	0.41	0.27	0.13	24.7	0.48	0.42	53.56	0.673	0.26	0.382	73.6	0.48	14	2.91	0	2.5	86.64	37.41	0.13	4.65	0.386	13.86	0.45	0.34	83	0.28	19.06	0.39	9
2	0.47	0.55	10.3	19.3	0.4	15	7.6	81.1	1.019	1.21	0.073	1.49	49	281	9.6	0.32	0.489	0.038	3.37	10	0.26	0.61	0.127	29.3	0.52	0.49	48.53	2.33	0.43	0.392	78	0.51	20	2.84	0.27	3.4	123.6	92.13	0.42	4.75	0.434	12.61	0.36	0.79	91.4	0.38	23.04	0.32	13.4
2	0.46	0.51	16.6	72573.1	0.45	6	58.6	19.46	1.03	1.3	0.079	1.96	234	218	12.7	0.26	0.774	0.002	18.39	8.3	0.02	0.71	0.138	33.4	0.66	0.4	51.83	2.47	0.3	0.142	60.7	0.48	45	3.85	0.27	9.6	86.59	82.62	0.13	3.83	0.379	9.47	0.46	0.33	99	1.08	20.21	0.46	17.9
2	0.3	0.5	12.6	64.9	0.32	20	12.9	10.12	1.02	0.71	0.055	6.92	56	252	10.6	0.2	0.676	0.009	4.42	6.7	0.44	0.38	0.117	27.9	0.35	0.21	38.85	1.8	0.47	0.256	77.3	0.43	25	16.3	0	4.8	114.8	31.83	0	5.34	0.46	15.29	0.26	0.52	86.1	0.3	27.65	0.57	11.5
2	0.4	0.33	11.4	270.7	0.22	15	7.1	10.59	1.026	1.4	0.055	2.39	67	137	9.3	0.34	0.543	0.014	5.21	8.8	0.51	0.58	0.136	31.3	0.51	0.38	55.38	0.628	0.32	0.383	82.6	0.69	23	6.02	0	5.5	69.91	41.17	0.27	4.31	0.413	16.1	0.23	0.74	95.8	0.32	23.16	0.56	14.3
2	0.46	0.62	13.4	410.3	0.41	13	209.1	17.15	1.016	1.04	0.072	1.53	60	214	11	0.33	0.542	0.009	11.36	8.3	0.48	0.63	0.121	31.2	0.35	0.3	47.19	1.6	0.28	0.37	81.2	0.46	20	29.2	0.13	6.2	89.45	76.67	0.13	4.45	0.425	15.3	0.3	0.49	95.5	0.32	12.83	0.54	17.9
2	0.45	0.44	19.4	1047.4	0.17	12	69.2	13.3	1.027	1.8	0.094	4.3	77	181	13.1	0.44	0.564	0.005	46.92	11.4	0.27	0.51	0.12	29.8	0.38	0.39	47.44	1.03	0.44	0.335	76	0.36	17	13.4	0.1	7.1	120.2	38.59	0.4	4.59	0.413	15.59	0.29	0.46	90	0.4	8.89	0.44	18.5
2	0.46	0.62	14.7	208.7	0.48	15	30	6.58	1.014	0.91	0.049	2.05	38	255	11.7	0.39	0.63	0.007	7.27	7.2	0.41	0.27	0.127	29.3	0.52	0.49	48.53	0.638	0.53	0.311	71.9	0.48	15	6.16	0.1	5.2	104.4	75.2	0.27	4.58	0.408	21.68	0.46	0.33	89.1	0.44	29.73	0.57	12.4
2	0.38	0.7	11.1	552.5	0.24	4	13.8	12.64	1.01	1.49	0.059	2.18	76	268	9.8	0.47	0.588	0.01	6.49	6.9	0.56	0.8	0.119	30.9	0.4	0.48	61.72	1.42	0.29	0.338	72.6	0.34	18	7.94	0.13	2.2	108	31.57	0.13	4.47	0.41	16.98	0.26	0.36	91.7	0.37	37.76	0.65	9.1
2	0.46	0.62	11.9	536.3	0.48	7	6.3	13.73	1.024	1.1	0.05	2.39	67	298	10.3	0.39	0.709	0.015	4.05	3.9	0.44	0.38	0.121	29.5	0.66	0.4	51.83	2.47	0.3	0.225	73	0.51	21	6.02	0.82	3.7	103.6	38.59	0.4	4.65	0.414	16.5	0.46	0.33	89	0.36	23.16	0.56	7.6
2	0.43	0.46	9.6	1201.5	0.39	13	58.5	17.81	1.027	1.07	0.058	4.31	93	288	9.1	0.46	0.603	0.027	4.17	7	0.42	0.67	0.126	30.6	0.44	0.44	62.42	0.707	0.27	0.307	78.7	0.18	17	5.82	0.12	2.4	78.03	25.96	0.41	4.61	0.439	13.19	0.3	0.59	95.2	0.49	30.41	0.53	9.4
2	0.46	0.62	9.4	64.9	0.22	15	7.1	10.59	1.026	1.03	0.063	2.39	76	325	9.5	0.39	0.722	0.017	5.21	8.8	0.51	0.58	0.117	30.5	0.35	0.3	47.19	1.6	0.28	0.194	73.6	0.33	17	10.2	0.13	1.8	69.91	41.17	0.27	4.26	0.39	15.29	0.26	0.52	91.5	0.46	23.16	0.56	14.3
2	0.51	0.33	16.5	270.7	0.47	13	12.9	15.01	1.02	1.53	0.073	6.46	81	169	12.4	0.52	0.628	0.006	3.66	12.6	0.43	0.56	0.139	29.2	0.27	0.43	37	1.42	0.4	0.289	79.7	0.37	23	14.8	0.27	5.3	110	211.1	0.42	4.39	0.412	16.02	0.22	0.22	93.8	0.34	35	0.25	17.9
2	0.45	0.44	12.6	131.1	0.41	13	11.4	17.15	1.011	1.22	0.072	1.53	60	214	11	0.33	0.542	0.009	4.77	3.9	0.27	0.51	0.119	30.9	0.4	0.48	61.72	1.42	0.29	0.338	72.6	0.34	18	7.94	0.13	4.8	96.3	31.57	0.27	4.65	0.414	16.8	0.23	0.74	95.8	0.32	12.83	0.54	17.9
2	0.46	0.62	11.4	52.7	0.17	12	3.2	13.3	1.004	1.4	0.094	4.3	77	181	13.1	0.44	0.564	0.005	0.04	7	0.41	0.27	0.121	29.5	0.66	0.4	51.83	2.47	0.3	0.225	73	0.51	21	6.02	0	5.5	105	95.9	0	4.61	0.439	16	0.3	0.49	95.5	0.32	12.4	0.44	18.5
2	0.38	0.7	13.5	5.8	0.48	15	3.7	6.58	1.023	1.04	0.053	0.78	115	184	11.2	0.32	0.621	0.023	4.17	11.9	0.56	0.8	0.127	31.8	0.38	0.39	47.44	1.03	0.44	0.295	73	0.37	10	6.02	0	3.7	114.8	31.83	0	4.87	0.46	16.5	0.46	0.33	94.5	0.41	8.89	0.44	15.6
2	0.42	0.49	17.6	33.6	0.25	3	13.6	27.2	1.009	1.8	0.079	1.96	234	218	12.7	0.26	0.628	0.006	3.66	12.6	0.43	0.56	0.139	29.2	0.27	0.43	37	1.42	0.4	0.289	79.7	0.33	17	10.2	0.13	1.8	69.91	41.17	0.41	4.61	0.439	13.19	0.3	0.59	95.2	0.49	29.73	0.57	12.4
2	0.45	0.48	14.7	809.7	0.4	3	19.7	14.54	1.012	0.91	0.047	2.18	48	165	11.9	0.46	0.632	0.005	13.91	9.3	0.31	0.52	0.119	27.4	0.35	0.4	50.93	1.83	0.36	0.311	78.6	0.31	14	18.7	0.1	5.4	93.74	609.5	0.4	4.56	0.399	17.07	0.37	0.57	87.5	0.28	13.37	0.38	14.7
2	0.45	0.44	17	52.7	0.17	12	3.2	11.26	1.026	1.49	0.034	2.05	39	174	12.1	0.39	0.827	0.003	14.49	17.9	0.44	0.38	0.123	28.5	0.44	0.44	62.42	0.707	0.27	0.133	72.2	0.51	13	10.2	0.13	8.4	77.96	46.11	0.41	4.84	0.416	13.65	0.3	0.59	86	0.47	13.36	0.56	26.3
2	0.42	0.49	17.6	33.6	0.25	3	13.6	27.2	1.009	1.1	0.079	1.96	234	218	12.7	0.47	0.628	0.006	4.31	3.9	0.42	0.67	0.139	29.2	0.35	0.3	47.19	1.6	0.28	0.338	73	0.18	17	5.82	0.12	2.4	102	31.57	0.27	4.65	0.414	16.4	0.22	0.22	93.8	0.34	35	0.25	17.9
2	0.42	0.49	16.9	1058.7	0.48	15	57.2	15.5	1.039	1.07	0.057	2.39	67	264	12.3	0.39	0.679	0.006	14.22	7	0.51	0.58	0.119	30.7	0.27	0.43	37	1.42	0.4	0.252	79.7	0.33	18	7.94	0	5.3	87	40.56	0.27	4.62	0.428	13.3	0.3	0.59	92.6	0.41	21.45	0.56	14.3
2	0.45	0.48	10.3	270.7	0.47	13	12.9	15.01	1.02	1.03	0.042	4.31	93	388	9.6	0.46	0.725	0.007	7.27	7.2	0.43	0.56	0.122	30	0.4	0.48	61.72	1.42	0.29	0.22	78.6	0.33	17	10.2	0.13	1.8	96.3	203.3	0.27	4.53	0.401	15.29	0.22	0.22	88.5	0.37	29.73	0.25	17.9
2	0.51	0.4	13.3	33.6	0.41	15	57.2	15.5	1.039	1.53	0.05	2.39	76	215	11.2	0.39	0.569	0.013	6.49	6.9	0.43	0.7	0.153	29.1	0.56	0.3	50.36	1.83	0.41	0.36	72.2	0.41	18	7.94	0.13	2.2	105	848.2	0.13	4.26	0.375	16.02	0.47	0.34	88	0.24	18.31	35.55	17.9
2	0.45	0.44	15.9	101	0.48	6	10.2	11.53	1.025	1.22	0.045	4.46	71	218	12	0.32	0.72	0.004	3.2	8.6	0.27	0.51	0.137	29.8	0.38	0.39	47.44	1.03	0.44	0.224	74.6	0.51	16	5.82	0.26	3.6	78.76	1394	0.13	4.43	0.409	16.17	0.22	0.22	92.3	0.34	642	0.56	12.2
2	0.47	0.47	10.4	270.7	0.38	28	19.7	11.71	1.026	1.4	0.06	2.18	56	274	9.7	0.21	0.604	0.006	7.53	4.9	0.32	0.72	0.123	32.2	0.41	0.39	44.7	0.795	0.29	0.325	73.9	0.53	19	2	0.27	3	124.7	50.04	0.27	4.1	0.401	18.99	0.23	0.39	97.8	0.38	29.36	0.43	7.9
2	0.55	0.62	11.1	52.5	0.41	27	12.2	20.4	1.025	1.62	0.084	2.39	68	264	10.2	0.39	0.57	0.017	5.13	5.6	0.36	0.98	0.124	30.9	0.31	0.48	42.97	1.74	0.37	0.321	76.2	0.34	14	4.49	0.13	3.3	116.3	1246	0	4.33	0.394	17.12	0.32	0.59	91	0.4	36.05	0.66	8.9
2	0.45	0.44	9.4	52.7	0.17	12	3.2	9.09	1.023	0.89	0.045	4.31	234	295	9.1	0.32	0.815	0.008	11.55	3.9	0.27	0.51	0.132	29.2	0.38	0.39	47.44	1.03	0.44	0.128	79.7	0.33	17	10.2	0.13	1.8	121.3	248.1	0.27	4.49	0.402	20.22	0.22	0.22	89.5	0.38	29.73	0.57	12.4
2	0.38	0.51	17.6	33.6	0.36	8	31.9	15.62	1.009	1.04	0.094	2.39	48	165	11.9	0.51	0.628	0.006	12.19	7	0.24	0.52	0.139	29.2	0.49	0.25	51.36	1.83	0.26	0.338	78.6	0.44	14	18.7	0.1	5.4	124.3	40.52	0.13	4.61	0.439	16.24	0.25	0.46	92.3	0.34	18.79	0.41	14.3
2	0.44	0.56	11.7	165.8	0.29	6	9.4	14.11	1.01	1.8	0.06	6.46	72	276	10.3	0.42	0.696	0.009	6.07	6.2	0.19	0.56	0.132	29.9	0.35	0.4	36.8	0.594	0.29	0.23	77.5	0.43	13	8.17	0.13	2.3	127.4	65.01	0	4.52	0.412	19.35	0.33	0.52	91.2	0.34	13.66	0.4	8.5
2	0.36	0.64	11.3	972.5	0.29	8	31.9	15.66	1.026	0.91	0.046	1.53	91	205	10.3	0.44	0.589	0.003	7.66	6	0.28	0.91	0.113	30	0.25	0.44	51.27	1.52	0.2	0.357	77.5	0.54	34	15.4	0	2.9	110.3	37.51	0	4.93	0.436	16.86	0.41	0.69	88.4	0.29	20.85	0.61	8.9
2	0.03	0.63	12.2	44.7	0.35	7	9.9	17.01	1.027	1.04	0.063	4.3	74	228	10.4	0.28	0.521	0.048	5.5	7.8	0.27	0.28	0.124	30.5	0.23	0.45	59.59	1.5	0.55	0.361	73.1	0.3	21	17.8	0	4.7	129.6	756.8	0.13	4.42	0.406	20.5	0.53	0.22	91.9	0.35	24.9	0.63	12.5
2	0.42	0.49	17.6	33.6	0.25	3	13.6	27.2	1.009	1.8	0.054	0.76	51	146	12.8	0.41	0.713	0	12.31	8.4	0.52	0.45	0.132	29.8	0.42	0.22	28.91	0.849	0.3	0.229	77.6	0.49	22	7.96	0	4.6	111.6	980.5	0	4.49	0.415	15.78	0.4	0.54	92.4	0.27	27.35	0.51	13
2	0.37	0.62	11.8	534	0.38	6	28.3	11.44	1.024	0.91	0.06	6.46	93	239	10.3	0.47	0.673	0.015	1.94	7.4	0.6	0.56	0.124	27.8	0.38	0.39	47.07	0.816	0.42	0.247	73.7	0.38	36	10.6	0	2.5	104.1	105.5	0	4.42	0.384	15.89	0.37	0.54	86.9	0.24	8.39	0.4	9.9
2	0.24	0.55	10	2869.7	0.49	5	93.7	35.61	1.029	1.49	0.054	1.53	58	310	10.2	0.52	0.645	0.004	7.19	4.9	0.35	0.6	0.138	25.6	0.46	0.49	38.14	1.51	0.2	0.294	79.6	0.23	25	7.97	0.1	3.3	126.5	1478	0.4	5.04	0.386	18.16	0.38	0.4	76.6	0.36	12.04	0.28	8.2
2	0.65	0.41	16.4	111.7	0.39	15	20.2	13.83	1.022	1.1	0.071	4.3	63	159	12.4	0.37	0.66	0.029	21.53	6	0.24	0.39	0.126	30.9	0.5	0.34	45.5	1.34	0.41	0.237	74.6	0.46	15	7.5	0	3.4	106.9	1946	0	4.4	0.409	17.27	0.42	0.61	93	0.46	21.96	0.59	9.4
2	0.37	0.62	10.1	0	0.49	5	0.5	17.01	1.026	1.07	0.06	0.76	58	310	9.4	0.44	0.559	0.012	12.31	11.8	0.52	0.45	0.13	29.2	0.42	0.22	28.91	0.849	0.3	0.363	72.6	0.49	23	7.97	0	4.6	111.6	105.5	0.13	5.35	0.482	16.17	0.22	0.22	90.1	0.31	20.85	0.61	16.4
2	0.48	0.63	12.2	360.4	0.38	2	0	5	1.031	1.03	0.069	1.7	75	357	10.4	0.6	0.512	0.019	15.63	5.5	0.33	0.72	0.121	28.1	0.46	0.46	51.66	0.784	0.45	0.394	79.5	0.4	19	19.45	0	2	135.9	440.9	0.27	4.17	0.379	18.7	0.29	0.77	90.9	0.36	14.49	0.63	7.5
2	0.37	0.62	21.5	59.1	0.49	2	2.6	31.09	1.012	1.53	0.07	2.39	43	131	13.7	0.44	0.55	0.021	7.37	7.2	0.28	0.91	0.13	31.9	0.46	0.49	38.14	0.679	0.2	0.354	75.1	0.49	13	7.97	0	4.3	99.46	29.62	0	4.11	0.398	16.53	0.32	0.59	96.8	0.27	25	0.63	11.5
2	0.48	0.74	14.3	158.8	0.44	5	22.9	6.58	1.027	1.22	0.088	5.45	79	181	12.1	0.21	0.601	0.005	8.53	9.4	0.3	0.84	0.125	28.2	0.29	0.3	26.88	1.7	0.4	0.297	77.2	0.59	26	30	0.27	4.9	106.6	39.67	0.27	4.61	0.415	17.03	0.36	0.74	90	0.51	16.76	0.36	14.3
2	0.37	0.62	10.2	270.7	0.38	2	0	5	1.031	1.4	0.072	4.3	63	249	10.1	0.44	0.571	0.019	12.31	7.4	0.36	0.98	0.144	26.3	0.42	0.22	28.91	0.849	0.3	0.327	79.5	0.33	17	10.2	0.13	1.8	117	26.95	0.27	4.38	0.376	19.3	0.32	0.59	85.8	0.34	20.01	0.51	13
2	0.53	0.65	17.4	25.5	0.44	2	2.3	10.87	1.018	1.1	0.076	1.47	75	127	13	0.33	0.63	0.032	7.11	7.5	0.36	0.51	0.132	30	0.61	0.56	45.83	0.715	0.46	0.257	73.9	0.53	19	9.47	0	3.7	116.6	42.02	0.41	4.64	0.426	17.71	0.6	0.34	91.8	0.67	32.23	0.51	11.2
2	0.21	0.43	9.6	2.3	0.28	5	1.3	19.58	1.008	1.1	0.053	10.2	74	310	9.4	0.35	0.63	0.027	12.31	5.7	0.17	0.5	0.137	30.2	0.38	0.3	50.37	0.397	0.29	0.286	70.2	0.5	24	4.35	0	2.3	168.3	85.38	0.13	4.73	0.431	17.27	0.48	0.3	91.1	0.49	26.42	10.73	8
2	0.43	0.19	11.3	12.3	0.28	35	1.1	243.1	1.013	1.07	0.046	6.46	80	396	10.4	0.41	0.624	0.01	36.25	0.9	0.27	0.43	0.146	24.3	0.34	0.3	35.26	0.63	0.36	0.315	86.2	0.29	26	4.45	0	11.7	127.1	40.21	0	5.11	0.391	19	0.56	0.53	76.5	0.38	31.21	0.41	12.6
2	0.55	0.58	14.3	158.8	0.44	15	20.2	11.64	1.008	1.1	0.053	10.2	74	310	12.1	0.31	0.512	0.019	4.72	9.4	0.34	0.8	0.125	28.2	0.34	0.58	40.69	0.849	0.62	0.327	79.5	0.49	24	4.35	0	2.3	136.9	56.63	0.4	4.61	0.415	18.29	0.28	0.66	85.8	0.34	11.24	0.32	14.3
2	0.37	0.62	11.8	464.9	0.44	5	8.5	9.86	1.03	1.22	0.065	2.03	62	246	10.1	0.44	0.528	0.021	14.03	26.1	0.52	0.45	0.119	31	0.42	0.22	28.91	0.849	0.3	0.381	77.1	0.59	28	10.6	0.13	9.7	122.3	28.58	0	5.07	0.454	17.63	0.6	0.34	89.5	0.52	12.69	0.51	35.8
2	0.43	0.19	18.8	25.5	0.44	8	28.3	5	1.013	1.4	0.034	4.11	76	202	13.6	0.33	0.69	0.003	7.78	11	0.33	0.72	0.155	30.3	0.61	0.56	45.83	0.919	0.46	0.272	82.1	0.33	20	11.1	0.27	3.5	81.27	105.5	0.13	4.29	0.417	13.9	0.48	0.3	97.2	0.23	31.21	10.73	14.5
2	0.35	0.45	10.3	2229.3	0.29	7	58	13.78	1.016	1.07	0.061	10.2	50	213	9.8	0.27	0.431	0.018	8.66	5.3	0.46	0.47	0.122	30.5	0.4	0.38	43.19	0.892	0.33	0.485	80.9	0.46	20	9.93	0.27	3	66.03	76.91	0	4.42	0.404	12.03	0.01	0.54	91.4	0.24	11.62	0.53	8.3
2	0.37	0.62	11	47.5	0.44	19	12.6	31.09	1.008	1.1	0.054	1.55	77	268	10.1	0.37	0.637	0.013	7.78	14.2	0.52	0.45	0.117	29.3	0.61	0.56	45.83	0.849	0.62	0.292	80.5	0.49	14	4.35	0	9.8	136.9	96.47	0.13	4.98	0.44	18.29	0.28	0.66	88.4	0.29	16.76	0.59	24
2	0.25	0.42	10.2	270.7	0.31	35	1.1	24.01	1.027	1.22	0.06	0.76	58	310	9.4	0.24	0.673	0.015	5.84	7.5	0.29	0.51	0.155	30.3	0.46	0.45	26.98	0.919	0.37	0.272	82.1	0.45	20	11.1	0.27	3.5	107.1	562.7	0.27	4.38	0.376	16.5	0.4	0.36	91.1	0.49	20.01	0.25	12.6
2	0.37	0.62	17.4	25.5	0.28	15	20.2	17.36	1.027	1.4	0.069	1.7	75	357	10.4	0.37	0.645	0.004	12.25	5.7	0.52	0.45	0.122	30.5	0.61	0.56	45.83	0.892	0.62	0.485	80.9	0.33	17	10.2	0.13	1.8	108.4	105.5	0.41	4.64	0.426	17.28	0.6	0.34	76.5	0.38	32.23	0.41	14.3
2	0.48	0.63	12.2	360.4	0.38	2	0	5	1.031	1.03	0.069	1.7	75	357	10.4	0.6	0.512	0.019	15.63	5.5	0.33	0.72	0.121	28.1	0.46	0.46	51.66	0.784	0.45	0.394	79.5	0.4	19	19.45	0	2	129	88.19	0.13	4.73	0.431	16.6	0.48	0.3	85.8	0.34	19.7	0.32	35.8
2	0.37	0.62	15.4	464.9	0.44	8	28.3	7.5	1.022	0.91	0.054	4.26	55	192	11.7	0.37	0.617	0.017	8.67	5.7	0.52	0.45	0.12	31	0.61	0.56	45.83	0.63	0.62	0.307	75.3	0.36	13	30	0.27	2.5	118.5	51.9	0	4.45	0.412	17.4	0.56	0.53	92.6	0.46	13.3	0.51	8.2
2	0.24	0.3	13.8	25.5	23.32	12	20.2	324.5	1.026	1.49	0.07	4.11	61	180	11	0.38	0.502	0.007	38.47	7.9	0.41	0.59	0.13	29.2	0.47	0.42	41	1.62	0.37	0.414	77.1	0.5	31	12.3	0.13	5.3	95.52	36.81	0.4	4.49	0.406	12.82	0.45	0.53	90.4	0.38	15.35	0.45	13.2
2	0.37	0.62	10.7	964.5	0.49	11	4.1	31.09	1.009	1.22	0.052	0.7	63	213	10.3	0.37	0.836	0.002	15.1	8.2	0.52	0.45	0.13	30.7	0.61	0.56	45.83	1.44	0.33	0.107	78.2	0.36	23	17.64	0	4.1	106	79.91	0	3.84	0.363	14.3	0.6	0.34	94.5	0.59	32.23	0.41	12.3
2	0.48	0.63	11	47.5	0.44	5	22.9	80.34	1.008	1.1	0.053	10.2	74	310	9.4	0.35	0.63	0.027	2.73	26.1	0.52	0.45	0.119	31	0.38	0.3	50.37	0.63	0.62	0.272	82.1	0.33	17	10.2	0.13	1.8	119.2	48.53	0	4.64	0.426	16.88	0.48	0.3	89.5	0.52	10.94	0.53	8.3
2	0.37	0.62	10.2	270.7	0.31	13	2.3	31.09	1.013	1.07	0.046	6.46	80	396	10.4	0.41	0.624	0.01	15.63	11	0.33	0.72	0.155	30.3	0.34	0.3	35.26	1.56	0.37	0.485	80.9	0.36	20	6.58	0.27	3	66.03	696.9	0.13	4.73	0.431	17.27	0.56	0.53	97.2	0.23	9.91	0.59	24
2	0.55	0.67	13.7	464.9	0.4	19	1.3	5	1.016	1.07	0.059	0.98	51	264	10.8	0.45	0.712	0.006	8.76	8.7	0.35	0.56	0.112	29.7	0.4	0.44	26.48	0.63	0.49	0.218	79.7	0.31	17	12.3	0.13	4.2	109.6	41.43	0	5.01	0.458	15.42	0.29	0.27	91.4	0.46	28.18	0.46	12.9
2	0.31	0.13	11.5	198.5	0.63	6	15.2	8.25	1.022	1.03	0.068	10.2	51	217	10.3	0.41	0.415	0.004	9.47	5.2	0.16	0.69	0.121	26.7	0.33	0.42	46.07	0.601	0.5	0.509	68.1	0.22	11	2	0	4	101	47.78	0.13	4.53	0.389	15.58	0.47	0.31	85.9	0.31	24.42	0.14	9.2
2	0.55	0.67	10	48.7	0.39	5	12	15.91	1.027	1.53	0.066	1.55	48	468	9.2	0.35	0.606	0.013	10.91	6.8	0.52	0.45	0.127	28.9	0.61	0.56	45.83	0.682	0.45	0.31	72.2	0.36	21	7.86	0.13	3.8	112.3	226.4	0	5.06	0.454	16.38	0.48	0.3	89.7	0.51	8.51	0.41	10.6
2	0.26	0.67	11.7	296.2	0.26	2	23	18.13	1.022	1.07	0.039	0.76	49	291	10.2	0.59	0.583	0.002	16.82	6.1	0.48	0.59	0.119	32.6	0.43	0.58	60.99	2.36	0.32	0.371	71.7	0.35	17	18	0	3	106	21.91	0	4.2	0.408	14.4	0.4	0.58	97.1	0.16	19.61	0.93	9.1
2	0.45	0.61	11.6	14.8	0.24	6	1	54.31	1.007	1.22	0.055	1.7	73	373	10.4	0.24	0.617	0.011	7.76	7.5	0.19	0.83	0.191	27.2	0.38	0.52	189.01	0.921	0.38	0.313	81.9	0.24	25	9.27	0	3.4	130.6	33.11	0	5.48	0.467	19.86	0.49	0.4	85.2	0.62	17.1	0.87	10.9
2	0.36	0.54	14.1	82.4	0.32	12	24.9	12.04	1.026	1.74	0.042	1.7	53	201	11.3	0.31	0.629	0.002	11.85	6.8	0.16	0.68	0.121	31.2	0.54	0.15	52.88	1.89	0.52	0.323	81.7	0.42	17	17.3	0.13	3	123.7	170.3	0.83	4.46	0.425	17.58	0.42	0.82	95.3	0.2	57.1	0.56	9.8
2	0.59	0.47	13.4	70.7	0.46	13	4.8	10.3	1.016	1.03	0.059	4.26	54	269	10.9	0.48	0.444	0.012	7.4	7.8	0.25	0.65	0.13	29.7	0.32	0.51	46.84	1.17	38.34	0.483	80	0.36	15	7.85	0	3.8	87.86	3340	0	4.58	0.406	16.09	0.47	0.53	88.6	0.24	15.01	0.42	11.6
2	0.58	0.62	10.5	272.7	0.29	7	16.2	12.09	1.022	0.91	0.073	4.11	40	241	9.6	0.34	0.489	0.017	6.88	9.2	0.38	0.54	0.123	31.3	0.58	0.45	51.66	0.495	0.4	0.414	80	0.62	17	7.04	0	4.2	94.63	2492	0	4.5	0.424	16.56	0.46	0.67	94.2	0.44	22.08	0.67	13.4
2	0.3	0.5	11.7	468.9	0.26	15	44.7	13.32	1.025	1.49	0.046	3.63	50	203	10.6	0.34	0.744	0.008	11.24	7.5	0.34	0.49	0.117	30.2	0.43	0.19	30.03	1.77	0.36	0.197	73.2	0.36	10	2	0	3.1	129.8	49.6	0	4.04	0.382	18.81	0.4	0.29	94.6	0.3	10.28	0.6	10.6
2	0.86	0.5	10	77.7	0.11	15	4	15.88	1.025	1.04	0.054	0.7	41	411	9.3	0.39	0.538	0.033	0.32	4.2	0.38	0.5	0.138	27.4	0.52	0.34	51.32	1.29	0.4	0.369	86.7	0.58	15	11.3	0	1.6	77.21	56.44	0.27	4.57	0.398	14.03	0.6	0.5	87.1	0.34	22.1	0.26	5.8
2	0.3	0.64	15.6	1.1	57.95	16	1.9	7.43	1.026	1.8	0.058	10.2	38	325	12.1	0.35	0.679	0.008	11.09	6.9	0.16	0.45	0.129	29.4	0.3	0.25	52.11	2.03	0.42	0.252	78.3	65.6	18	2	0	3.7	122.7	886.6	0.13	4.28	0.396	18.38	0.12	0.45	92.5	0.69	33	33.88	10.6
2	0.55	0.67	16.7	8.1	0.46	2	2	8.68	1.029	1.4	0.084	6.46	80	187	12.1	0.35	0.602	0.027	8.58	9.5	0.38	0.54	0.121	31.2	0.58	0.45	51.66	0.495	0.4	0.279	77.2	0.36	17	7.85	0	5.2	112	28.59	0	5.29	0.473	21.7	0.46	0.67	89.4	0.55	16.51	0.67	14.7
2	0.31	0.45	9.8	474.3	0.24	7	23.1	21.7	1.01	1.03	0.069	0.98	58	315	9.5	0.4	0.567	0.047	3.31	9.3	0.55	0.45	0.126	29.2	0.33	0.64	28.31	1.48	0.37	0.311	78.9	0.4	17	14.5	0	5	84.37	50.71	0	5	0.448	13.49	0.31	0.16	89.6	0.47	15.31	0.42	14.3
2	0.45	0.23	10.7	87.1	0.46	14	3.2	25.25	1.009	0.91	0.056	1.46	60	239	9.8	0.31	0.469	0.019	7.15	4.5	0.33	0.49	0.116	33.7	0.11	0.33	75.84	0.999	0.47	0.447	75.7	0.6	15	12.3	0	2.2	67.54	46.86	0	4.27	0.426	14.16	0.36	0.52	99.8	0.26	27.89	0.42	6.7
2	0.32	0.52	11.4	74.2	0.25	4	2.7	18.08	1.012	1.49	0.077	4.26	53	242	10.4	0.35	0.619	0.012	3.95	12.3	0.28	0.62	0.123	34.1	0.54	0.31	33.59	1.07	0.4	0.287	76.8	0.3	19	3.1	0	6.6	83.88	1253	0	3.78	0.377	15.27	0.43	0.36	99.7	0.45	24.04	0.54	18.9
2	0.75	0.4	11.1	172.9	0.37	8	5.2	106.9	1.001	1.22	0.066	4.11	70	273	10	0.51	0.642	0.008	15.73	6.2	0.4	0.48	0.13	30	0.41	0.41	28.42	1.78	0.39	0.278	75.6	0.32	21	7.44	0	3.7	106.5	34.16	0	4.6	0.433	17.23	0.49	0.34	94.1	0.52	10.38	0.49	9.9
2	0.41	0.62	12.1	506.8	0.28	12	40	13.82	1.025	1.1	0.053	3.63	65	248	10.4	0.52	0.507	0.013	2.21	11.2	0.42	0.82	0.127	31.1	0.28	0.42	74.47	0.596	0.4	0.423	80.6	0.37	21	7.09	0.1	3.8	78.37	113	0.41	4.79	0.452	14.28	0.45	0.68	94.4	0.24	11.24	0.64	15
2	0.32	0.52	11.4	87.1	0.46	14	3.2	25.25	1.009	1.07	0.05	0.7	80	269	10.3	0.31	0.626	0.042	7.15	4.5	0.33	0.49	0.152	23.9	0.11	0.33	75.84	0.999	0.47	0.276	77.2	0.6	15	12.3	0	2.2	83.88	1253	0	4.01	0.311	15.27	0.43	0.36	77.6	0.25	27.89	0.42	6.7
2	0.75	0.4	9.8	474.3	0.24	7	23.1	21.7	1.01	1.07	0.056	10.2	58	239	9.8	0.35	0.469	0.019	3.95	12.3	0.28	0.62	0.116	33.7	0.54	0.31	33.59	1.07	0.4	0.447	75.7	0.3	19	3.1	0	6.6	120	34.16	0	4.6	0.433	18.6	0.12	0.45	92.5	0.69	33	33.88	10.6
2	0.41	0.62	15.6	1.1	57.95	16	1.9	21.59	1.009	1.03	0.077	6.46	60	242	10.4	0.51	0.619	0.012	0.07	9.3	0.55	0.45	0.123	34.1	0.41	0.41	28.42	1.78	0.39	0.287	76.8	0.32	21	7.44	0	3.7	114.2	113	0.41	4.79	0.452	16.62	0.46	0.67	89.4	0.55	16.51	0.67	14.7
2	0.38	0.49	14.1	82.4	0.53	15	4	5	1.012	1.49	0.066	0.98	53	273	10	0.43	0.642	0.008	6.59	6.2	0.2	0.63	0.13	30	0.43	0.63	59.25	2.03	0.52	0.278	75.6	0.4	19	3.1	0	6.6	103.3	1253	0	4.01	0.311	17.11	0.43	0.3	89.6	0.47	15.31	0.61	6.7
2	0.41	0.62	13.4	70.7	0.37	16	1.9	25.25	1.001	1.22	0.053	1.46	70	248	10.4	0.52	0.507	0.013	11.24	7.5	0.34	0.49	0.127	31.1	0.28	0.42	74.47	0.495	0.39	0.423	80.6	0.4	16	2.51	0	2.3	83.88	42.9	0.13	4.28	0.396	18.38	0.12	0.45	92.5	0.69	29.89	0.49	10.6
2	0.38	0.49	10.5	272.7	0.28	2	2	28.82	1.025	1.1	0.05	1.7	65	269	10.3	0.31	0.626	0.042	0.33	6.9	0.16	0.45	0.152	23.9	0.11	0.33	75.84	1.48	0.4	0.276	77.2	0.31	19	9.89	0	4.8	139.1	34.16	0	3.78	0.377	25.62	0.45	0.68	77.6	0.25	27.89	0.64	14.7
2	0.32	0.54	12.8	87.1	0.44	7	23.1	39.8	1.009	1.39	0.092	1.41	64	346	10.8	0.31	0.629	0.006	2.42	12.8	0.26	0.34	0.119	31.1	0.22	0.26	78.52	0.999	0.41	0.267	78.4	0.58	25	2.51	0	5.7	159.3	272.2	0.83	4.95	0.458	20.7	0.43	0.36	92.5	0.62	15.3	0.41	18.5
2	0.38	0.49	15.6	474.3	0.46	14	3.2	25.25	1.01	1.49	0.066	0.98	53	273	10	0.43	0.642	0.008	6.59	6.2	0.2	0.63	0.127	31.1	0.54	0.31	33.59	1.07	0.52	0.278	75.6	0.36	15	12.3	0	2.2	83.88	50.71	0	4.01	0.311	18.6	0.12	0.45	92.5	0.69	33	33.88	10.6
2	0.4	0.42	14.1	1.1	0.33	4	2.7	5	1.029	0.9	0.077	4.26	53	242	10.4	0.3	0.626	0.042	18.21	12.3	0.31	0.96	0.152	23.9	0.21	0.49	62.35	1.78	0.31	0.423	80.6	0.35	19	3.1	0	6.6	108.7	36.5	0	4.6	0.433	14.8	0.35	0.9	92.5	0.69	14.4	0.47	6.7
2	0.32	0.52	13.4	82.4	0.37	8	5.2	21.7	1.01	1.07	0.066	4.11	70	273	10	0.31	0.469	0.019	7.15	9.3	0.16	0.45	0.119	31.1	0.58	0.45	51.66	0.596	0.39	0.276	77.2	0.4	21	7.44	0	3.7	114.2	34.16	0	4.79	0.452	18.38	0.12	0.45	89.4	0.55	16.51	0.61	10.6
2	0.75	0.4	8.8	2.2	0.28	14	1.7	25.25	1.019	1.03	0.056	6.46	62	254	8.4	0.35	0.725	0.003	3.95	9.9	0.26	0.34	0.113	29.9	0.33	0.64	28.31	0.999	0.52	0.213	76	0.31	19	9.89	0	3.2	103.3	113	0.13	5.81	0.513	25.62	0.43	0.36	88.3	0.49	15.31	0.49	13.1
2	0.41	0.62	15.6	1.1	0.44	7	1.9	5	1.009	1.49	0.077	0.98	70	248	10.4	0.51	0.744	0.008	7.64	7.5	0.2	0.63	0.138	27.4	0.11	0.33	75.84	1.07	0.39	0.423	80.6	0.4	16	2.51	0	2.3	114.7	37.59	0.13	4.28	0.396	16.87	0.46	0.67	89.4	0.55	16.64	0.64	10.6
2	0.32	0.52	14.1	82.4	0.46	16	4	36.87	1.01	1.22	0.066	1.46	65	269	10.3	0.52	0.538	0.033	2.81	6.9	0.31	0.96	0.129	29.4	0.54	0.31	33.59	1.78	0.4	0.276	77.2	0.31	19	9.89	0	4.8	129.5	79.91	0	3.78	0.377	19.3	0.43	0.3	89.6	0.47	29.89	0.41	14.7
2	0.75	0.4	13.4	70.7	0.33	15	1.9	21.7	1.009	1.1	0.053	1.7	64	346	10.8	0.03	0.679	0.008	6.59	12.8	0.48	0.73	0.121	31.2	0.28	0.27	43.46	1.17	0.33	0.267	78.4	0.42	21	7.09	0.1	3.8	78.37	48.53	0.83	4.95	0.458	18.38	0.26	0.6	94.1	0.52	27.89	0.4	18.5
2	0.38	0.49	10.5	272.7	0.44	16	2	25.25	1.012	1.39	0.05	1.41	53	273	10	0.43	0.602	0.027	54	6.2	0.55	0.45	0.126	29.2	0.33	0.64	28.31	0.495	0.52	0.278	75.6	0.58	15	12.3	0	2.2	105	696.9	0	4.01	0.311	16.9	0.43	0.36	94.4	0.24	15.3	0.41	10.6
2	0.62	0.62	12.8	87.1	0.41	2	23.1	14.62	1.001	1.49	0.092	0.98	53	242	10.4	0.38	0.567	0.047	5.89	12.3	0.44	0.67	0.116	33.7	0.47	0.11	50.02	1.77	0.54	0.423	80.6	0.2	19	3.1	0	6.6	74.96	41.43	0	4.6	0.433	13.68	0.31	0.32	77.6	0.25	33	0.4	6.7
2	0.38	0.57	15.6	474.3	0.46	7	3.2	11.87	1.025	0.9	0.066	4.26	70	273	10	0.51	0.469	0.019	5.2	9.3	0.33	0.49	0.123	34.1	0.41	0.41	28.42	1.29	0.31	0.276	77.2	0.4	16	2.51	0	2.3	91.19	47.78	0	4.79	0.452	15.97	0.43	0.36	92.5	0.69	14.4	0.51	10.6
2	0.43	0.8	14.1	1.1	0.33	14	2.7	20.41	1.009	0.91	0.077	4.11	62	254	8.4	0.52	0.619	0.012	5.39	9.9	0.28	0.62	0.13	30	0.43	0.63	59.25	2.36	0.39	0.213	76	0.31	19	9.89	0	4.8	111.7	226.4	0.13	5.81	0.513	18.54	0.2	0.61	89.4	0.55	16.51	10.73	13.1
2	0.36	0.62	13.4	82.4	0.37	4	5.2	21.7	1.01	1.49	0.066	10.2	60	242	10.4	0.51	0.619	0.012	0.07	9.3	0.55	0.45	0.127	31.1	0.28	0.42	74.47	0.921	0.4	0.423	80.6	0.37	15	12.3	0	2.2	114.2	21.91	0.41	4.79	0.452	18.38	0.12	0.45	92.5	0.69	15.31	0.41	14.7
2	0.38	0.57	9.6	2.2	0.22	8	1.7	25.25	1.029	1.22	0.056	5.44	37	271	9.1	0.42	0.454	0.193	6.59	6.3	0.48	0.84	0.125	30	0.3	0.5	21.22	1.89	0.47	0.292	81.6	0.18	15	2.51	0	2.3	103.3	33.11	0.83	4.66	0.437	18.38	0.3	0.55	93.8	0.3	16.64	0.32	8.6
2	0.43	0.8	14.2	3.3	0.34	15	1.7	46.94	1.006	1.1	0.061	2.39	61	234	11.2	0.22	0.624	0.01	7.39	5	0.42	0.46	0.119	29.5	0.69	0.28	47.82	0.54	0.45	0.3	71	0.4	16	2.51	0	2.3	122.3	1800	0	4.61	0.415	15.78	0.32	0.65	90	0.35	15.21	0.77	7.3
2	0.36	0.62	9.5	20.8	0.41	7	8.2	13.2	1.015	1.07	0.058	2.3	37	279	9.1	0.36	0.583	0.158	0.12	7.8	0.29	0.59	0.119	30.1	0.38	0.31	51.44	2.31	0.53	0.194	76.5	0.31	19	9.89	0	4.8	85.79	1096	0	4.75	0.411	17.22	0.19	0.51	86.5	0.43	14.06	0.76	12.6
2	0.39	0.6	11.7	468.9	0.42	14	2.7	13.23	1.01	0.93	0.066	10.2	60	242	10.4	0.38	0.619	0.012	40.37	4.8	0.4	0.56	0.127	31.1	0.52	0.28	45.02	1.29	0.33	0.423	69.9	0.37	34	2.51	0	4.4	115.3	226.4	0.13	5.81	0.513	16.71	0.3	0.47	89.4	0.55	16.64	0.66	9.2
2	0.43	0.8	10	77.7	0.33	4	5.2	46.94	1.029	1.49	0.056	5.44	37	271	9.1	0.42	0.619	0.012	7.39	5	0.42	0.46	0.125	30	0.69	0.28	47.82	2.36	0.45	0.292	81.6	0.18	21	7.09	0.1	3.8	101	5.92	0.83	4.95	0.458	16.8	0.32	0.65	92.5	0.69	8.44	0.77	7.3
2	0.13	0.4	15.6	1.1	0.34	8	1.7	9.43	1.006	0.9	0.061	2.39	61	234	11.2	0.13	0.454	0.193	3.44	9.9	0.33	0.61	0.119	29.5	0.53	0.4	96.27	0.921	0.32	0.3	71	0.44	15	12.3	0	2.2	105.1	17	0	4.01	0.311	15.37	0.11	0.4	93.8	0.3	14.58	0.38	14.7
2	0.2	0.47	16.7	8.1	0.42	15	1.7	10.39	1.015	0.91	0.058	2.3	37	279	9.1	0.29	0.624	0.01	18.79	9.3	0.42	0.57	0.119	30.1	0.48	0	49.99	1.89	0.22	0.194	76.5	0.22	19	3.1	0	6.6	85.46	1096	0	4.6	0.433	15.88	0.5	0.62	90	0.35	16.64	51.72	18.5
2	0.35	0.46	9.8	474.3	0.24	7	8.2	8.35	1.009	1.49	0.077	4.11	60	273	10	0.17	0.583	0.158	13.82	6.3	0.16	0.78	0.13	30	0.49	0.36	65.11	0.54	0.43	0.276	69.9	0.31	15	12.3	0	2.2	98.09	39.51	0.41	4.79	0.452	14.86	0.41	0.34	86.5	0.43	14.86	0.4	10.6
2	0.37	0.42	10.3	586.2	0.37	13	38.3	12.48	1.014	1.22	0.054	1.46	58	372	9.8	0.19	0.615	0.016	23.58	2.6	0.39	0.64	0.139	26.7	0.43	0.28	53.02	2.31	0.4	0.31	71.5	0.46	13	3.79	0	1.8	98.15	3371	0	4.49	0.371	14.07	0.48	0.48	82.6	0.2	35.09	0.45	4.4
2	0.43	0.8	14.2	3.3	0.34	15	1.7	24.71	1.001	1.1	0.066	1.7	60	242	10.4	0.42	0.619	0.012	14.23	9.3	0.42	0.57	0.138	27.4	0.69	0.28	47.82	1.17	0.43	0.194	76.5	0.31	15	12.3	0	2.2	98.82	1096	0.13	5.81	0.513	14.46	0.32	0.65	94.4	0.24	14.58	0.38	14.7
2	0.6	0.87	16.7	474.3	0.51	15	1.7	10.1	1.025	1.07	0.053	1.41	37	271	9.1	0.33	0.454	0.193	6.65	6.3	0.4	0.56	0.129	29.4	0.58	0.16	71.58	0.495	0.57	0.276	69.9	0.32	21	7.09	0.1	3.8	125.7	57.13	0.83	4.95	0.458	18.1	0.24	0.5	77.6	0.25	14.74	0.44	12.6
2	0.39	0.4	9.8	78371.1	0.34	13	9.1	5	1.02	0.93	0.05	0.98	61	234	11.2	0.33	0.624	0.01	53.39	2.6	0.48	0.38	0.121	31.2	0.5	0.4	32.53	1.77	0.41	0.31	71.5	0.47	13	3.79	0.13	2.2	84.27	1096	0.4	4.6	0.433	16.23	0.4	0.49	92.5	0.69	29.89	0.5	9.2
2	0.38	0.5	19.7	144.4	0.33	8	9.7	16.87	1.024	1.49	0.074	4.26	91	180	13.1	0.4	0.539	0.035	14.15	8.1	0.23	0.61	0.132	30.3	0.4	0.33	41.28	2	16.42	0.348	75	0.38	28	6.52	0	3.2	99	24.03	0	4.02	0.389	18.14	0.32	0.5	96.8	0.38	27.89	0.31	11.3
2	0.36	0.43	10.5	308.7	0.47	8	33.3	16.01	1.023	1.22	0.08	1.41	71	323	9.7	0.26	0.414	0.028	2.25	6.1	0.3	0.49	0.13	31.5	0.42	0.34	52.04	0.917	0.54	0.469	75	0.5	18	5.75	0	6	119.7	26.88	1.19	4.26	0.405	16.7	0.35	0.32	95.1	0.37	15.47	0.36	12.1
2	0.43	0.8	13.2	2013.1	0.34	7	41.4	8.11	1.023	1.1	0.048	0.98	65	203	11	0.42	0.637	0.041	30.76	3.8	0.42	0.57	0.121	32.8	0.69	0.28	47.82	0.508	0.57	0.265	67.1	0.31	21	6.22	0.41	2.7	87	955.5	1.38	4.36	0.427	13.24	0.32	0.65	97.9	0.22	43.31	10.73	6.5
2	0.31	0.95	12.9	474.3	0.29	2	5.2	348.7	1.015	1.39	0.053	4.26	49	176	11	0.4	0.548	0.01	20.47	5.2	0.23	0.5	0.129	30.2	0.4	0.48	53.82	1.26	0.29	0.384	74.1	0.43	19	3.34	0.13	5	98.93	42.02	0.83	4.44	0.416	15.08	0.52	0.54	93.7	0.21	22.77	0.65	10.2
2	0.44	0.6	17.1	2061.3	0.4	8	92.3	11.48	1.029	1.03	0.079	4.11	47	159	12.7	0.37	0.354	0.045	8.51	9.8	0.34	0.46	0.118	30.4	0.2	0.44	18.33	1.57	0.42	0.509	76	0.34	25	19.1	0.1	4.6	95.38	44.61	0.4	4.38	0.419	16.35	0.34	0.38	95.7	0.3	29.8	0.34	14.4
2	0.35	0.46	15.7	984.7	0.37	13	33.4	14.33	1.023	0.97	0.051	6.46	83	140	11.8	0.38	0.426	0.003	0.54	11.6	0.42	0.57	0.129	28.4	0.48	0	49.99	1.89	0.22	0.518	77.1	0.47	23	6.22	0.13	5.9	115.7	31.69	0.42	4.97	0.439	18.36	0.4	0.49	88.3	0.3	5.18	10.73	17.5
2	0.37	0.42	13.2	474.3	0.34	15	41.4	8.11	1.023	1.1	0.052	0.98	49	195	11.1	0.42	0.769	0.004	30.76	3.8	0.42	0.57	0.132	29.9	0.49	0.36	65.11	0.54	0.43	0.169	74.1	0.38	21	7.09	0.1	3.8	95.38	1096	0.83	4.12	0.364	15.08	0.32	0.5	88.3	0.28	27.89	0.31	11.3
2	0.51	0.65	14.1	674.5	0.25	27	182.3	10.44	1.017	1.39	0.064	1.46	64	253	11.3	0.32	0.612	0.016	20.42	5.2	0.88	0.82	0.129	29.7	0.36	0.18	58.22	1.24	0.39	0.304	66.5	0.47	13	11.1	0.1	2.4	82.24	240.7	0.4	4.11	0.366	13.86	0.63	0.25	89.1	0.48	30.29	0.74	7.6
2	0.4	0.69	11.5	18.5	0.34	5	6.9	11.48	1.016	1.42	0.086	6.46	54	344	10.6	0.16	0.4	0.007	30.76	4.7	0.6	0.59	0.123	31.9	0.53	0.29	25.05	1.22	0.28	0.5	72.4	0.34	20	4.15	0	1.8	118	274.9	0.13	4.48	0.433	14.1	0.27	0.57	96.7	0.58	6.01	0.42	6.5
2	0.38	0.5	13.7	674.5	0.25	27	182.3	10.44	1.017	1.39	0.056	0.98	49	278	11.3	0.42	0.771	0.008	20.42	11.6	0.42	0.57	0.125	28.8	0.49	0.36	65.11	0.54	0.43	0.16	74.1	0.31	21	7.09	0.1	3.8	95.38	26.84	0.83	4.62	0.412	15.08	0.32	0.5	89.2	0.43	30.94	0.74	7.6
2	0.17	0.41	11.1	1437.2	0.45	1	130.6	17.17	1.024	1.39	0.078	1.46	74	252	10	0.16	0.597	0.009	10.49	6.9	0.33	0.35	0.121	34.8	0.29	0.27	52.67	1.85	0.2	0.308	75.4	0.51	19	20.4	0.1	3.8	117.9	161.5	0.21	4.23	0.441	17.6	0.39	0.26	104.3	0.5	72.25	0.44	10.7
2	0.38	0.54	13.2	474.3	0.45	13	33.4	8.11	1.023	1.1	0.052	0.98	47	159	12.7	0.2	0.612	0.016	20.42	5.2	0.26	0.58	0.123	31.9	0.32	0.39	30.19	1.26	0.6	0.518	77.1	0.47	21	7.09	0.1	3.8	119	1096	0.83	4.12	0.364	17.6	0.4	0.52	89.1	0.48	27.89	0.61	17.5
2	0.48	0.43	14.1	674.5	0.05	15	41.4	10.44	1.017	1.39	0.064	1.46	83	140	11.8	0.27	0.4	0.007	30.76	4.7	27.25	0.34	0.125	28.8	0.27	0.4	104.98	1.57	0.44	0.169	74.1	0.37	21	7.09	0.1	3.8	95.38	240.7	0.4	4.11	0.366	18.36	0.14	0.23	96.7	0.58	30.29	0.37	11.3
2	0.43	0.8	11.5	18.5	0.34	27	182.3	16.32	1.016	1.42	0.057	6.46	41	76	12.7	0.2	0.73	0.002	1.71	2.3	0.33	0.35	0.129	31.5	0.42	0.34	52.04	1.22	0.29	0.209	73.1	0.31	24	7.95	0.1	12.1	103.1	56.09	0.4	3.52	0.352	15.69	0.27	0.57	100	0.31	32.12	0.42	14.4
2	0.13	0.4	11.1	144.4	0.25	5	6.9	10.44	1.017	1.39	0.06	0.98	74	317	9.9	0.42	0.662	0.004	30.76	4.7	0.26	0.58	0.122	30.2	0.69	0.28	47.82	1.26	0.42	0.272	72.4	0.37	21	7.09	0.1	3.8	95.38	64.82	0.13	4.63	0.4	13.86	0.32	0.5	86.4	0.3	8.23	0.74	7.6
2	0.2	0.47	13.2	308.7	0.45	27	182.3	11.51	1.023	1.39	0.064	1.46	57	159	12.7	0.16	0.612	0.016	0.51	9.9	27.25	0.34	0.125	28.8	0.4	0.48	53.82	1.57	0.22	0.169	79.4	0.31	20	4.15	0.1	4.5	143.8	518.9	0.83	4.23	0.441	20.2	0.39	0.26	95.7	0.3	395	0.42	14.4
2	0.22	0.78	11.4	158.9	0.3	21	17.6	24.91	1.013	1.03	0.068	0.98	72	221	10.4	0.3	0.65	0.016	8.13	2.9	0.46	0.71	0.123	31.3	0.22	0.26	31.22	0.711	0.56	0.262	73.6	0.33	49	5.72	0	2.3	115.4	27.63	0.13	4.06	0.379	17.57	0.5	0.6	93.3	0.38	18.5	0.46	5.2
2	0.48	0.36	10.7	30.1	0.4	2	6	9.66	1.028	0.97	0.035	1.46	45	217	10	0.22	0.708	0.007	2.43	8.9	0.38	0.18	0.115	34.6	0.33	0.25	93.02	0.338	0.52	0.245	74.6	0.54	13	6.11	0.13	5.7	90.48	39.1	0.27	3.96	0.399	16.81	0.3	0.71	100.8	0.34	22.49	0.44	14.6
2	0.45	0.85	14.1	674.5	0.36	2	5.2	348.7	1.015	1.39	0.053	4.26	57	159	12.7	0.4	0.662	0.004	30.76	4.7	0.29	0.93	0.125	28.8	0.31	0.38	46.2	1.57	0.32	0.304	66.5	0.37	20	4.15	0.1	4.5	101	21.37	0.83	4.12	0.364	18	0.47	0.65	95.7	0.3	7.06	0.56	17.5
2	12.56	0.41	9.6	13.4	0.46	6	1.6	13.92	1.005	1.39	0.063	1.46	42	182	9.5	0.42	0.582	0.01	2.26	7.9	0.32	0.74	0.125	32.1	0.29	0.21	41.6	1.89	0.42	0.341	73.1	0.32	14	7.2	0	5.1	67.1	58.65	0	3.92	0.373	13.31	0.43	0.5	95.2	0.31	22.92	0.62	13
2	0.56	0.53	15.5	308.7	0.36	27	182.3	5.8	1.013	0.69	0.048	28.24	67	293	12	0.22	0.578	0.025	8.1	2.9	0.29	0.64	0.127	28.6	0.22	0.52	56.4	1.24	0.51	0.344	83.6	0.51	15	7.09	0.13	1.8	101.8	38.5	0.42	4.83	0.41	14.3	0.18	0.51	84.9	0.38	7.1	0.4	4.7
2	0.49	0.56	14.1	158.9	0.53	21	17.6	27.42	1.028	1.03	0.068	0.98	72	221	12.7	0.73	0.65	0.016	10.56	9.9	0.02	0.81	0.123	31.9	0.63	0.4	96.11	1.22	0.42	0.509	76	0.27	49	4.15	0.1	3.8	113.2	97.36	0.83	3.96	0.399	17.19	0.34	0.82	89.1	0.48	19.44	0.8	14.4
2	13.15	0.56	9.6	30.1	0.44	2	6	76.28	1.015	0.97	0.035	1.46	45	217	9.5	0.4	0.708	0.007	0.04	2.9	0.33	0.53	0.125	28.8	0.41	0.64	27.13	0.54	0.4	0.518	77.1	0.35	13	5.72	0.1	12.1	120.3	52.38	0.4	4.12	0.364	18.91	0.27	0.4	96.7	0.58	12.96	0.51	5.2
2	0.33	0.47	12.6	674.5	0.61	2	5.2	9.2	1.005	1.65	0.051	1.79	58	201	11.1	0.26	0.486	0.027	24.33	7	0.31	0.33	0.124	30.8	0.29	0.33	63.65	1.85	0.4	0.43	76.5	0.37	19	6.11	0	3.3	123.5	36.38	0.13	4.22	0.403	17.5	0.45	0.3	95.5	0.24	21.77	0.72	10.3
2	0.31	0.31	10.7	13.4	0.55	6	1.6	21	1.005	1.39	0.063	1.46	42	182	9.5	0.52	0.73	0.002	12.45	9.9	0.49	0.77	0.127	28.6	0.55	0.37	72.31	1.26	0.62	0.384	74.1	0.28	49	4.15	0.1	2.3	152.9	63.97	0.83	3.92	0.373	18.11	0.37	0.68	96.7	0.58	19.01	0.43	14.6
2	0.56	0.53	12.2	144.4	0.25	5	6.9	25.27	1.013	0.69	0.064	0.98	72	221	10.2	0.73	0.619	0.016	4.65	2.9	0.33	0.53	0.124	30.6	0.4	0.48	53.82	1.57	0.22	0.293	74.1	0.51	13	7.2	0.1	5.7	115	52.38	0.21	4.47	0.411	16.73	0.27	0.4	91.9	0.39	22.92	0.62	13
2	0.41	0.45	9.6	13.4	0.37	14	5.2	14.27	1.028	1.03	0.048	1.46	45	182	9.5	0.4	0.486	0.027	25.98	7	0.31	0.54	0.125	28.8	0.66	0.48	80.66	1.12	0.27	0.272	73.1	0.61	20	146	0.13	4.5	118.3	22.32	0.13	4.06	0.379	17.3	0.41	0.55	95.2	0.31	14.26	0.57	17.5
2	0.27	0.4	13.8	59.1	0.3	7	6.9	19.58	1.031	0.97	0.062	0.98	56	281	11.1	0.51	0.665	0.021	14.13	7	20.43	0.59	0.127	29.3	0.15	0.34	67.87	1.3	0.37	0.244	77.5	0.33	17	7.83	0	3.2	110.1	71.94	0.13	4.43	0.405	17.28	0.55	0.34	91.4	0.24	25.99	0.38	10.2
2	0.31	0.49	14.1	158.9	0.5	2	6	12.16	1.015	1.65	0.051	1.46	72	221	10.4	0.28	0.73	0.002	5.2	9.9	0.5	0.78	0.122	30.2	0.4	0.38	58.26	1.85	0.31	0.384	74.1	0.54	19	6.11	0	3.3	111.3	23.37	0.42	4.83	0.41	15.2	0.61	0.46	95.5	0.24	16.56	0.64	17.5
2	0.4	0.41	9.6	30.1	0.31	2	5.2	5.45	1.005	1.34	0.063	6.46	45	217	10	0.19	0.619	0.016	1.34	2.9	0.35	0.4	0.125	28.8	0.27	0.35	38.38	1.26	0.43	0.293	74.1	0.48	49	4.15	0.1	2.3	78.07	320.3	0.27	3.96	0.399	16.25	0.5	0.4	96.7	0.58	28.33	0.45	13
2	0.4	0.45	12.6	674.5	0.32	6	1.6	8.64	1.005	1.65	0.035	0.98	57	159	12.7	0.47	0.486	0.027	14.92	7	0.2	0.58	0.123	31.3	0.58	0.16	34.62	1.57	0.38	0.272	73.1	0.28	13	7.2	0.1	5.7	97.19	22.32	0.13	4.06	0.379	16.02	0.41	0.5	91.9	0.39	391.2	0.27	4.7
2	0.34	0.38	10.7	13.4	0.34	27	182.3	12.01	1.013	1.39	0.051	1.46	42	182	9.5	0.42	0.665	0.021	5.12	7	0.23	0.45	0.115	34.6	0.23	0.52	53.94	1.12	0.28	0.244	77.5	0.55	20	146	0.13	4.5	105.4	71.94	0.27	3.96	0.399	18.08	0.49	0.4	95.2	0.31	16.56	42.95	14.4
2	0.42	0.67	11.1	158.9	0.3	21	17.6	8.64	1.028	0.69	0.059	0.98	67	293	12	0.48	0.578	0.012	0.04	2.9	0.33	0.9	0.133	30.5	0.4	0.4	56.7	1.3	0.36	0.344	76.5	0.42	17	7.83	0	3.2	111.3	23.37	0.13	4.42	0.406	16.02	0.46	0.76	91.4	0.24	28.33	0.6	5.2
2	0.31	0.49	11.4	183.3	0.37	7	25.3	13.28	1.031	1.56	0.06	1.46	86	277	10.2	0.73	0.632	0.006	20.54	6	0.49	0.77	0.138	27.8	0.58	0.16	34.62	1.15	0.43	0.298	78.1	0.28	12	6.81	0	2.9	129.8	320.3	0.13	5.08	0.442	17.26	0.49	0.4	87	0.28	391.2	0.64	8.9
2	0.38	0.72	11.2	52944.4	0.31	16	33.2	91.7	1.015	0.69	0.069	6.46	90	326	9.9	0.42	0.675	0.009	6.11	12.5	0.29	0.48	0.122	28.4	0.45	0.44	40.12	1.59	0.41	0.239	80.3	0.36	12	2	0	6.5	108.1	76.73	0	4.93	0.413	16.25	0.38	0.4	83.8	0.52	6.86	0.44	19
1	0.5	0.57	15.3	1425.8	0.5	7	13.1	14.62	1.02	1.43	0.06	1.39	59	184	10.2	0.4	0.735	0.014	2.36	5.1	0.28	0.59	0.132	29.5	0.23	0.28	49.69	2.53	0.41	0.187	72.2	0.46	16	29.2	0.55	2.5	90.3	518.8	0.13	4.07	0.361	14.98	0.35	0.53	88.7	0.5	17.92	0.31	7.6
1	0.47	0.37	12.5	1025.7	0.24	13	8	5	1.025	0.65	0.061	1.02	75	336	10.1	0.49	0.641	0.017	7.84	12.3	0.26	0.57	0.137	29.9	0.38	0.45	32.46	1.33	0.23	0.279	84.5	0.33	23	5.36	0.27	5.2	112	1485	0	4.61	0.424	17.26	0.54	0.4	92	0.57	21.85	0.33	17.5
1	0.5	0.57	12.5	1025.7	0.5	3	52.3	28	1.016	1.13	0.062	1.39	55	158	12.5	0.39	0.807	0.002	4.77	9.8	0.33	0.52	0.128	34	0.4	0.39	28.74	1.68	0.37	0.126	75.5	0.33	16	8.71	0.58	2.6	109.5	172	0.13	3.79	0.367	18.09	0.36	0.53	96.8	0.67	17.54	0.39	12.4
1	0.66	0.59	13.3	113.6	0.45	5	53.4	13.31	1.03	1.47	0.053	10.96	68	263	9.8	0.36	0.756	0.003	8.65	6.4	0.37	0.57	0.122	29.5	0.45	0.55	43.48	0.6	0.46	0.185	71.8	0.34	14	4.5	0.37	3.5	96.86	502.2	0.13	4.82	0.419	13.81	0.6	0.51	86.9	0.42	27.06	0.5	9.9
1	0.28	0.53	14	735.3	0.34	7	52.3	6.53	1.018	2.13	0.051	11.24	169	232	12	0.26	0.798	0.001	21.88	2.8	0.27	0.54	0.163	24.8	0.57	0.32	45.77	0.794	0.5	0.148	62	0.38	26	2	0	8.9	110	162.3	0	4.24	0.337	16.42	0.49	0.36	79.5	1.09	52.58	0.49	11.7
1	0.35	0.54	17.2	134.1	0.58	8	13.1	18.93	1.017	1.38	0.076	1.64	47	181	10.7	0.34	0.567	0.012	13.78	9.3	0.38	0.4	0.129	30.9	0.56	0.34	39.89	1.04	0.4	0.34	70	0.38	18	18.36	0.87	8.9	99.32	705	0	3.92	0.361	13.54	0.39	0.74	92.1	0.32	27.04	0.39	18.2
1	0.66	0.59	13.3	113.6	0.5	6	8	13.31	1.006	0.68	0.051	0.86	44	197	11.3	0.21	0.897	0	7.93	7.5	0.28	0.33	0.121	31.4	0.42	0.37	64.7	1.35	0.37	0.051	73.4	0.31	18	3.02	0	3.2	109.2	362.1	0.13	3.95	0.372	16.74	0.5	0.41	94.2	0.57	13.21	0.43	10.7
1	0.45	0.69	11.1	1025.7	0.62	7	8.4	10.54	1.024	0.9	0.054	4.32	67	168	12.9	0.19	0.7	0.006	4.59	15.9	0.39	0.6	0.143	32	0.28	0.22	42.4	0.426	0.43	0.237	84.6	0.27	30	6.39	0	5.4	89.49	499.6	0	3.91	0.375	15.38	0.4	0.61	95.9	0.36	14.57	0.48	21.3
1	0.35	0.54	20	113.6	0.5	13	13.1	11.74	1.017	1.04	0.046	1.5	82	285	10.2	0.31	0.676	0.004	16.3	13.1	0.49	0.44	0.136	29.1	0.29	0.17	38.97	1.71	0.48	0.269	80.3	0.33	23	0.933	0	5	91.45	14.69	0.13	4.33	0.384	21.4	0.28	8.35	88.7	0.45	13.03	0.49	18.1
1	0.41	0.92	17.2	735.3	0.29	3	21.6	9.96	1.009	1.42	0.055	4.84	89	170	10.7	0.25	0.609	0.01	3.63	5.9	0.29	0.59	0.126	30.2	0.49	0.36	40.87	2.36	0.39	0.32	72.9	0.4	24	8.6	0.13	2	131.1	42.1	0	4.74	0.444	13.02	0.55	0.58	93.7	0.27	17.86	0.46	7.9
1	0.35	0.54	10.9	134.1	0.5	5	12	13.31	1.027	1.32	0.05	0.79	73	185	11.1	0.22	0.641	0.007	19.86	8.8	0.35	0.75	0.129	30.7	0.52	0.08	38.28	1.39	0.72	0.297	75.1	0.5	25	18.7	0.26	3.1	110.2	31	0.27	4.59	0.433	14.95	0.37	0.48	94.3	0.2	16.41	0.33	11.9
1	0.38	0.63	15.3	1425.8	0.31	7	53.4	14.84	1.025	1.32	0.091	1.73	61	280	10.6	0.36	0.516	0.014	9.39	5.3	0.48	0.48	0.147	24.6	0.5	0.21	47.49	0.969	0.3	0.373	74.6	0.44	12	8.3	0	5.2	200.1	84.82	0	4.48	0.363	18.75	0.25	0.54	81	0.6	20.2	0.36	10.5
1	0.39	0.41	14	735.3	0.57	8	52.3	13.31	1.027	0.91	0.059	1.24	60	223	10	0.39	0.64	0.006	6.28	13.4	0.62	0.69	0.126	31.3	0.84	0.41	29.76	0.898	0.25	0.289	73.8	0.4	51	12	0	6.6	117	43.5	0	3.8	0.366	16.74	0.45	0.18	96.3	0.32	13.44	0.6	20
1	0.41	0.45	13.3	113.6	0.31	6	13.1	26.92	1.029	1.05	0.039	0.1	49	260	10.1	0.32	0.718	0.003	7.58	8.4	0.13	0.82	0.124	29.6	0.31	0.36	36.73	2.29	0.19	0.236	71.2	0.46	23	2	0	4.3	124.9	64.58	0	4.86	0.433	15.34	0.43	0.74	89.1	0.28	16.09	0.42	12.7
1	9.67	0.36	14	735.3	0.38	7	8	37.41	1.004	1.49	0.049	1.3	66	238	10.2	0.37	0.542	0.018	11.12	5	0.34	0.75	0.119	30.1	0.36	0.32	27.39	0.539	0.33	0.387	72	0.43	17	17.6	0	4	144.6	45.66	0	4.62	0.42	19.42	0.43	0.4	90.9	0.27	13.04	0.56	9
1	0.39	0.41	14	735.3	0.57	13	8.4	9.63	1.027	1.22	0.093	0.4	73	299	9	0.5	0.717	0.013	5.66	10.3	0.53	0.58	0.126	28.1	0.39	0.46	38.74	2.53	0.32	0.174	79.3	0.64	12	29.2	0.13	3.7	98.95	255.6	0.13	4.73	0.399	15.8	0.35	0.73	84.4	0.65	16.5	0.42	14
1	0.37	0.49	20	113.6	0.4	3	13.1	7.68	1.008	1.43	0.054	7.45	56	450	9.1	0.23	0.591	0.002	33.88	12.2	0.25	0.66	0.119	32.4	0.54	0.32	44.45	1.33	0.28	0.348	80.5	0.43	18	5.36	0	7.1	125.4	52.78	0	4.6	0.437	14.14	0.4	0.38	95	0.46	22.29	0.32	19.3
1	0.39	0.41	17.2	735.3	0.57	5	21.6	37.41	1.029	0.65	0.098	2.27	70	184	11.4	0.37	0.409	0.008	2.49	12.7	29.84	43.61	0.128	30.7	0.42	0.41	62.94	1.68	0.35	0.481	73.7	0.35	12	8.71	0.12	5.3	95.59	54.5	0	4.11	0.398	15.69	0.28	0.55	96.8	0.48	23.43	0.4	18
1	0.54	0.7	10.9	134.1	0.39	7	12	9.63	1.029	1.13	0.064	0.62	61	217	14.3	0.43	0.535	0.018	6.99	5.6	0.38	0.57	0.157	25.7	0.57	0.38	61.28	0.6	0.38	0.378	68.5	0.37	18	4.5	0.92	3.1	169.2	132.3	0	4.24	0.35	16.48	0.5	0.58	82.5	0.28	95	0.47	8.7
1	0.4	0.69	15.3	1425.8	0.46	8	2.6	8.1	1.004	1.47	0.031	4.07	57	217	10.9	0.21	0.748	0.007	8.29	3.7	0.17	0.54	0.126	30.3	0.45	0.15	44.42	0.794	0.16	0.211	77.7	0.44	14	2	1	3.4	130.8	14.45	0.13	4.32	0.404	17.14	0.48	0.64	93.5	0.23	42.4	0.36	7.1
1	0.57	0.47	14	735.3	0.55	6	13.1	11.02	1.027	2.13	0.036	4.74	48	199	13.5	0.2	0.803	0	60.34	9.8	0.44	0.8	0.12	30	0.35	0.41	50.33	1.04	0.35	0.154	78.6	0.38	17	18.36	0	4.8	163	58.04	0.14	4.87	0.447	18.55	0.19	0.57	91.8	0.25	5.33	0.41	14.6
1	0.39	0.41	17.2	134.1	0.57	7	8	14.75	1.008	1.38	0.066	4.08	44	257	9.2	0.31	0.694	0.04	2.98	9.3	0.4	0.68	0.136	30.1	0.76	0.38	43.53	1.35	0.4	0.193	83	0.54	20	3.02	0	6.2	107.6	393	0.13	4.32	0.388	17.55	0.34	0.68	89.8	0.38	23.5	0.5	15.5
1	0.54	0.7	17.2	134.1	0.39	13	53.4	13.2	1.025	0.68	0.055	6.81	56	256	8.9	0.32	0.509	0.069	8.1	10.3	0.39	0.52	0.142	26.6	0.68	0.24	45.07	0.426	0.53	0.363	74.9	0.56	24	6.39	0.32	6.7	124.4	37.73	0	4.55	0.367	20.18	0.16	0.48	80.7	0.31	32.77	0.56	17
1	0.4	0.69	13.3	113.6	0.46	3	13.1	8.06	1.027	0.9	0.06	0.63	70	239	10.4	0.44	0.673	0.008	7.33	13.9	0.44	0.75	0.121	29.6	0.31	0.33	50.49	1.71	0.4	0.256	75.4	0.38	14	0.933	0.41	9.7	98.56	476.5	0.13	4.36	0.396	15.26	0.41	0.52	90.8	0.44	23.25	0.59	23.6
1	0.57	0.47	11.1	1025.7	0.55	5	13.1	24.19	1.029	1.04	0.06	1.03	61	325	10.2	0.44	0.566	0.027	60.5	1.8	0.32	0.7	0.13	28.8	0.42	0.41	51.94	2.36	0.38	0.341	57	0.34	15	8.6	0	8.5	88.3	38.23	0.13	4.68	0.409	14.7	0.32	0.58	87.4	0.31	13.2	0.66	10.3
1	0.61	0.43	11.9	134.1	0.37	7	21.6	9.27	1.004	1.42	0.077	4.51	70	179	11.1	0.38	0.58	0.027	33.53	7.6	29.33	0.6	0.138	31.3	0.35	0.47	60.12	1.39	0.26	0.304	71.5	0.33	23	18.7	0	5.4	93.33	608.4	0	3.96	0.37	16.34	0.36	0.81	93.4	0.31	12.32	0.45	13
1	0.6	0.5	13.3	113.6	0.44	8	8.4	13.2	1.027	1.32	0.108	3.82	61	279	10.7	0.41	0.508	0.002	33.61	12.6	0.05	0.88	0.116	30.3	0.51	0.35	102.77	0.969	0.4	0.438	77.5	0.28	25	8.3	0.13	4	110.1	36.42	0	5.12	0.448	17.8	0.4	0.48	87.5	0.2	19.3	0.64	16.6
1	0.4	0.69	11.9	22	0.5	6	21.6	8.06	1.008	1.32	0.059	1.07	38	195	10.5	0.11	0.487	0.022	0.54	4.7	0.26	0.41	0.118	31.3	0.2	0.54	37.86	0.898	0.26	0.426	79.1	0.33	22	12	0	2	119.6	48.17	0.13	4.47	0.432	17.32	0.37	0.4	96.6	0.38	8.4	0.31	6.7
1	0.57	0.47	14.1	39.4	0.31	7	2.6	24.19	1.011	0.91	0.043	1.39	77	335	9.9	0.45	0.716	0.002	13.85	12.8	0.39	0.77	0.135	29.6	0.34	0.38	71.84	2.29	0.52	0.172	69.8	0.4	15	2	0.55	5.4	120.7	19.46	0	3.88	0.343	20.24	0.38	0.52	88.4	0.57	31.79	0.62	18.2
1	0.39	0.41	13.3	113.6	0.57	13	13.1	9.27	1.015	1.05	0.059	1.02	52	257	11.2	0.46	0.738	0.004	5.52	8.2	0.4	0.65	0.124	29.1	0.04	0	25.56	0.539	0.4	0.212	80.2	0.34	22	17.6	0.27	3.7	108.8	137.1	0.13	4.77	0.42	16.88	0.54	0.48	88.1	0.45	12.41	0.54	11.9
1	0.54	0.7	11.9	22	0.31	3	8	13.2	1.015	1.49	0.041	1.39	56	217	10.1	0.36	0.677	0.004	6.35	6.2	0.25	0.57	0.122	30	0.39	0.4	31.97	2.53	0.38	0.252	70.2	0.36	16	29.2	0.58	1.9	122.5	152.4	0	4.46	0.404	16.89	0.36	0.46	90.6	0.29	20.03	0.65	8.1
1	0.4	0.69	14.1	39.4	0.38	5	53.4	14.17	1.018	1.22	0.047	10.96	70	177	12.6	0.36	0.591	0.021	0.04	6.7	0.32	0.67	0.125	29.6	0.49	0.53	34.82	1.33	0.49	0.291	83.8	0.69	14	5.36	0.37	6	89.34	23.72	0.27	4.39	0.393	18.28	0.29	0.63	89.5	0.93	14.48	0.54	12.7
1	0.57	0.47	13.3	113.6	0.57	7	8	37.41	1.011	0.65	0.108	11.24	61	279	10.7	0.13	0.499	0.018	18.78	5.2	0.25	0.57	0.119	29.5	0.37	0.28	53.42	1.68	0.47	0.422	75.8	0.52	22	8.71	0	3.4	99.02	139.7	0	4.99	0.453	18.44	0.3	0.62	90.8	0.4	27.3	0.37	8.6
1	0.3	0.41	11.1	1025.7	0.43	8	0.8	9.63	1.015	1.43	0.059	1.64	57	195	10.5	0.32	0.546	0.016	21.05	17.7	0.4	0.7	0.132	30.2	0.7	0.41	61.51	0.6	0.52	0.362	78.5	0.37	20	4.5	0.87	7.4	66.73	145.1	0	4.34	0.395	14.46	0.52	0.48	91	0.3	21.35	0.29	25.1
1	0.23	0.65	11.9	134.1	0.44	6	4.9	13.25	1.018	0.65	0.043	0.86	48	335	9.9	0.3	0.842	0.004	9.81	9.4	0.51	0.7	0.141	31.9	0.35	0.4	58.46	0.794	0.36	0.089	81.5	0.39	21	2	0	4.2	124.3	43.6	0	3.85	0.366	17.32	0.32	0.56	95.1	0.64	10.28	0.49	13.6
1	0.61	0.43	14.1	39.4	0.37	7	7.4	8.1	1.011	1.13	0.059	4.32	58	195	10.5	0.47	0.638	0.037	3.74	7.7	0.33	0.95	0.132	30.1	0.32	0.5	61.25	1.04	0.34	0.259	74.7	0.35	17	18.36	0	4.3	131.9	46.87	0	4.28	0.388	18.62	0.53	0.38	90.7	0.51	10.27	0.54	12
1	0.34	0.54	10.9	134.1	0.5	13	10.3	11.02	1.015	1.47	0.073	1.5	73	277	11.2	0.23	0.704	0.027	14.68	4.8	0.4	0.65	0.133	31.9	0.3	0.26	44.52	1.35	0.3	0.183	72.5	0.35	22	3.02	0	2.4	139.5	83.07	0.13	4.11	0.39	17.75	0.42	0.47	94.9	0.54	31.37	0.5	7.2
1	0.52	0.44	15.3	1425.8	0.25	3	26.5	14.75	1.011	2.13	0.057	4.84	77	172	11.5	0.3	0.725	0.013	4.84	13.4	0.32	0.57	0.133	28.4	0.18	0.4	50.55	0.426	0.25	0.198	73.7	0.25	19	6.39	0.13	6.1	104.9	70.06	0	4.36	0.395	15.87	0.55	0.42	90.6	0.47	40.64	0.62	19.5
1	0.67	0.51	14	735.3	0.36	5	10.3	406	1.011	1.38	0.04	0.79	48	212	11.5	0.44	0.563	0.005	0.36	7.9	0.42	0.45	0.152	21.4	0.56	0.38	54.08	1.71	0.41	0.355	79.6	0.35	14	0.933	0.26	5.6	89.07	49.68	0	4.82	0.356	14.8	0.39	0.58	73.9	0.47	9.81	0.71	13.5
1	0.51	0.35	17.2	134.1	0.38	7	7.4	11.21	1.033	0.68	0.065	1.73	58	188	11.2	0.26	0.718	0.004	30.63	9.8	0.31	0.67	0.172	31.6	0.48	0.35	63.93	2.36	0.39	0.21	73	0.47	17	8.6	0	3.8	136.2	47.73	0	3.7	0.34	17.83	0.38	0.52	91.9	0.37	57.74	0.67	13.6
1	0.61	0.43	11.9	22	0.37	8	4.6	326	1.018	0.9	0.108	1.24	73	279	10.7	0.58	0.755	0.005	11.92	11	0.3	0.81	0.141	32	0.4	0.23	56.22	1.39	0.38	0.17	77.6	0.31	18	18.7	0	6.4	89.31	61.55	0.13	3.56	0.327	18.24	0.49	0.68	91.9	0.66	50.26	0.52	17.4
1	0.56	0.55	14.1	39.4	0.38	6	6.4	12.73	1.011	1.04	0.059	0.1	53	195	10.5	0.21	0.539	0.009	3.07	7	0.36	0.47	0.212	17.1	0.53	0.35	51.79	0.969	0.39	0.396	82.1	0.25	17	8.3	0	2.1	82.74	197	0.14	4.33	0.286	13.8	0.38	0.41	66.1	0.22	16.24	0.46	9.1
1	0.48	0.49	13.3	113.6	0.42	7	9.2	10.82	1.015	1.42	0.043	1.3	48	335	9.9	0.32	0.754	0.004	13.6	6.2	0.25	0.76	0.129	30.2	0.43	0.32	37.45	0.898	0.3	0.194	80.4	0.47	17	12	0	2.5	142.2	107.8	0.13	4.37	0.405	19.54	0.48	0.39	92.7	0.45	19.55	0.37	8.7
1	0.52	0.44	17.2	735.3	0.37	13	6.1	6.17	1.018	1.32	0.059	0.4	58	257	11.2	0.32	0.463	0.023	6.34	10	0.34	0.39	0.169	26.7	0.54	0.28	41.88	2.29	0.54	0.435	72.6	0.3	15	2	0.13	4.4	118.6	38.8	0	5.1	0.403	18.64	0.45	0.62	79	0.56	14.39	0.4	14.4
1	0.38	0.8	10.9	134.1	0.41	3	6.4	45.72	1.011	1.32	0.041	7.45	73	217	10.1	0.49	0.794	0.001	3.76	4.6	0.4	0.7	0.137	31.6	0.47	0.31	51.93	0.539	0.64	0.162	76	0.47	17	17.6	0	3.2	111.1	31.49	0.13	3.76	0.336	15.31	0.35	0.5	89.4	0.71	14.81	0.33	7.8
1	0.4	0.44	15.3	1425.8	0.4	5	3.4	5	1.015	0.91	0.075	2.27	77	273	10	0.38	0.844	0.002	19.76	5.3	0.33	0.87	0.185	30.7	0.38	0.33	49.18	2.53	0.24	0.107	80.4	0.47	23	29.2	0.12	2.6	77.19	122	0.13	4.33	0.394	15.47	0.29	0.27	91	0.6	17.85	0.59	7.9
1	0.51	0.35	13.3	113.6	0.44	7	0	11.66	1.011	1.05	0.045	0.62	56	140	14.2	0.52	0.49	0.02	21.84	7	21.46	0.47	0.122	31.2	0.64	0.52	74.48	1.33	0.45	0.423	71.4	0.28	15	5.36	0.92	4.7	118.7	38.45	0	4.43	0.415	22.95	0.52	0.2	93.7	0.21	11.94	0.49	11.7
1	0.61	0.43	11	134.1	0.37	8	0.8	30.73	1.007	1.49	0.061	4.07	195	214	10.7	0.38	0.819	0.004	11.1	9.2	0.09	0.8	0.127	30.9	0.28	0.55	153.69	1.68	0.62	0.108	70.4	0.32	22	8.71	1	4.2	98.64	34.27	0	4.75	0.45	16.31	0.4	0.66	94.7	0.49	19.19	0.69	13.4
1	0.37	0.51	17.2	735.3	0.44	6	4.9	119.1	1.016	1.22	0.041	4.74	50	217	10.1	0.34	0.566	0.008	11.84	5.1	0.43	0.5	0.126	32.3	0.44	0.19	64.7	0.6	0.22	0.364	76.3	0.3	24	4.5	0	3.2	155.3	54.47	0.13	4.09	0.381	17.14	0.33	0.44	93.2	0.3	21.62	0.46	7.3
1	0.57	0.54	10.9	134.1	0.41	7	7.4	18.46	1.007	1.43	0.075	4.08	61	273	10	0.42	0.627	0.008	3.34	12.3	0.42	0.37	0.132	29.9	0.43	0.16	67.6	0.794	0.4	0.292	72.2	0.53	17	2	0	2.5	111.5	106.2	0	4.02	0.36	15.96	0.3	0.57	89.6	0.35	11.47	0.33	7.6
1	0.53	0.58	15.3	1425.8	0.42	13	10.3	8.87	1.016	0.65	0.045	6.81	38	140	14.2	0.37	0.721	0.01	4.86	9.8	0.25	0.61	0.124	28.5	0.53	0.29	49.5	1.04	0.37	0.192	84.5	0.56	16	18.36	0.32	5.2	85.1	323.1	0.13	4.99	0.431	13.65	0.44	0.66	86.4	0.69	18.37	0.41	17.5
1	0.63	0.45	13.3	113.6	0.26	3	26.5	334.5	1.02	1.13	0.089	0.63	77	277	11.1	0.26	0.639	0.014	11.55	6.4	0.36	0.53	0.145	27.1	0.24	0.36	59.58	1.35	0.42	0.287	75.5	0.39	23	3.02	0.41	2.6	135.2	37.78	0	5.06	0.442	18.44	0.41	0.57	87.4	0.2	10.74	0.54	12.4
1	0.57	0.54	17.2	735.3	0.23	5	10.3	54.39	1.029	1.47	0.041	1.03	52	217	10.1	0.2	0.656	0.003	7.82	2.8	0.28	0.5	0.133	30.7	0.2	0.42	31.7	0.426	0.52	0.294	71.8	0.4	16	6.39	0	3.5	124.5	30.2	0.27	4.66	0.423	22.31	0.1	0.74	90.8	0.23	14.51	0.48	9.9
1	0.52	0.69	10.9	134.1	0.36	7	7.4	8.49	1.01	2.13	0.075	4.51	48	273	10	0.48	0.58	0.023	4.84	9.3	0.28	0.48	0.127	30.4	0.38	0.37	38.21	1.71	0.39	0.328	62	0.4	14	0.933	0	8.9	112.7	42.76	0	4.31	0.406	17.47	0.39	0.63	94.2	0.31	10.96	0.43	11.7
1	0.15	0.58	11.9	22	0.41	8	4.6	11.29	1.018	1.38	0.045	3.82	58	140	14.2	0.56	0.37	0.015	5.61	7.5	0.35	0.49	0.114	31.6	0.26	0.32	49.33	2.36	0.25	0.516	70	0.49	26	8.6	0.13	8.9	102	33.17	0	4.49	0.445	14.36	0.5	0.5	99.1	0.38	17.37	0.57	18.2
1	0.57	0.54	14.1	39.4	0.26	6	6.4	14.46	1.016	0.68	0.061	1.07	73	214	10.7	0.32	0.594	0.02	20.93	15.9	0.42	0.58	0.123	30.2	0.45	0.47	62.1	1.39	0.38	0.31	73.4	0.4	18	18.7	0	3.2	98.92	61.85	0	4.8	0.452	18.56	0.32	0.59	94.2	0.46	19.78	0.68	10.7
1	0.32	0.49	13.3	113.6	0.39	7	9.2	11.53	1.02	0.9	0.067	1.39	77	257	12.3	0.47	0.751	0.018	9.49	13.1	0.05	0.65	0.123	28.8	0.49	0.4	61.27	0.969	0.4	0.163	84.6	0.42	18	8.3	0.55	5.4	101.8	45.84	0	4.89	0.445	14.9	0.43	0.63	91	0.62	3.9	0.42	21.3
1	0.46	0.5	11.7	134.1	0.42	13	6.1	5.62	1.022	1.04	0.061	1.02	56	139	11.6	0.41	0.582	0.007	5.14	5.9	0.34	0.88	0.145	31	0.54	0.48	31.44	0.898	0.28	0.339	80.3	0.53	30	12	0.27	5	98.51	68.34	0.13	3.97	0.39	17.36	0.36	0.4	98.2	0.28	18.49	0.42	18.1
1	0.35	0.61	11.9	22	0.57	3	6.4	14.28	1.02	1.42	0.054	1.39	195	318	10.8	0.26	0.5	0.003	4.95	8.8	0.46	0.86	0.128	31.6	0.4	0.27	112.11	2.29	0.23	0.419	72.9	0.11	23	2	0.58	2	117.2	48.65	0	4.11	0.396	14.94	0.31	0.79	96.4	0.28	22.7	0.27	7.9
1	0.29	0.57	14.1	39.4	0.49	5	3.4	11.59	1.025	1.32	0.073	10.96	41	277	11.2	0.52	0.647	0.044	6.71	5.3	0.35	0.51	0.127	32.4	0.3	0.42	38.67	0.539	0.42	0.23	75.1	0.47	24	17.6	0.37	3.1	102.6	14.6	0	4.29	0.413	15.79	0.24	0.5	96.3	0.37	15.8	0.37	11.9
1	0.51	0.35	13.3	113.6	0.39	7	0	14.46	1.016	1.32	0.057	11.24	48	172	11.5	0.39	0.574	0.008	38.17	13.4	0.36	0.34	0.122	32.4	0.5	0.42	52	2.53	0.44	0.381	74.6	0.59	25	29.2	0	5.2	113.3	47.87	0	5.03	0.475	16.96	0.34	0.61	94.4	0.34	18.46	0.33	10.5
1	0.61	0.43	12.6	39.4	0.42	8	4.6	11.53	1.03	0.91	0.04	1.64	58	212	11.5	0.3	0.738	0.004	2.26	8.4	0.28	0.65	0.121	30.6	0.39	0.42	51.9	1.33	0.4	0.205	73.8	0.33	12	5.36	0.87	6.6	104.5	36.76	0.13	4.28	0.39	15.98	0.4	0.37	91.1	0.25	31.86	0.4	20
1	0.57	0.54	14.1	462.7	0.57	6	6.4	12.92	1.018	1.05	0.065	0.86	73	188	11.2	0.43	0.544	0.022	6.18	5	0.28	0.58	0.122	31.7	0.32	0.28	32.2	1.68	0.3	0.353	71.2	0.5	51	8.71	0	4.3	107.1	103	0.14	3.47	0.349	15.49	0.39	0.35	100.6	0.42	17.39	0.47	12.7
1	0.3	0.18	8.6	44.8	0.45	7	21.6	14.28	1.017	1.49	0.041	4.32	77	217	10.1	0.26	0.629	0.008	8.71	10.3	0.18	0.49	0.131	32.7	0.45	0.24	54.71	0.6	0.47	0.302	72	0.38	23	4.5	0	4	161.8	29.5	0.13	3.98	0.404	32.74	0.15	0.71	101.5	0.28	23.16	0.45	9
1	0.35	0.71	13.3	22	0.47	13	6.1	21.06	1.006	1.22	0.075	1.5	45	273	10	0.38	0.726	0.018	6.12	12.2	0.05	0.72	0.133	32.2	0.32	0.4	58.85	0.794	0.3	0.182	79.3	0.5	17	2	0	3.7	101.4	391.3	0	3.98	0.368	17.62	0.28	0.44	92.5	0.54	31.86	0.53	14
1	0.39	0.4	11.7	39.4	0.65	3	6.4	214.6	1.024	1.43	0.045	4.84	57	140	14.2	0.29	0.735	0.014	13.62	12.7	0.44	0.88	0.132	29.5	0.52	0.15	65.27	1.04	0.66	0.187	80.5	0.26	12	18.36	0.13	7.1	100.9	518.8	0.13	4.07	0.361	15.15	0.41	0.86	88.7	0.5	17.92	0.61	19.3
1	0.58	0.48	9.9	462.7	0.38	5	3.4	12.92	1.017	0.65	0.061	0.79	48	214	10.7	0.34	0.641	0.017	9.76	5.6	0.49	0.54	0.137	29.9	0.29	0.43	44.74	1.35	0.4	0.279	73.7	0.37	18	3.02	0.26	5.3	104.5	1485	0.13	4.61	0.424	17.22	0.28	0.45	92	0.57	21.85	0.58	18
1	0.45	0.4	13.3	61.4	0.23	7	21.6	13.15	1.009	1.13	0.067	1.73	58	257	12.3	0.53	0.807	0.002	40.45	3.7	0.33	0.96	0.128	34	0.53	0.62	25.98	0.426	0.34	0.126	68.5	0.4	12	6.39	0	3.1	97.19	172	0	3.79	0.367	15.13	0.37	0.33	96.8	0.67	17.54	0.61	8.7
1	0.44	0.44	11.7	22	0.43	8	12	26.49	1.027	1.47	0.061	1.24	73	139	11.6	0.19	0.756	0.003	9.64	9.8	0.11	0.72	0.122	29.5	0.52	0.45	29.96	1.71	0.07	0.185	77.7	0.23	18	0.933	0	3.4	88.53	502.2	0	4.82	0.419	13.05	0.16	0.2	86.9	0.42	27.06	0.91	7.1
1	0.35	0.71	8.6	39.4	0.39	6	2.6	16.71	1.025	2.13	0.059	0.1	77	212	11	0.15	0.798	0.001	7.86	9.3	0.31	0.46	0.163	24.8	0.44	0.19	50.41	2.36	0.54	0.148	78.6	0.31	14	8.6	0	4.8	101.6	162.3	0.13	4.24	0.337	16.87	0.46	0.4	79.5	1.09	52.58	0.4	14.6
1	0.39	0.4	13.3	462.7	0.42	7	0.8	12.92	1.027	1.38	0.041	1.3	44	217	10.1	0.39	0.567	0.012	4.84	10.3	0.19	0.88	0.129	30.9	0.36	0.29	55.62	1.39	0.42	0.34	83	0.38	17	18.7	0	6.2	94.08	705	0	3.92	0.361	15.58	0.53	0.71	92.1	0.32	27.04	0.4	15.5
1	0.58	0.48	11.7	61.4	0.57	13	4.9	15.24	1.029	0.68	0.075	0.4	43	273	10	0.5	0.897	0	3.21	13.9	0.48	0.25	0.121	31.4	0.49	0.24	39.94	0.969	0.4	0.051	74.9	0.25	20	8.3	0.13	6.7	117.4	362.1	0.13	3.95	0.372	18.67	0.3	0.27	94.2	0.57	13.21	0.68	17
1	0.46	0.62	9.9	439.6	0.26	3	7.4	15.6	1.004	0.9	0.045	7.45	55	140	14.2	0.46	0.7	0.006	5.7	1.8	0.37	0.66	0.143	32	0.42	0.34	73.72	0.898	0.3	0.237	75.4	0.49	24	12	0	9.7	103.4	499.6	0	3.91	0.375	18.8	0.2	0.32	95.9	0.36	14.57	0.32	23.6
1	0.35	0.71	13.3	253.8	0.39	5	10.3	5	1.027	1.04	0.061	2.27	60	214	10.7	0.35	0.676	0.004	7.16	7.6	0.5	0.56	0.136	29.1	0.46	0.34	43.32	2.29	0.44	0.269	57	0.46	14	2	0.12	8.5	151.2	14.69	0.27	4.33	0.384	20.83	0.26	0.26	88.7	0.45	13.03	0.57	10.3
1	0.39	0.4	22.1	439.6	0.42	7	26.5	12.92	1.008	1.42	0.076	0.62	71	194	10.6	0.28	0.609	0.01	9.26	12.6	0.37	0.58	0.126	30.2	0.57	0.35	58.63	0.539	0.5	0.32	71.5	0.5	15	17.6	0.92	5.4	94.42	42.1	0	4.74	0.444	15.31	0.38	0.42	93.7	0.27	17.86	0.49	13
1	0.58	0.48	13.3	1.1	0.57	8	10.3	7.69	1.029	1.32	0.06	4.07	43	301	10	0.45	0.641	0.007	2.55	4.7	0.25	0.47	0.129	30.7	0.26	0.41	25.71	2.53	0.35	0.297	77.5	0.45	23	29.2	1	4	93.34	31	0	4.59	0.433	16.09	0.44	0.43	94.3	0.2	16.41	0.41	16.6
1	0.59	0.47	12.6	0	0.4	6	7.4	9.63	1.029	1.32	0.074	4.74	64	313	10.5	0.33	0.516	0.014	25.22	12.8	0.37	0.7	0.147	24.6	0.59	0.39	60.06	1.33	0.35	0.373	79.1	0.37	25	5.36	0	2	99.1	84.82	0	4.48	0.363	15.81	0.13	0.56	81	0.6	20.2	0.44	6.7
1	0.49	0.69	14.1	22	0.58	7	4.6	6.35	1.004	0.91	0.041	4.08	64	217	10.1	0.24	0.64	0.006	15.23	8.2	0.39	0.69	0.126	31.3	0.47	0.4	32.33	1.68	0.53	0.289	69.8	0.36	22	8.71	0	5.4	114.2	43.5	0	3.8	0.366	19.82	0.39	0.45	96.3	0.32	13.44	0.6	18.2
1	0.35	0.71	13	39.4	0.39	13	6.4	12.92	1.027	1.05	0.075	6.81	61	273	10	0.41	0.718	0.003	57.1	6.2	0.36	0.58	0.124	29.6	0.53	0.44	50.11	0.6	0.44	0.236	80.2	0.24	15	4.5	0.32	3.7	87.94	64.58	0.13	4.86	0.433	16.79	0.27	0.47	89.1	0.28	16.09	0.36	11.9
1	0.39	0.4	11.7	462.7	0.42	3	9.2	7.86	1.008	1.49	0.045	0.63	52	140	14.2	0.24	0.542	0.018	5.79	6.7	0.37	0.93	0.119	30.1	0.3	0.47	31.52	0.794	0.37	0.387	70.2	0.35	22	2	0.41	1.9	70.07	45.66	0	4.62	0.42	17.31	0.42	0.52	90.9	0.27	13.04	0.62	8.1
1	0.58	0.48	8.6	61.4	0.57	5	6.1	16.38	1.025	1.22	0.061	1.03	51	214	10.7	0.41	0.717	0.013	7.31	5.2	0.4	0.57	0.126	28.1	0.4	0.42	43.62	1.04	0.31	0.174	83.8	0.38	16	18.36	0	6	94.95	255.6	0	4.73	0.399	14.24	0.23	0.47	84.4	0.65	16.5	0.58	12.7
1	0.26	0.58	19.9	439.6	0.38	7	6.4	28	1.027	1.43	0.066	4.51	38	169	12.3	0.35	0.591	0.002	8.22	17.7	0.32	0.51	0.119	32.4	0.49	0.31	49.33	1.35	0.34	0.348	75.8	0.55	14	3.02	0	3.4	131.8	52.78	0	4.6	0.437	18.49	0.31	0.29	95	0.46	22.29	0.51	8.6
1	0.14	0.54	9.1	253.8	0.58	8	3.4	5	1.029	0.65	0.065	3.82	70	201	11.2	0.36	0.409	0.008	12.89	9.4	0.29	0.72	0.128	30.7	0.45	0.37	39.86	0.426	0.38	0.481	78.5	0.47	22	6.39	0.13	7.4	120.5	54.5	0.13	4.11	0.398	19.34	0.4	0.71	96.8	0.48	23.43	0.33	25.1
1	0.34	0.41	13	439.6	14.61	6	0	5	1.004	1.13	0.051	1.07	108	221	11.4	0.48	0.535	0.018	4.94	7.7	0.17	0.45	0.157	25.7	0.13	0.48	40.72	1.71	0.25	0.378	81.5	0.58	20	0.933	0	4.2	112.5	132.3	0.14	4.24	0.35	17.94	0.19	0.29	82.5	0.28	95	0.65	13.6
1	0.4	0.61	11.7	1.1	0.46	7	4.6	16.23	1.027	1.47	0.065	1.39	43	384	10.1	0.39	0.748	0.007	4.17	4.8	0.3	0.63	0.126	30.3	0.35	0.49	34.46	2.36	0.37	0.211	74.7	0.4	21	8.6	0.55	4.3	118.9	14.45	0.13	4.32	0.404	19.03	0.43	0.57	93.5	0.23	42.4	0.54	12
1	0.39	0.61	8.6	0	0.28	13	6.4	11.59	1.008	2.13	0.071	1.02	64	327	11.7	0.36	0.803	0	9.04	13.4	0.26	0.64	0.12	30	0.6	0.5	41.51	1.39	0.3	0.154	72.5	0.24	17	18.7	0.27	2.4	93.78	58.04	0	4.87	0.447	16.84	0.25	0.49	91.8	0.25	5.33	0.42	7.2
1	0.3	0.4	19.9	462.7	0.42	3	9.2	9.54	1.011	1.38	0.065	1.39	64	247	12.2	0.31	0.694	0.04	5.15	7.9	0.4	0.58	0.136	30.1	0.38	0.29	79.33	0.969	0.49	0.193	73.7	0.44	22	8.3	0.58	6.1	69.13	393	0.13	4.32	0.388	13.86	0.4	0.54	89.8	0.38	23.5	0.56	19.5
1	0.34	0.41	9.1	61.4	0.46	5	6.1	8.28	1.015	0.68	0.094	10.96	61	298	11.2	0.31	0.509	0.069	13.19	9.8	0.36	0.69	0.142	26.6	0.56	0.21	53.06	0.898	0.39	0.363	79.6	0.41	19	12	0.37	5.6	128.7	37.73	0.13	4.55	0.367	17.69	0.4	0.49	80.7	0.31	32.77	0.33	13.5
1	0.42	0.6	9.6	278.1	0.3	7	5.3	13.2	1.015	0.9	0.065	11.24	52	188	11.8	0.42	0.673	0.008	12.84	11	0.09	0.5	0.121	29.6	0.14	0.5	68.45	2.29	0.35	0.256	73	0.5	14	2	0	3.8	100.5	476.5	0	4.36	0.396	16.54	0.29	0.4	90.8	0.44	23.25	0.45	13.6
1	0.34	0.41	13.3	22	0.46	8	0.8	11.55	1.018	1.04	0.075	1.64	51	243	11.5	0.36	0.566	0.027	4.91	7	0.35	0.57	0.13	28.8	0.33	0.49	34.78	0.539	0.51	0.341	77.6	0.41	17	17.6	0.87	6.4	112.6	38.23	0	4.68	0.409	18.91	0.4	0.29	87.4	0.31	13.2	0.4	17.4
1	0.47	0.52	22.1	39.4	0.41	6	4.9	16.53	1.011	1.42	0.057	0.86	38	172	10.5	0.43	0.58	0.027	0.09	6.2	0.41	0.47	0.138	31.3	0.57	0.4	35.99	2.53	0.44	0.304	82.1	0.68	18	29.2	0	2.1	113.1	608.4	0.13	3.96	0.37	16.56	0.41	0.37	93.4	0.31	12.32	0.43	9.1
1	0.21	0.38	13.3	462.7	0.23	7	7.4	10.65	1.015	1.32	0.073	4.32	70	281	9.5	0.32	0.508	0.002	10.18	10	0.45	0.37	0.116	30.3	0.47	0.36	73.67	1.33	0.45	0.438	80.4	0.55	17	5.36	0	2.5	106.7	36.42	0	5.12	0.448	16.94	0.5	0.32	87.5	0.2	19.3	0.4	8.7
1	0.48	0.5	12.6	61.4	0.29	13	10.3	11.53	1.018	1.32	0.033	1.5	108	440	11.4	0.39	0.487	0.022	18.36	4.6	0.23	0.5	0.118	31.3	0.52	0.35	55.59	1.68	0.36	0.426	72.6	0.44	17	8.71	0	4.4	93.81	48.17	0.13	4.47	0.432	15.25	0.3	0.37	96.6	0.38	8.4	0.48	14.4
1	0.23	0.57	14.1	439.6	0.43	3	26.5	10.55	1.011	0.91	0.065	4.84	48	384	10.1	0.37	0.716	0.002	10.11	5.3	0.1	0.62	0.135	29.6	0.31	0.46	31.01	0.6	0.39	0.172	76	0.3	15	4.5	0.13	3.2	80.28	19.46	0	3.88	0.343	13.69	0.46	0.35	88.4	0.57	31.79	0.4	7.8
1	0.48	0.39	13	253.8	0.4	5	10.3	12.92	1.015	1.05	0.071	0.79	58	327	11.7	0.4	0.738	0.004	4.69	7	0.21	0.66	0.124	29.1	0.2	0.12	51.58	0.794	0.45	0.212	80.4	0.59	17	2	0.26	2.6	124.3	137.1	0.27	4.77	0.42	16.77	0.27	0.5	88.1	0.45	12.41	0.6	7.9
1	0.51	0.69	11.5	439.6	0.46	7	7.4	10.97	1.011	1.49	0.065	1.73	73	247	12.2	0.29	0.677	0.004	11.6	9.2	0.51	0.6	0.122	30	0	0.39	45.85	1.04	0.4	0.252	71.4	0.47	23	18.36	0	4.7	105.8	152.4	0	4.46	0.404	13.4	0.33	0.34	90.6	0.29	20.03	0.36	11.7
1	0.34	0.41	16.9	1.1	0.46	8	4.6	5.8	1.011	1.22	0.094	1.24	77	298	11.2	0.37	0.591	0.021	1.03	5.1	0.41	0.59	0.125	29.6	0.33	0.32	75.42	1.35	0.33	0.291	70.4	0.45	15	3.02	0	4.2	94.13	23.72	0	4.39	0.393	14.72	0.28	0.6	89.5	0.93	14.48	0.47	13.4
1	0.33	0.58	13.3	0	0.34	6	6.4	13.46	1.033	0.65	0.065	0.1	54	188	11.8	0	0.499	0.018	39.3	12.3	0.44	0.46	0.119	29.5	0.95	0.41	86.59	0.426	0.4	0.422	76.3	0.36	22	6.39	0	3.2	109.1	139.7	0	4.99	0.453	18.09	0	0.59	90.8	0.4	27.3	0.77	7.3
1	0.44	0.49	12	22	0.48	7	9.2	13.92	1.018	1.43	0.075	1.3	58	243	11.5	0.1	0.546	0.016	0.07	9.8	0.2	0.8	0.132	30.2	0.31	0.43	67.87	1.71	0.17	0.362	72.2	0.55	24	0.933	0	2.5	78.74	145.1	0	4.34	0.395	13.85	0.43	0.46	91	0.3	21.35	0.46	7.6
1	0.5	0.45	18.4	39.4	0.35	13	6.1	9.92	1.011	0.65	0.057	0.4	48	172	10.5	0.29	0.842	0.004	3.95	6.4	0	0.53	0.141	31.9	0.45	0.32	74.03	2.36	0.53	0.089	84.5	0.43	17	8.6	0.13	5.2	91.49	43.6	0.13	3.85	0.366	13.42	0.65	0.53	95.1	0.64	10.28	0.76	17.5
1	0.34	0.41	12.7	462.7	0.48	3	6.4	12.92	1.015	1.13	0.073	7.45	77	281	9.5	0.13	0.638	0.037	10.37	2.8	0.48	0.46	0.132	30.1	0.14	0.42	43.94	1.39	0.13	0.259	75.5	0.4	23	18.7	0	2.6	108.7	46.87	0	4.28	0.388	15.22	0.53	0.23	90.7	0.51	10.27	0.49	12.4
1	0.4	0.51	11.2	61.4	0.36	5	3.4	5	1.018	1.47	0.033	2.27	77	440	10.1	0.37	0.704	0.027	4.74	9.3	0.4	0.6	0.133	31.9	0.44	0.45	48.65	0.969	0.55	0.183	71.8	0.4	16	8.3	0.12	3.5	103.9	83.07	0	4.11	0.39	17.75	0.36	0.44	94.9	0.54	31.37	0.58	9.9
1	0.43	0.45	13	439.6	0.46	7	0	7.77	1.011	2.13	0.041	0.62	61	217	10	0.53	0.725	0.013	4.11	7.5	0.35	0.74	0.133	28.4	0.29	0.32	55.27	0.898	0.39	0.198	62	0.63	14	12	0.92	8.9	128	70.06	0	4.36	0.395	19.35	0.5	0.66	90.6	0.47	40.64	49.56	11.7
1	0.48	0.6	13.9	253.8	0.43	8	0.8	10.3	1.015	1.38	0.075	4.07	38	273	14.2	0.44	0.563	0.005	8.5	15.9	0.34	0.72	0.152	21.4	0.41	0.43	51.81	2.29	0.22	0.355	70	0.32	26	2	1	8.9	111.2	49.68	0.13	4.82	0.356	16.18	0.36	0.64	73.9	0.47	9.81	0.46	18.2
1	0.5	0.73	14.1	439.6	0.66	6	4.9	12.7	1.011	0.68	0.045	4.74	77	140	10.7	0.32	0.718	0.004	4.25	13.1	0.15	0.46	0.172	31.6	0.46	0.32	40.13	0.539	0.39	0.21	73.4	0.36	18	17.6	0	3.2	104.4	47.73	0.14	3.7	0.34	16.79	0.06	0.5	91.9	0.37	57.74	0.48	10.7
1	0.44	0.49	13	1.1	0.46	7	7.4	21.63	1.007	0.9	0.061	4.08	52	214	10	0.35	0.755	0.005	5.96	5.9	0.2	0.52	0.141	32	0.32	0.41	63.76	2.53	0.49	0.17	84.6	0.32	18	29.2	0	5.4	114.4	61.55	0.13	3.56	0.327	18.16	0.38	0.45	91.9	0.66	50.26	0.49	21.3
1	0.5	0.45	11.5	0	0.43	13	10.3	12.92	1.016	1.04	0.075	6.81	61	273	10.1	0.61	0.539	0.009	13.91	8.8	0.22	0.65	0.212	17.1	0.47	0.31	57.82	1.33	0.47	0.396	80.3	0.27	30	5.36	0.32	5	93.13	197	0	4.33	0.286	15.36	0.46	0.7	66.1	0.22	16.24	0.49	18.1
1	0.62	0.4	16.9	184.5	0.29	3	26.5	12.23	1.007	1.42	0.041	0.63	64	217	12	0.25	0.754	0.004	6.35	5.3	0.4	0.55	0.129	30.2	0.49	0.17	56.68	1.68	0.49	0.194	72.9	0.43	23	8.71	0.41	2	92.56	107.8	0.13	4.37	0.405	19.9	0.25	0.54	92.7	0.45	19.55	0.83	7.9
1	0.18	0.76	13.3	23.9	0.49	5	10.3	20.02	1.016	1.32	0.045	1.03	61	159	10.7	0.39	0.463	0.023	9.55	13.4	0.28	0.65	0.169	26.7	0.54	0.51	39.43	0.6	0.35	0.435	75.1	0.37	24	4.5	0	3.1	152.4	38.8	0.13	5.1	0.403	16.43	0.32	0.61	79	0.56	14.39	0.69	11.9
1	0.59	0.51	12	41.8	0.64	7	7.4	25.28	1.02	1.32	0.061	4.51	38	214	10.7	0.38	0.794	0.001	5.54	8.4	0.29	0.55	0.137	31.6	0.73	0.4	52.34	0.794	0.32	0.162	74.6	0.44	25	2	0	5.2	104.4	31.49	0	3.76	0.336	18.2	0.3	0.99	89.4	0.71	14.81	0.37	10.5
1	0.49	0.66	18.4	248.2	0.31	8	4.6	15.88	1.029	0.91	0.064	3.82	77	241	11.3	0.26	0.844	0.002	27.53	5	0.42	0.65	0.185	30.7	0.6	0.21	37.39	1.04	0.42	0.107	73.8	0.28	12	18.36	0.13	6.6	105	122	0	4.33	0.394	18.12	0.34	0.47	91	0.6	17.85	0.39	20
1	0.44	0.49	12.7	25.5	0.49	6	6.4	20.02	1.01	1.05	0.058	1.07	52	159	10.7	0.32	0.49	0.02	14.77	10.3	0.4	0.4	0.122	31.2	0.24	0.16	70.04	1.35	0.55	0.423	71.2	0.43	51	3.02	0	4.3	169.5	38.45	0.13	4.43	0.415	26.13	0.24	0.24	93.7	0.21	11.94	0.56	12.7
1	0.48	0.76	11.2	184.5	0.34	7	9.2	9.81	1.018	1.49	0.069	1.39	43	241	10.1	0.4	0.819	0.004	8.35	12.2	0.32	0.5	0.127	30.9	0.42	0.37	46.49	0.426	0.42	0.108	72	0.35	23	6.39	0	4	126	34.27	0	4.75	0.45	19.8	0.44	0.53	94.7	0.49	19.19	0.33	9
1	0.42	0.3	13	23.9	0.37	13	6.1	5	1.016	1.22	0.073	1.02	64	248	10.7	0.18	0.566	0.008	19.88	12.7	48.88	0.22	0.126	32.3	0.34	0.42	50.86	1.71	0.28	0.364	79.3	0.15	17	0.933	0	3.7	93.76	54.47	0.13	4.09	0.381	17.87	0.29	0.35	93.2	0.3	21.62	0.48	14
1	0.35	0.43	13.9	41.8	0.45	3	6.4	22.11	1.02	1.43	0.057	1.39	64	241	11.2	0.42	0.627	0.008	10.99	5.6	0.33	0.63	0.132	29.9	0.58	0.21	63.05	2.36	0.81	0.292	80.5	0.38	12	8.6	0	7.1	105.5	106.2	0	4.02	0.36	16.1	0.41	0.59	89.6	0.35	11.47	0.7	19.3
1	0.44	0.56	22.1	248.2	0.63	5	3.4	14.98	1.022	0.65	0.04	10.96	61	277	11.5	0.41	0.721	0.01	12.59	3.7	0.26	0.32	0.124	28.5	0.6	0.37	38.58	1.39	0.44	0.192	73.7	0.4	18	18.7	0	5.3	156.1	323.1	0.27	4.99	0.431	21.97	0.45	0.26	86.4	0.69	18.37	0.52	18
1	0.59	0.51	11.6	25.5	0.49	7	0	20.02	1.02	1.13	0.065	11.24	52	172	11.5	0.39	0.639	0.014	12.43	9.8	0.34	0.51	0.145	27.1	0.36	0.45	34.15	0.969	0.45	0.287	68.5	0.42	12	8.3	0.13	3.1	94.12	37.78	0	5.06	0.442	14.28	0.26	0.59	87.4	0.2	10.74	0.52	8.7
1	0.44	0.37	11.7	184.5	0.23	8	0.8	8.59	1.025	1.47	0.094	1.64	51	212	11.2	0.24	0.656	0.003	20.52	9.3	0.69	0.52	0.133	30.7	0.47	0.26	49.05	0.898	0.32	0.294	77.7	0.45	18	12	0	3.4	78.99	30.2	0	4.66	0.423	13.96	0.56	0.6	90.8	0.23	14.51	0.48	7.1
1	0.43	0.55	8.6	23.9	0.44	6	4.9	79.69	1.016	2.13	0.071	0.86	38	188	11.2	0.39	0.58	0.023	0.04	10.3	0.4	0.64	0.127	30.4	0.49	0.41	39.32	2.29	0.35	0.328	78.6	0.73	14	2	0.12	4.8	109	42.76	0	4.31	0.406	16.58	0.27	0.28	94.2	0.31	10.96	0.28	14.6
1	0.48	0.76	19.9	41.8	0.34	7	7.4	15.39	1.03	1.38	0.073	4.32	70	277	11.5	0.29	0.37	0.015	6.51	13.9	0.48	0.56	0.114	31.6	0.44	0.36	36.37	0.539	0.47	0.516	83	0.4	17	17.6	0.92	6.2	104.3	33.17	0	4.49	0.445	16.8	0.41	0.41	99.1	0.38	17.37	0.47	15.5
1	0.42	0.3	9.1	248.2	0.37	13	10.3	94.3	1.018	0.68	0.057	1.5	108	172	11.5	0.5	0.594	0.02	11.61	1.8	0.27	0.39	0.123	30.2	0.58	0.25	30.29	2.53	0.42	0.31	74.9	0.47	20	29.2	1	6.7	118.1	61.85	0.13	4.8	0.452	18.95	0.38	0.38	94.2	0.46	19.78	0.51	17
1	0.35	0.43	13	25.5	0.45	3	26.5	79.69	1.017	0.9	0.04	4.84	43	212	11.2	0.34	0.751	0.018	9.6	7.6	0.32	0.4	0.123	28.8	0.41	0.41	43.79	1.33	0.44	0.163	75.4	0.44	24	5.36	0	9.7	130	45.84	0	4.89	0.445	23.47	0.22	0.45	91	0.62	3.9	0.3	23.6
1	0.44	0.56	18.4	184.5	0.63	5	10.3	15.39	1.006	1.04	0.065	0.79	64	188	12.2	0.4	0.582	0.007	4.97	12.6	0.3	0.71	0.145	31	0.46	0.49	46.17	1.68	0.53	0.339	57	0.49	14	8.71	0	8.5	94.8	68.34	0	3.97	0.39	12.5	0.43	0.3	98.2	0.28	18.49	0.3	10.3
1	0.52	0.41	12.7	23.9	0.4	7	0.8	223.8	1.024	1.42	0.065	1.73	64	298	10.1	0.35	0.5	0.003	11.04	4.7	0.2	0.43	0.128	31.6	0.34	0	83.95	0.6	0.25	0.419	71.5	0.37	15	4.5	0.32	5.4	110	48.65	0	4.11	0.396	17.91	0.45	0.55	96.4	0.28	22.7	0.37	13
1	0.56	0.69	11.2	41.8	0.37	8	4.9	18.05	1.017	1.32	0.071	1.24	61	327	11.2	0.46	0.647	0.044	7.68	12.8	0.46	0.32	0.127	32.4	0.47	0.36	44.48	0.794	0.33	0.23	77.5	0.38	23	2	0.41	4	128.2	14.6	0.13	4.29	0.413	18.09	0.51	0.41	96.3	0.37	15.8	0.42	16.6
1	0.46	0.44	13	248.2	0.3	6	7.4	19.64	1.009	1.32	0.065	0.1	52	277	11.5	0.2	0.574	0.008	6.45	8.2	0.45	0.71	0.122	32.4	0.28	0.35	42.85	1.04	0.14	0.381	79.1	0.65	25	18.36	0	2	104	47.87	0.14	5.03	0.475	14.55	0.32	0.63	94.4	0.34	18.46	0.43	6.7
1	0.4	0.58	16.9	25.5	0.32	7	10.3	14.57	1.027	0.91	0.094	1.3	51	172	11.5	0.26	0.738	0.004	13.74	6.2	0.3	0.7	0.121	30.6	0.59	0.59	71.94	1.35	0.44	0.205	69.8	0.28	22	3.02	0	5.4	135.6	36.76	0.13	4.28	0.39	20.72	0.4	0.3	91.1	0.25	31.86	0.65	18.2
1	0.58	0.66	13.3	184.5	0.3	13	26.5	16.35	1.025	1.05	0.065	0.4	38	212	11.2	0.49	0.544	0.022	10.8	6.7	0.17	0.7	0.122	31.7	0.19	0.32	25.74	0.426	0.41	0.353	80.2	39.39	15	6.39	0.13	3.7	97.63	103	0	3.47	0.349	15.81	0.35	0.23	100.6	0.42	17.39	0.47	11.9
1	0.34	0.64	12	23.9	0.41	3	10.3	13.68	1.027	1.49	0.075	7.45	70	188	11.4	0.23	0.629	0.008	7.83	5.2	0.32	0.56	0.131	32.7	0.4	0.45	59.96	1.71	0.46	0.302	70.2	0.17	22	0.933	0	1.9	119.2	29.5	0.13	3.98	0.404	17.86	0.36	0.34	101.5	0.28	23.16	0.61	8.1
1	0.46	0.44	18.4	41.8	0.3	5	7.4	18.05	1.029	1.22	0.057	2.27	108	384	10.1	0.3	0.726	0.018	18.02	17.7	0.24	0.67	0.133	32.2	0.36	0.27	30.75	2.36	0.34	0.182	83.8	0.43	16	8.6	0.55	6	122.2	391.3	0.13	3.98	0.368	17.5	0.48	0.51	92.5	0.54	#NULL!	0.45	12.7
1	0.4	0.58	12.7	248.2	0.32	7	4.6	19.64	1.004	1.43	0.073	0.62	43	327	11.7	0.13	0.735	0.014	16.76	9.4	0.34	0.6	0.132	29.5	0.52	0.34	50.29	1.39	0.46	0.198	75.8	0.41	14	18.7	0.27	3.4	111.6	518.8	0	4.07	0.361	14.09	0.18	0.42	88.7	0.5	17.92	0.85	8.6
1	0.58	0.66	11.2	25.5	0.3	8	6.4	14.57	1.027	0.65	0.033	4.07	64	247	12.2	0.39	0.641	0.017	0.98	7.7	0.31	0.5	0.137	29.9	0.3	0.32	98.22	0.969	0.53	0.355	78.5	0.32	22	8.3	0.58	7.4	114	1485	0	4.61	0.424	19.04	0.29	0.88	92	0.57	21.85	0.56	25.1
1	0.54	0.54	13	184.5	0.52	6	9.2	16.54	1.008	1.13	0.065	4.74	64	298	11.2	0.39	0.807	0.002	35.3	4.8	0.25	0.5	0.128	34	0.46	0.4	41.31	0.898	0.26	0.21	81.5	0.29	20	12	0.37	4.2	73.69	172	0.13	3.79	0.367	13.81	0.46	0.44	96.8	0.67	17.54	0.43	13.6
1	0.36	0.57	13.9	23.9	0.49	7	6.1	18.05	1.029	1.47	0.071	4.08	61	188	11.8	0.41	0.756	0.003	6.86	13.4	0.23	0.61	0.122	29.5	0.38	0.38	36.73	2.29	0.38	0.17	74.7	0.6	21	2	0	4.3	129	502.2	0	4.82	0.419	20.1	0.48	0.44	86.9	0.42	27.06	0.29	12
1	0.48	0.76	11.2	41.8	0.34	13	6.4	19.64	1.029	2.13	0.065	6.81	52	243	11.5	0.29	0.798	0.001	5.92	7.9	0.4	0.55	0.163	24.8	0.4	0.35	78.46	0.539	0.4	0.396	72.5	0.35	17	17.6	0.87	2.4	103	162.3	0.13	4.24	0.337	15.5	0.18	0.62	79.5	1.09	52.58	0.72	7.2
1	0.42	0.3	13	248.2	0.37	3	3.4	14.57	1.004	1.38	0.094	0.63	51	172	10.5	0.46	0.567	0.012	3.18	9.8	0.36	0.3	0.129	30.9	0.46	0.16	56.68	2.53	0.55	0.194	73.7	0.41	22	6.39	0	6.1	114.4	705	0	3.92	0.361	11.34	0.23	0.5	92.1	0.32	27.04	0.17	19.5
1	0.35	0.43	18.4	1.1	0.45	5	0	23.5	1.027	0.68	0.065	1.03	38	281	9.5	0.53	0.897	0	0.98	11	0.41	0.55	0.121	31.4	0.27	0.31	50.87	1.33	0.38	0.435	79.6	0.55	19	0.933	0	5.6	125.2	362.1	0.27	3.95	0.372	17.17	0.36	0.58	94.2	0.57	13.21	0.49	13.5
1	0.44	0.56	13	61.4	0.63	7	6.1	19.64	1.008	0.9	0.075	4.51	70	440	11.4	0.37	0.7	0.006	225.6	7	0.43	0.53	0.143	32	0.42	0.28	31.56	1.68	0.22	0.162	73	0.47	14	8.6	0	3.8	111.8	499.6	0	3.91	0.375	15.38	0.34	0.34	95.9	0.36	14.57	0.4	13.6
1	0.48	0.76	16.9	439.6	0.4	8	6.4	18.45	1.025	1.04	0.057	3.82	108	384	10.1	0.4	0.676	0.004	8.46	6.2	0.27	0.64	0.136	29.1	0.51	0.38	58.46	0.6	0.28	0.107	77.6	0.46	17	18.7	0.13	6.4	141.5	14.69	0	4.33	0.384	18.59	0.29	0.38	88.7	0.45	13.03	0.47	17.4
1	0.42	0.3	13.3	253.8	0.37	6	3.4	18.05	1.027	1.42	0.073	1.07	57	327	11.7	0.4	0.609	0.01	3.92	10	0.35	0.5	0.126	30.2	0.27	0.38	41.83	0.794	0.47	0.423	82.1	0.51	18	8.3	0.26	2.1	103.2	42.1	0	4.74	0.444	13.46	0.61	0.36	93.7	0.27	17.86	0.58	9.1
1	0.5	0.43	12	462.7	0.37	7	10.3	19.64	1.029	1.32	0.033	1.39	45	247	12.2	0.42	0.641	0.007	2.89	4.6	0.15	0.41	0.129	30.7	0.32	0.28	54.14	1.04	0.19	0.108	80.4	0.35	17	29.2	0	2.5	83.5	31	0	4.59	0.433	16.58	0.35	0.56	94.3	0.2	16.41	0.54	8.7
1	0.54	0.54	18.4	184.5	0.32	13	0	14.57	1.004	1.32	0.065	1.02	59	298	11.2	0.35	0.516	0.014	6.29	5.3	0.35	0.4	0.147	24.6	0.64	0.21	48.25	1.35	0.31	0.364	72.6	0.47	17	5.36	0	4.4	95.11	84.82	0.13	4.48	0.363	14.32	0.31	0.54	81	0.6	20.2	0.48	14.4
1	0.44	0.54	12.7	23.9	0.45	3	6.1	12.1	1.027	0.91	0.071	1.39	59	188	11.8	0.4	0.64	0.006	11.26	7	0.32	0.49	0.126	31.3	0.45	0.54	66.69	0.426	35.49	0.292	76	0.46	15	8.71	0	3.2	108	43.5	0	3.8	0.366	18.4	0.42	0.34	96.3	0.32	13.44	0.53	7.8
1	0.42	0.3	11.2	41.8	0.49	5	6.4	23.43	1.008	1.05	0.065	10.96	75	243	11.5	0.4	0.718	0.003	9.25	9.2	0.44	0.43	0.124	29.6	0.39	0.33	88.43	1.71	0.41	0.192	80.4	0.23	17	4.5	0	2.6	121.1	64.58	0	4.86	0.433	18.37	0.43	0.59	89.1	0.28	16.09	0.59	7.9
1	0.35	0.43	13	248.2	0.34	7	3.4	45.66	1.011	1.49	0.094	11.24	55	172	10.5	0.33	0.542	0.018	12.2	5.1	0.16	0.62	0.119	30.1	0.37	0.47	36.37	2.36	0.22	0.287	71.4	0.37	23	2	0.13	4.7	94.69	45.66	0	4.62	0.42	15.15	0.42	0.53	90.9	0.27	13.04	0.31	11.7
1	0.54	0.62	13.9	25.5	0.4	8	10.3	14.57	1.015	1.22	0.065	1.64	68	281	9.5	0.51	0.717	0.013	13.3	12.3	0.03	0.65	0.126	28.1	0.35	0.35	47.72	1.39	0.37	0.294	70.4	0.52	15	18.36	0	4.2	93	255.6	0.13	4.73	0.399	13	0.35	0.35	84.4	0.65	16.5	0.5	13.4
1	0.32	0.45	12.7	253.8	0.63	6	7.4	23.5	1.015	1.43	0.075	0.86	169	440	11.4	0.21	0.591	0.002	0.541	9.8	0.25	0.81	0.119	32.4	0.28	0.45	128.85	0.969	0.28	0.328	76.3	0.35	22	3.02	0.12	3.2	116.8	52.78	0.14	4.6	0.437	18.31	0.38	0.84	95	0.46	22.29	0.52	7.3
1	0.44	0.46	18.4	23.9	0.35	7	9.2	13.59	1.018	0.65	0.057	4.32	47	384	10.1	0.45	0.409	0.008	8.78	6.4	0.32	0.36	0.128	30.7	0.51	0.4	50.26	0.898	0.39	0.516	72.2	0.61	24	6.39	0.92	2.5	85.49	54.5	0.13	4.11	0.398	16.56	0.54	0.56	96.8	0.48	23.43	0.36	7.6
1	0.32	0.45	11.2	41.8	0.44	13	6.1	7.09	1.011	1.13	0.073	1.5	44	327	11.7	0.38	0.535	0.018	2.76	2.8	0.31	0.64	0.157	25.7	0.44	0.32	41.21	2.29	0.34	0.31	84.5	0.42	17	0.933	1	5.2	136	132.3	0	4.24	0.35	23	0.38	0.52	82.5	0.28	95	0.46	17.5
1	0.27	0.5	13	0	0.4	3	0.8	109.4	1.015	1.47	0.033	4.84	67	247	12.2	0.33	0.748	0.007	12.83	9.3	0.25	0.71	0.126	30.3	0.34	0.22	104.21	0.539	0.31	0.163	75.5	0.3	16	8.6	0	2.6	124.8	14.45	0.13	4.32	0.404	19.73	0.48	0.51	93.5	0.23	42.4	0.55	12.4
1	0.42	0.3	13.3	1.1	0.52	5	4.9	14.57	1.018	2.13	0.051	0.79	82	298	11.2	0.02	0.803	0	10.39	7.5	0.35	0.5	0.12	30	0.36	0.18	158.55	2.53	0.85	0.339	71.8	0.36	23	18.7	0	3.5	101.6	58.04	0.13	4.87	0.447	17.57	0.33	0.62	91.8	0.25	5.33	0.53	9.9
1	0.35	0.43	12	462.7	0.49	7	7.4	23.5	1.011	1.38	0.076	1.73	89	188	11.8	0.34	0.694	0.04	6	15.9	0.39	0.35	0.136	30.1	0.57	0.39	35.17	1.33	0.46	0.419	62	0.42	16	8.3	0.32	8.9	116	393	0	4.32	0.388	17.2	0.3	0.68	89.8	0.38	23.5	0.26	11.7
1	0.16	0.48	18.4	253.8	0.44	8	10.3	15.37	1.015	0.68	0.057	1.24	73	243	11.5	0.43	0.509	0.069	4.38	13.1	0.45	0.6	0.142	26.6	0.34	0.05	58.7	1.68	0.66	0.23	70	0.32	14	12	0.41	8.9	108.9	37.73	0	4.55	0.367	15.35	0.47	0.62	80.7	0.31	32.77	0.7	18.2
1	0.32	0.45	12.7	61.4	0.35	6	26.5	11.24	1.011	0.9	0.068	0.1	61	172	10.5	0.26	0.673	0.008	27.35	5.9	0.31	0.68	0.121	29.6	0.55	0.32	44.46	0.6	0.34	0.381	73.4	0.47	26	2	0	3.2	105.7	476.5	0.13	4.36	0.396	16.69	0.49	0.54	90.8	0.44	23.25	0.35	10.7
1	0.23	0.81	11.2	0	0.43	7	4.9	28.2	1.011	1.04	0.06	1.3	60	281	9.5	0.4	0.566	0.027	9.92	8.8	0.08	0.6	0.13	28.8	0.48	0.48	28.62	0.794	0.3	0.205	84.6	0.38	18	17.6	0	5.4	178.9	38.23	0	4.68	0.409	22.44	0.52	0.62	87.4	0.31	13.2	0.36	21.3
1	0.42	0.3	13	462.7	0.52	13	7.4	10.66	1.033	1.42	0.061	0.4	49	440	10.8	0.35	0.58	0.027	30.72	5.3	0.41	0.43	0.138	31.3	0.53	0.4	32.88	1.04	0.33	0.353	80.3	0.41	18	29.2	0.13	5	99.06	608.4	0.13	3.96	0.37	18.6	0.25	0.46	93.4	0.31	12.32	0.41	18.1
1	0.35	0.43	13.9	61.4	0.49	3	10.3	16.42	1.018	1.32	0.062	7.45	66	189	12	0.44	0.508	0.002	9.27	13.4	17.64	0.32	0.116	30.3	0.32	0.32	50.76	1.35	34.63	0.302	72.9	0.29	30	5.36	0	2	104	36.42	0	5.12	0.448	17	0.57	0.5	87.5	0.2	19.3	38.3	7.9
1	0.4	0.64	13.9	439.6	0.46	5	4.9	12	1.011	1.32	0.053	2.27	73	152	12.6	0.24	0.487	0.022	1.94	8.4	35.6	0.57	0.118	31.3	0.51	0.21	55.6	0.426	0.43	0.182	75.1	0.47	23	8.71	0.55	3.1	86.5	48.17	0.27	4.47	0.432	14.1	3.62	0.5	96.6	0.38	8.4	0.46	11.9
1	0.42	0.3	12.5	253.8	0.52	7	9.2	14.57	1.015	0.91	0.051	0.62	56	161	10.6	0.48	0.716	0.002	2.92	5	0.35	0.8	0.135	29.6	0.25	0.24	57.35	1.71	0.55	0.187	74.6	0.36	24	4.5	0.27	5.2	112.9	19.46	0	3.88	0.343	17.55	0.45	0.6	88.4	0.57	31.79	0.65	10.5
1	0.35	0.43	10.1	439.6	0.49	8	6.1	23.5	1.018	1.05	0.076	4.07	70	242	12.6	0.51	0.738	0.004	3.82	10.3	0.4	0.72	0.124	29.1	0.58	0.37	62.5	2.36	0.35	0.279	73.8	0.51	25	2	0.58	6.6	125.1	137.1	0	4.77	0.42	18.21	0.17	0.48	88.1	0.45	12.41	0.52	20
1	0.51	0.46	14	1.1	0.39	6	0.8	10.71	1.011	1.49	0.051	4.74	61	172	10.5	0.18	0.677	0.004	2.08	12.2	0.59	0.4	0.122	30	0.4	0.23	41.03	1.39	0.45	0.126	71.2	0.43	12	18.36	0.37	4.3	102.5	152.4	0	4.46	0.404	20.53	0.48	0.17	90.6	0.29	20.03	0.48	12.7
1	0.23	0.51	13.2	0	0.6	7	4.9	113.3	1.015	1.22	0.054	4.08	57	281	9.5	0.59	0.591	0.021	6.33	12.7	0.28	0.48	0.125	29.6	0.29	0.29	40.27	0.969	0.68	0.185	72	0.49	51	3.02	0	4	94.53	23.72	0	4.39	0.393	16.83	0.25	0.32	89.5	0.93	14.48	0.49	9
1	0.42	0.3	18.1	462.7	0.49	13	7.4	28.2	1.011	0.65	0.046	6.81	48	440	10.8	0.32	0.499	0.018	13.2	5.6	0.42	0.34	0.119	29.5	0.32	0.29	33.98	0.898	0.42	0.148	79.3	0.35	23	6.39	0.87	3.7	102.9	139.7	0.13	4.99	0.453	16.86	0.41	0.43	90.8	0.4	27.3	0.4	14
1	0.45	0.46	12	61.4	0.46	3	10.3	23.73	1.007	1.43	0.055	0.63	44	184	10.2	0.4	0.546	0.016	3.08	3.7	0.28	0.59	0.132	30.2	0.33	0.26	49.05	2.29	0.23	0.34	80.5	0.33	17	0.933	0	7.1	111.6	145.1	0	4.34	0.395	18.53	0.35	0.53	91	0.3	21.35	0.31	19.3
1	0.35	0.43	13.3	439.6	0.39	5	26.5	17.65	1.016	0.65	0.05	1.03	56	336	10.1	0.49	0.842	0.004	5.51	9.8	0.26	0.57	0.141	31.9	0.57	0.41	39.32	0.539	0.37	0.051	73.7	0.33	12	8.6	0	5.3	101.7	43.6	0	3.85	0.366	18.75	0.54	0.4	95.1	0.64	10.28	0.33	18
1	0.16	0.48	12.5	61.4	0.6	7	4.9	5.49	1.007	1.13	0.091	4.51	70	158	12.5	0.39	0.638	0.037	5.16	9.3	0.33	0.52	0.132	30.1	0.47	0.36	36.37	2.53	0.46	0.237	68.5	0.34	18	18.7	0	3.1	93.91	46.87	0	4.28	0.388	15.72	0.36	0.53	90.7	0.51	10.27	0.39	8.7
1	0.32	0.45	10.1	462.7	0.19	8	7.4	28.2	1.016	1.47	0.059	3.82	61	263	9.8	0.36	0.704	0.027	44.14	10.3	0.37	0.57	0.133	31.9	0.52	0.25	30.29	1.33	0.5	0.269	77.7	0.38	12	8.3	0.13	3.4	114	83.07	0.13	4.11	0.39	16.4	0.6	0.51	94.9	0.54	31.37	0.5	7.1
1	0.23	0.81	14	61.4	0.21	6	10.3	11.23	1.02	2.13	0.039	1.07	70	232	12	0.26	0.725	0.013	9.26	13.9	0.27	0.54	0.133	28.4	0.31	0.41	43.79	1.68	0.4	0.32	78.6	0.38	18	12	0.26	4.8	116.3	70.06	0.14	4.36	0.395	18.25	0.49	0.36	90.6	0.47	40.64	0.49	14.6
1	0.42	0.3	13.2	439.6	0.46	7	4.9	28.2	1.029	1.38	0.049	1.39	61	181	10.7	0.34	0.563	0.005	7.44	1.8	0.38	0.4	0.152	21.4	0.2	0.49	46.17	0.6	0.37	0.297	83	0.31	14	2	0	6.2	98.89	49.68	0.13	4.82	0.356	15.31	0.39	0.74	73.9	0.47	9.81	0.39	15.5
1	0.35	0.43	18.1	439.6	0.39	13	0	38.41	1.01	0.68	0.093	1.02	38	197	11.3	0.21	0.718	0.004	1.21	7.6	0.28	0.33	0.172	31.6	0	0	83.95	0.794	0.43	0.373	74.9	0.27	17	17.6	0	6.7	122	47.73	0	3.7	0.34	21.1	0.5	0.41	91.9	0.37	57.74	0.43	17
1	0.4	0.64	12	92.9	0.6	3	6.1	23.73	1.018	0.9	0.054	1.39	77	168	12.9	0.19	0.755	0.005	7.18	12.6	0.39	0.6	0.141	32	0.33	0.36	44.48	1.04	0.48	0.289	75.4	0.33	20	29.2	0	9.7	118.3	61.55	0.13	3.56	0.327	15.24	0.4	0.61	91.9	0.66	50.26	0.48	23.6
1	0.42	0.3	14	128.7	0.19	5	6.4	17.65	1.016	1.04	0.098	10.96	52	285	10.2	0.31	0.539	0.009	4.93	4.7	0.49	0.44	0.212	17.1	0.95	0.35	42.85	1.35	0.39	0.236	57	0.4	24	5.36	0	8.5	115	197	0.13	4.33	0.286	17.8	0.28	8.35	66.1	0.22	16.24	0.49	10.3
1	0.35	0.43	13.9	143.7	0.21	7	3.4	5.49	1.02	1.42	0.064	11.24	56	170	10.7	0.25	0.754	0.004	5.28	12.8	0.29	0.59	0.129	30.2	0.31	0.59	71.94	0.426	0.72	0.387	71.5	0.5	14	8.71	0.13	5.4	96.96	107.8	0	4.37	0.405	14.64	0.55	0.58	92.7	0.45	19.55	0.46	13
1	0.51	0.46	15.2	14.5	0.39	8	10.3	9.33	1.022	1.32	0.031	1.64	70	185	11.1	0.22	0.463	0.023	1.8	8.2	0.35	0.75	0.169	26.7	0.45	0.32	25.74	1.71	0.3	0.174	77.5	0.44	15	4.5	0	4	121	38.8	0	5.1	0.403	18.4	0.37	0.48	79	0.56	14.39	0.33	16.6
1	0.23	0.51	13.9	48.4	0.6	6	7.4	11.23	1.02	1.32	0.036	0.86	61	280	10.6	0.36	0.794	0.001	18.29	6.2	0.48	0.48	0.137	31.6	0.14	0.45	59.96	2.36	0.25	0.348	79.1	0.4	23	2	0.12	2	87.39	31.49	0.13	3.76	0.336	15.55	0.25	0.54	89.4	0.71	14.81	0.36	6.7
1	0.6	0.54	16.9	128.7	0.3	7	16.2	30.3	1.025	0.91	0.066	4.32	57	223	10	0.39	0.844	0.002	8.81	6.7	0.62	0.69	0.185	30.7	0.44	0.27	30.75	1.39	0.19	0.481	69.8	0.46	25	18.36	0.92	5.4	79.4	122	0	4.33	0.394	13.3	0.45	0.18	91	0.6	17.85	0.6	18.2
1	0.42	0.3	12.5	92.9	0.39	13	26.5	11.72	1.016	1.05	0.055	1.5	48	260	10.1	0.32	0.49	0.02	55.3	5.2	0.13	0.82	0.122	31.2	0.29	0.34	50.29	0.969	0.33	0.378	80.2	0.43	22	3.02	1	3.7	104	38.45	0.13	4.43	0.415	13.8	0.43	0.74	93.7	0.21	11.94	0.42	11.9
1	0.25	0.62	10.1	128.7	0.19	3	4.9	11.23	1.03	1.49	0.06	4.84	58	238	10.2	0.37	0.819	0.004	3.87	17.7	0.34	0.75	0.127	30.9	0.41	0.32	98.22	0.898	0.32	0.211	70.2	0.64	15	6.39	0	1.9	77.57	34.27	0	4.75	0.45	14.66	0.43	0.4	94.7	0.49	19.19	0.56	8.1
1	0.34	0.4	14	143.7	0.21	5	7.4	38.41	1.018	1.22	0.06	0.79	73	299	9	0.5	0.566	0.008	6.85	9.4	0.53	0.58	0.126	32.3	0.46	0.4	41.31	2.29	0.28	0.154	83.8	0.43	22	0.933	0	6	86	54.47	0.27	4.09	0.381	17.28	0.35	0.73	93.2	0.3	21.62	0.42	12.7
1	0.42	0.3	13.2	14.5	0.21	7	10.3	15.98	1.017	1.43	0.077	1.73	77	450	9.1	0.23	0.627	0.008	20.27	7.7	0.25	0.66	0.132	29.9	0.32	0.38	36.73	0.539	0.35	0.193	75.8	0.35	16	8.6	0.32	3.4	95.76	106.2	0	4.02	0.36	15.64	0.4	0.38	89.6	0.35	11.47	0.32	8.6
1	0.35	0.43	15.2	92.9	0.39	8	4.1	5.75	1.006	0.65	0.108	1.24	48	184	11.4	0.37	0.721	0.01	16.48	4.8	29.84	43.61	0.124	28.5	0.47	0.35	78.46	0.426	0.38	0.363	78.5	0.37	14	18.7	0.41	7.4	96.11	323.1	0	4.99	0.431	18.71	0.28	0.55	86.4	0.69	18.37	0.4	25.1
1	0.51	0.46	14	128.7	0.6	6	7.4	7.56	1.024	1.13	0.059	0.1	58	217	14.3	0.43	0.639	0.014	17.92	13.4	0.38	0.57	0.145	27.1	0.49	0.16	56.68	1.71	0.16	0.256	81.5	0.44	22	8.3	0	4.2	72.82	37.78	0	5.06	0.442	13.83	0.5	0.58	87.4	0.2	10.74	0.47	13.6
1	0.29	0.67	13.9	143.7	0.48	7	9.2	600	1.017	1.47	0.043	1.3	73	217	10.9	0.21	0.656	0.003	25.06	7.9	0.17	0.54	0.133	30.7	0.54	0.31	50.87	2.36	0.35	0.341	74.7	0.38	20	12	0	4.3	120.5	30.2	0	4.66	0.423	20.37	0.48	0.64	90.8	0.23	14.51	0.36	12
1	0.42	0.3	15.2	14.5	0.21	13	7.4	30.3	1.009	2.13	0.059	0.4	53	199	13.5	0.2	0.58	0.023	7.07	9.8	0.44	0.8	0.127	30.4	0.73	0.28	31.56	1.39	0.4	0.304	72.5	0.54	21	2	0.13	2.4	81.7	42.76	0.13	4.31	0.406	13.3	0.19	0.57	94.2	0.31	10.96	0.41	7.2
1	0.35	0.43	12.6	48.4	0.39	3	6.1	142.7	1.027	1.38	0.041	7.45	48	257	9.2	0.31	0.37	0.015	6.72	11	0.4	0.68	0.114	31.6	0.6	0.38	58.46	0.969	0.53	0.438	73.7	0.56	17	17.6	0	6.1	92.6	33.17	0	4.49	0.445	13.3	0.34	0.68	99.1	0.38	17.37	0.5	19.5
1	0.51	0.46	16.9	30.1	0.6	5	26.5	30.3	1.025	0.68	0.047	2.27	58	256	8.9	0.32	0.594	0.02	8.03	7	0.39	0.52	0.123	30.2	0.24	0.38	41.83	0.898	0.4	0.426	79.6	0.38	22	29.2	0.55	5.6	98.85	61.85	0	4.8	0.452	18.37	0.16	0.48	94.2	0.46	19.78	0.56	13.5
1	0.36	0.94	12.5	68.4	0.25	7	4.9	11.72	1.027	0.9	0.108	0.62	73	239	10.4	0.44	0.751	0.018	1	6.2	0.44	0.75	0.123	28.8	0.42	0.28	54.14	2.29	0.38	0.172	73	0.34	19	5.36	0.27	3.8	85.14	45.84	0	4.89	0.445	16.19	0.41	0.52	91	0.62	3.9	0.59	13.6
1	0.42	0.3	10.1	14.5	0.6	8	7.4	369.3	1.029	1.04	0.059	4.07	77	325	10.2	0.44	0.582	0.007	8.36	10	0.32	0.7	0.145	31	0.34	0.21	48.25	0.539	0.26	0.212	77.6	0.33	14	8.71	0.58	6.4	118	68.34	0.13	3.97	0.39	17.52	0.32	0.58	98.2	0.28	18.49	0.66	17.4
1	0.4	0.62	14	48.4	0.34	6	10.3	30.3	1.004	1.42	0.043	4.74	56	179	11.1	0.38	0.5	0.003	11.78	4.6	29.33	0.6	0.128	31.6	0.58	0.54	66.69	2.53	0.4	0.252	82.1	0.28	17	4.5	0.37	2.1	102.3	48.65	0.14	4.11	0.396	14.32	0.36	0.81	96.4	0.28	22.7	0.45	9.1
1	0.34	0.4	13.2	30.1	0.21	7	7.4	15.98	1.027	1.32	0.059	4.08	195	279	10.7	0.41	0.647	0.044	0.3	5.3	0.05	0.88	0.127	32.4	0.6	0.33	88.43	1.33	0.26	0.291	80.4	0.33	18	2	0	2.5	120.5	14.6	0.13	4.29	0.413	17.88	0.4	0.48	96.3	0.37	15.8	0.64	8.7
1	0.42	0.3	11.8	14.5	0.39	13	4.6	56.01	1.008	1.32	0.073	6.81	50	195	10.5	0.11	0.574	0.008	15.97	7	0.26	0.41	0.122	32.4	0.36	0.47	36.37	1.68	0.52	0.422	72.6	0.4	17	18.36	0.87	4.4	76.5	47.87	0	5.03	0.475	14.1	0.37	0.4	94.4	0.34	18.46	0.31	14.4
1	0.41	0.45	11.3	30.1	0.38	3	4.6	30.3	1.029	0.91	0.057	0.63	61	335	9.9	0.45	0.738	0.004	57.46	9.2	0.39	0.77	0.121	30.6	0.47	0.35	47.72	0.6	0.4	0.362	76	0.34	17	3.02	0	3.2	127	36.76	0.13	4.28	0.39	16.9	0.38	0.52	91.1	0.25	31.86	0.62	7.8
1	0.48	0.76	16	2209.9	0.32	5	6.4	11.72	1.029	1.05	0.04	1.03	38	257	11.2	0.46	0.544	0.022	6.01	5.1	0.4	0.65	0.122	31.7	0.49	0.45	128.85	0.794	0.38	0.089	80.4	0.36	15	6.39	0	2.6	94.12	103	0.13	3.47	0.349	16.95	0.54	0.48	100.6	0.42	17.39	0.54	7.9
1	0.42	0.3	10.5	184.5	0.6	7	9.2	7.97	1.004	1.49	0.065	4.51	77	217	10.1	0.36	0.629	0.008	2	12.3	0.25	0.57	0.131	32.7	0.44	0.4	50.26	1.04	0.49	0.259	71.4	0.69	17	0.933	0	4.7	123	29.5	0	3.98	0.404	15.3	0.36	0.46	101.5	0.28	23.16	0.65	11.7
1	0.44	0.53	17.3	2904.6	0.42	8	6.1	25.06	1.027	1.22	0.108	3.82	52	177	12.6	0.36	0.726	0.018	10.03	9.8	0.32	0.67	0.133	32.2	0.58	0.32	41.21	1.35	0.47	0.183	70.4	0.52	23	8.6	0.13	4.2	101	391.3	0	3.98	0.368	17.81	0.29	0.63	92.5	0.54	#NULL!	0.54	13.4
1	0.42	0.3	13.5	68.4	0.39	6	6.4	15.98	1.008	1.43	0.059	1.07	48	279	10.7	0.13	0.735	0.014	6.91	6.4	0.25	0.57	0.132	29.5	0.41	0.22	104.21	0.426	0.52	0.198	76.3	0.37	15	18.7	0.26	3.2	105.4	518.8	0.13	4.07	0.361	17.26	0.3	0.62	90.8	0.4	27.3	0.37	7.3
1	0.4	0.62	14	30.1	0.6	7	3.4	56.01	1.025	0.65	0.043	1.39	58	195	10.5	0.32	0.641	0.017	1.68	2.8	0.4	0.7	0.137	29.9	0.46	0.18	158.55	1.71	0.36	0.355	72.2	0.39	22	8.3	0	2.5	110.6	1485	0	4.61	0.424	17.18	0.52	0.48	91	0.3	21.35	0.29	25.1
1	0.4	0.49	13.6	68.4	0.22	13	4.6	14.28	1.027	1.13	0.059	1.02	73	335	9.9	0.3	0.807	0.002	20.33	9.3	0.51	0.7	0.128	34	0.34	0.39	35.17	2.36	0.34	0.21	84.5	0.35	24	12	0	5.2	113.2	172	0.13	3.79	0.367	16.21	0.32	0.56	95.1	0.64	10.28	0.49	13.6
1	0.42	0.3	15	14.5	0.21	3	6.4	13.39	1.029	1.47	0.041	1.39	77	195	10.5	0.47	0.756	0.003	7.81	7.5	0.33	0.95	0.122	29.5	0.47	0.05	58.7	1.39	0.3	0.17	75.5	0.35	17	2	0	2.6	104	502.2	0	4.82	0.419	17.2	0.53	0.38	90.7	0.51	10.27	0.54	12
1	0.35	0.43	13.3	48.4	0.39	5	9.2	5.75	1.004	2.13	0.075	10.96	56	277	11.2	0.23	0.798	0.001	12.31	15.9	0.4	0.65	0.163	24.8	0.28	0.32	44.46	0.969	0.25	0.396	71.8	0.25	24	17.6	0	3.5	97.26	162.3	0.27	4.24	0.337	17.94	0.42	0.47	94.9	0.54	31.37	0.5	7.2
1	0.51	0.46	23	30.1	0.6	7	6.1	7.56	1.027	1.38	0.045	11.24	195	172	11.5	0.3	0.567	0.012	7.67	13.1	0.32	0.57	0.129	30.9	0.59	0.48	28.62	0.898	0.41	0.194	62	0.35	25	29.2	0.13	8.9	90.96	705	0	3.92	0.361	18	0.55	0.42	90.6	0.47	40.64	0.62	19.5
1	0.37	0.5	16	14.5	0.22	8	6.4	600	1.008	0.68	0.061	1.64	41	212	11.5	0.44	0.897	0	13.37	5.9	0.42	0.45	0.121	31.4	0.19	0.4	32.88	2.29	0.39	0.435	70	0.47	12	5.36	0	8.9	93.62	362.1	0	3.95	0.372	17.87	0.39	0.58	73.9	0.47	9.81	0.71	13.5
1	0.42	0.3	17.3	30.1	0.21	6	3.4	11.24	1.011	0.9	0.041	0.86	48	188	11.2	0.26	0.7	0.006	8.56	8.8	0.31	0.67	0.143	32	0.4	0.32	50.76	0.539	0.38	0.162	73.4	0.31	51	8.71	0.12	3.2	114	499.6	0	3.91	0.375	16.65	0.38	0.52	91.9	0.37	57.74	0.67	13.6
1	0.35	0.43	13.5	2209.9	0.39	7	67.1	13.14	1.015	1.04	0.075	4.32	58	279	10.7	0.58	0.676	0.004	0.09	5.3	0.3	0.81	0.136	29.1	0.36	0.21	55.6	0.426	0.39	0.107	84.6	0.25	23	4.5	0.92	5.4	115.5	14.69	0	4.33	0.384	15.46	0.49	0.68	91.9	0.66	50.26	0.52	17.4
1	0.51	0.46	14	184.5	0.6	13	133.3	19.95	1.015	1.42	0.045	1.5	73	195	10.5	0.21	0.609	0.01	8.15	13.4	0.36	0.47	0.126	30.2	0.52	0.24	57.35	1.71	0.3	0.423	80.3	0.47	17	2	1	5	97.3	42.1	0.13	4.74	0.444	16.47	0.38	0.41	66.1	0.22	16.24	0.46	9.1
1	0.42	0.3	13.6	2904.6	0.42	3	107.9	14.4	1.018	1.32	0.089	4.84	77	335	9.9	0.32	0.641	0.007	4.42	8.4	0.25	0.76	0.129	30.7	0.3	0.37	62.5	2.36	0.54	0.108	72.9	0.3	12	18.36	0	2	88.63	31	0	4.59	0.433	15.99	0.48	0.39	92.7	0.45	19.55	0.37	8.7
1	0.31	0.58	15	68.4	0.4	5	6.4	7.97	1.011	1.32	0.041	0.79	45	257	11.2	0.32	0.516	0.014	0.04	5	0.34	0.39	0.147	24.6	0.46	0.23	41.03	1.39	0.64	0.364	75.1	0.47	18	3.02	0	3.1	87.2	84.82	0	4.48	0.363	14.5	0.45	0.62	79	0.56	14.39	0.4	14.4
1	0.45	0.58	13.3	2209.9	0.4	7	3.4	25.06	1.015	0.91	0.075	1.73	57	217	10.1	0.49	0.64	0.006	5.71	10.3	0.4	0.7	0.126	31.3	0.38	0.29	40.27	0.969	0.24	0.292	74.6	0.47	12	6.39	0.32	5.2	83.38	43.5	0	3.8	0.366	14.2	0.35	0.5	89.4	0.71	14.81	0.33	7.8
1	0.51	0.46	23	184.5	0.22	8	2.5	12.31	1.018	1.05	0.045	1.24	48	273	10	0.38	0.718	0.003	5.22	12.2	0.33	0.87	0.124	29.6	0.4	0.29	33.98	0.898	0.45	0.192	73.8	0.28	18	0.933	0.41	6.6	111.2	64.58	0.13	4.86	0.433	16.16	0.29	0.27	91	0.6	17.85	0.59	7.9
1	0.29	0.67	16	2904.6	0.21	6	107.9	5	1.011	1.49	0.061	0.1	58	140	14.2	0.52	0.542	0.018	10.23	12.7	21.46	0.47	0.119	30.1	0.46	0.36	36.73	2.29	0.62	0.287	71.2	0.32	14	8.6	0	4.3	94.32	45.66	0.14	4.62	0.42	16.6	0.52	0.2	93.7	0.21	11.94	0.49	11.7
1	0.42	0.3	11.6	68.4	0.39	7	2.5	17.47	1.015	1.22	0.067	1.3	73	214	10.7	0.38	0.717	0.013	3.87	5.6	0.09	0.8	0.126	28.1	0.27	0.32	27.39	0.539	0.22	0.294	72	0.3	17	18.7	0	4	98.52	255.6	0.13	4.73	0.399	17.33	0.4	0.66	94.7	0.49	19.19	0.69	13.4
1	0.35	0.43	11.8	30.1	0.6	13	2.3	20.22	1.011	1.43	0.061	0.4	77	217	10.1	0.34	0.591	0.002	12.09	3.7	0.43	0.5	0.119	32.4	0.42	0.46	38.74	2.53	0.4	0.328	79.3	0.53	20	8.3	0.13	3.7	79.06	52.78	0	4.6	0.437	17.18	0.33	0.44	93.2	0.3	21.62	0.46	7.3
1	0.51	0.46	12.7	68.4	0.22	3	12.6	27.91	1.011	0.65	0.054	7.45	44	273	10	0.42	0.409	0.008	3.66	9.8	0.42	0.37	0.128	30.7	0.51	0.32	44.45	1.33	0.37	0.516	80.5	0.56	24	12	0	7.1	79.3	54.5	0.13	4.11	0.398	15.87	0.3	0.57	89.6	0.35	11.47	0.33	7.6
1	0.36	0.94	14.3	14.5	0.21	5	7.3	17.89	1.033	1.13	0.073	2.27	43	140	14.2	0.37	0.535	0.018	13.64	9.3	0.25	0.61	0.157	25.7	0.27	0.41	62.94	1.68	0.42	0.31	73.7	0.39	14	2	0.12	5.3	103.4	132.3	0.13	4.24	0.35	16.58	0.44	0.66	86.4	0.69	18.37	0.41	17.5
1	0.42	0.3	10.3	48.4	0.39	7	133.3	15.76	1.018	1.47	0.057	0.62	55	277	11.1	0.26	0.748	0.007	5.35	10.3	0.36	0.53	0.126	30.3	0.32	0.38	61.28	0.6	0.52	0.163	68.5	0.4	15	17.6	0.92	3.1	118.4	14.45	0	4.32	0.404	16.72	0.41	0.57	87.4	0.2	10.74	0.54	12.4
1	0.59	0.94	10.3	30.1	0.4	8	67.1	19.07	1.011	2.13	0.04	4.07	60	217	10.1	0.2	0.803	0	3.73	13.9	0.28	0.5	0.12	30	0.64	0.15	44.42	0.794	0.39	0.339	77.7	0.4	23	29.2	1	3.4	117.1	58.04	0	4.87	0.447	16.3	0.1	0.74	90.8	0.23	14.51	0.48	9.9
1	0.4	0.49	17.3	14.5	0.6	6	7.3	14.28	1.015	1.38	0.065	4.74	71	273	10	0.48	0.694	0.04	6.13	1.8	0.28	0.48	0.136	30.1	0.45	0.41	50.33	1.04	0.25	0.419	78.6	0.49	25	5.36	0	4.8	63.39	393	0.13	4.32	0.388	10.73	0.39	0.63	94.2	0.31	10.96	0.43	11.7
1	0.42	0.3	13.5	30.1	0.42	7	107.9	13.39	1.018	0.68	0.041	4.08	43	140	14.2	0.56	0.509	0.069	8.6	7.6	0.35	0.49	0.142	26.6	0.39	0.38	43.53	1.35	0.38	0.23	83	0.4	22	8.71	0	6.2	80.81	37.73	0	4.55	0.367	14.61	0.5	0.5	99.1	0.38	17.37	0.57	18.2
1	0.35	0.43	11.2	2209.9	0.4	13	107.9	15.76	1.011	0.9	0.075	6.81	64	214	10.7	0.32	0.673	0.008	15.64	12.6	0.42	0.58	0.121	29.6	0.37	0.24	45.07	0.426	0.4	0.381	74.9	0.42	15	4.5	0.32	6.7	96.15	476.5	0.13	4.36	0.396	15.85	0.32	0.59	94.2	0.46	19.78	0.68	10.7
1	0.51	0.46	17.3	184.5	0.4	3	6.4	19.07	1.015	1.04	0.045	0.63	64	257	12.3	0.47	0.566	0.027	8.76	4.7	0.05	0.65	0.13	28.8	0.35	0.33	50.49	1.71	0.28	0.205	75.4	0.53	22	2	0.41	9.7	96.61	38.23	0	4.68	0.409	15.16	0.43	0.63	91	0.62	3.9	0.42	21.3
1	0.37	0.5	23	2904.6	0.22	5	3.4	12.26	1.011	1.42	0.061	1.03	61	139	11.6	0.41	0.58	0.027	6.94	12.8	0.34	0.88	0.138	31.3	0.28	0.41	51.94	2.36	0.23	0.353	57	0.11	16	18.36	0	8.5	111.1	608.4	0.27	3.96	0.37	15.77	0.36	0.4	98.2	0.28	18.49	0.42	18.1
1	0.39	0.51	10.3	68.4	0.34	7	2.5	15.76	1.007	1.32	0.067	4.51	52	318	10.8	0.26	0.508	0.002	6.67	8.2	0.46	0.86	0.116	30.3	0.51	0.47	60.12	1.39	0.42	0.302	71.5	0.47	14	3.02	0	5.4	127.5	36.42	0	5.12	0.448	19.75	0.31	0.79	96.4	0.28	22.7	0.27	7.9
1	0.35	0.43	17.3	30.1	0.22	8	107.9	19.07	1.016	1.32	0.061	3.82	51	277	11.2	0.52	0.487	0.022	3.53	6.2	0.35	0.51	0.118	31.3	0.44	0.35	102.77	0.969	0.44	0.182	77.5	0.59	22	6.39	0.13	4	118.4	48.17	0	4.47	0.432	19.06	0.24	0.5	96.3	0.37	15.8	0.37	11.9
1	0.51	0.46	13.5	68.4	0.21	6	2.5	12.72	1.007	0.91	0.059	1.07	38	172	11.5	0.39	0.716	0.002	9.82	6.7	0.36	0.34	0.135	29.6	0.34	0.54	37.86	0.898	0.4	0.426	79.1	0.33	20	0.933	0	2	116.9	19.46	0	3.88	0.343	18.29	0.34	0.61	94.4	0.34	18.46	0.33	10.5
1	0.36	0.94	11.2	14.5	0.39	7	2.3	14.28	1.016	1.05	0.041	1.39	70	212	11.5	0.3	0.738	0.004	6.46	5.2	0.28	0.65	0.124	29.1	0.36	0.38	71.84	2.29	0.3	0.172	69.8	0.5	21	8.6	0.55	5.4	86.84	137.1	0	4.77	0.42	17.06	0.4	0.37	91.1	0.25	31.86	0.4	20
1	0.42	0.3	17.3	48.4	0.4	13	12.6	25.67	1.02	1.49	0.075	1.02	108	188	11.2	0.43	0.677	0.004	6.32	17.7	0.28	0.58	0.122	30	0.57	0	25.56	0.539	0.47	0.212	80.2	0.38	17	18.7	0.27	3.7	95.52	152.4	0.13	4.46	0.404	16.38	0.39	0.35	100.6	0.42	17.39	0.47	12.7
1	0.57	0.76	23	30.1	0.25	3	7.3	19.07	1.029	1.22	0.045	1.39	43	217	10.1	0.26	0.591	0.021	24.7	9.4	0.18	0.49	0.125	29.6	0.34	0.4	31.97	2.53	0.3	0.252	70.2	0.5	22	8.3	0.58	1.9	105.2	23.72	0	4.39	0.393	18.23	0.15	0.71	101.5	0.28	23.16	0.45	9
1	0.35	0.43	14	14.5	0.42	5	133.3	5	1.01	0.65	0.061	10.96	64	273	10	0.38	0.499	0.018	22.01	7.7	0.05	0.72	0.119	29.5	0.55	0.53	34.82	1.33	0.66	0.291	83.8	0.26	19	12	0.37	6	107.7	139.7	0	4.99	0.453	15.82	0.28	0.44	88.7	0.5	17.92	0.53	14
1	0.51	0.46	13.6	30.1	0.4	7	67.1	30.3	1.018	1.43	0.076	11.24	64	140	14.2	0.29	0.546	0.016	17.51	4.8	0.44	0.88	0.132	30.2	0.48	0.28	53.42	1.68	0.4	0.422	75.8	0.37	14	2	0	3.4	103.1	145.1	0	4.34	0.395	16.24	0.41	0.86	92	0.57	21.85	0.61	19.3
1	0.48	0.47	15	2209.9	0.43	8	7.3	11.72	1.016	0.65	0.06	1.64	61	214	10.7	0.34	0.842	0.004	9.14	13.4	0.49	0.54	0.141	31.9	0.53	0.41	61.51	0.6	0.34	0.362	78.5	0.4	17	17.6	0.87	7.4	101.6	43.6	0.13	3.85	0.366	17.24	0.28	0.45	96.8	0.67	17.54	0.58	18
1	2.4	0.74	13.3	184.5	0.36	6	133.3	369.3	1.02	1.13	0.074	0.86	52	257	12.3	0.53	0.638	0.037	6.32	7.9	0.33	0.96	0.132	30.1	0.32	0.4	58.46	0.794	0.07	0.089	81.5	0.23	18	29.2	0	4.2	96.37	46.87	0.14	4.28	0.388	13.72	0.37	0.33	86.9	0.42	27.06	0.61	8.7
1	0.47	0.77	23	2904.6	0.39	7	6.4	15.82	1.022	1.47	0.041	4.32	51	139	11.6	0.19	0.704	0.027	6.83	9.8	0.11	0.72	0.133	31.9	0.51	0.5	61.25	1.04	0.54	0.259	74.7	0.31	17	5.36	0	4.3	105.7	83.07	0.13	4.11	0.39	19.21	0.16	0.2	79.5	1.09	52.58	0.91	7.1
1	0.35	0.43	16	68.4	0.43	13	3.4	19.07	1.02	2.13	0.075	1.5	38	212	11	0.15	0.725	0.013	27.53	11	0.31	0.46	0.133	28.4	0.25	0.26	44.52	1.35	0.42	0.183	72.5	0.38	17	8.71	0	2.4	107.5	70.06	0	4.36	0.395	15.07	0.46	0.4	92.1	0.32	27.04	0.4	14.6
1	0.51	0.46	11.6	30.1	0.36	3	2.5	17.06	1.025	1.38	0.045	4.84	70	217	10.1	0.39	0.563	0.005	14.77	7	0.19	0.88	0.152	21.4	0.58	0.4	50.55	0.426	0.4	0.198	73.7	0.25	15	4.5	0.13	6.1	78.99	49.68	0.13	4.82	0.356	15.5	0.53	0.71	94.2	0.57	13.21	0.4	15.5
1	0.36	0.94	11.8	68.4	0.39	5	107.9	19.07	1.016	0.68	0.061	0.79	108	273	10	0.5	0.718	0.004	8.35	6.2	0.48	0.25	0.172	31.6	0.4	0.38	54.08	1.71	0.3	0.355	79.6	0.49	17	2	0.26	5.6	113.7	47.73	0.13	3.7	0.34	15.36	0.3	0.27	95.9	0.36	14.57	0.68	17
1	0.42	0.3	12.7	14.5	0.4	7	2.5	15	1.03	0.9	0.066	1.73	48	140	14.2	0.46	0.755	0.005	19.88	10	0.37	0.66	0.141	32	0.29	0.35	63.93	2.36	0.44	0.21	73	0.46	23	18.36	0	3.8	116.6	61.55	0	3.56	0.327	19.24	0.2	0.32	88.7	0.45	13.03	0.32	23.6
1	0.37	0.5	14.3	48.4	0.34	8	2.3	600	1.018	1.04	0.065	1.24	58	214	10.7	0.35	0.539	0.009	10.99	4.6	0.5	0.56	0.212	17.1	0.32	0.23	56.22	1.39	0.5	0.17	77.6	0.5	15	3.02	0	6.4	100.2	197	0	4.33	0.286	14.19	0.26	0.26	93.7	0.27	17.86	0.57	10.3
1	0.54	0.65	10.3	30.1	0.54	6	12.6	9.31	1.017	1.42	0.051	0.1	73	194	10.6	0.28	0.754	0.004	12.59	5.3	0.37	0.58	0.129	30.2	0.53	0.35	51.79	0.969	0.35	0.396	82.1	0.45	22	6.39	0	2.1	130	107.8	0.13	4.37	0.405	18.21	0.38	0.42	94.3	0.2	16.41	0.49	13
1	0.37	0.5	10.3	14.5	0.25	7	7.3	11.82	1.006	1.32	0.065	1.3	77	301	10	0.45	0.463	0.023	12.43	7	0.25	0.47	0.169	26.7	0.43	0.32	37.45	0.898	0.35	0.194	80.4	0.37	24	0.933	0	2.5	90.91	38.8	0	5.1	0.403	15.71	0.44	0.43	81	0.6	20.2	0.41	16.6
1	0.43	0.45	17.3	30.1	0.29	13	133.3	30.3	1.024	1.32	0.071	0.4	54	313	10.5	0.33	0.794	0.001	20.52	9.2	0.37	0.7	0.137	31.6	0.54	0.28	41.88	2.29	0.53	0.435	72.6	0.36	17	8.6	0.13	4.4	62.63	31.49	0.13	3.76	0.336	13.04	0.13	0.56	96.3	0.32	13.44	0.44	6.7
1	0.32	0.49	13.5	2209.9	0.4	3	67.1	11.72	1.017	0.91	0.065	7.45	58	217	10.1	0.24	0.844	0.002	0.04	5.1	0.39	0.69	0.185	30.7	0.47	0.31	51.93	0.539	0.44	0.162	76	0.24	17	18.7	0	3.2	100	122	0	4.33	0.394	17.81	0.39	0.45	89.1	0.28	16.09	0.6	18.2
1	0.47	0.77	11.2	184.5	0.45	5	7.3	369.3	1.009	1.05	0.094	2.27	48	273	10	0.41	0.49	0.02	6.51	12.3	0.36	0.58	0.122	31.2	0.38	0.33	49.18	2.53	0.37	0.107	80.4	0.35	18	8.3	0.12	2.6	95.7	38.45	0.27	4.43	0.415	15.9	0.27	0.47	90.9	0.27	13.04	0.36	11.9
1	0.35	0.43	17.3	2904.6	0.37	7	133.3	22.25	1.027	1.49	0.065	0.62	77	140	14.2	0.24	0.819	0.004	11.61	9.8	0.37	0.93	0.127	30.9	0.64	0.52	74.48	1.33	0.31	0.423	71.4	0.38	17	12	0.92	4.7	99.6	34.27	0	4.75	0.45	16.29	0.42	0.52	84.4	0.65	16.5	0.62	8.1
1	0.31	0.64	23	48.4	0.51	8	7.3	30.3	1.025	1.22	0.075	4.07	77	214	10.7	0.41	0.566	0.008	9.6	6.4	0.4	0.57	0.126	32.3	0.28	0.55	153.69	1.68	0.34	0.108	70.4	0.55	17	2	1	4.2	109.3	54.47	0	4.09	0.381	19.57	0.23	0.47	95	0.46	22.29	0.58	12.7
1	0.4	0.47	11.2	30.1	0.51	6	133.3	11.72	1.027	1.43	0.057	4.74	61	169	12.3	0.35	0.627	0.008	4.97	2.8	0.32	0.51	0.132	29.9	0.44	0.19	64.7	0.6	0.38	0.364	76.3	0.47	15	17.6	0	3.2	128.7	106.2	0	4.02	0.36	15.77	0.31	0.29	96.8	0.48	23.43	0.51	8.6
1	0.63	0.65	17.3	14.5	0.45	7	2.5	369.3	1.029	0.65	0.073	4.08	38	201	11.2	0.36	0.721	0.01	11.04	9.3	0.29	0.72	0.124	28.5	0.43	0.16	67.6	0.794	0.25	0.292	72.2	0.58	17	29.2	0	2.5	107.5	323.1	0	4.99	0.431	17.06	0.4	0.71	82.5	0.28	95	0.33	25.1
1	0.5	0.58	11.8	30.1	0.37	13	2.3	375	1.004	1.13	0.033	6.81	77	221	11.4	0.48	0.639	0.014	7.68	7.5	0.17	0.45	0.145	27.1	0.53	0.29	49.5	1.04	0.37	0.192	84.5	0.4	23	5.36	0.32	5.2	78.99	37.78	0.13	5.06	0.442	16.38	0.19	0.29	93.5	0.23	42.4	0.65	13.6
1	0.39	0.54	12.7	14.5	0.46	3	12.6	10.22	1.027	1.47	0.065	0.63	52	384	10.1	0.39	0.656	0.003	6.45	15.9	0.3	0.63	0.133	30.7	0.24	0.36	59.58	1.35	0.3	0.287	75.5	0.24	15	8.71	0.41	2.6	113.7	30.2	0	4.66	0.423	18.23	0.43	0.57	91.8	0.25	5.33	0.54	12
1	0.47	0.77	14.3	2209.9	0.45	5	7.3	30.3	1.008	2.13	0.071	1.03	61	327	11.7	0.36	0.58	0.023	13.74	13.1	0.26	0.64	0.127	30.4	0.2	0.42	31.7	0.426	0.49	0.294	71.8	0.44	22	4.5	0	3.5	116.6	42.76	0	4.31	0.406	15.82	0.25	0.49	89.8	0.38	23.5	0.42	7.2
1	0.35	0.43	17.3	184.5	0.37	7	133.3	11.72	1.029	1.38	0.065	4.51	64	247	12.2	0.31	0.37	0.015	10.8	5.9	0.4	0.58	0.114	31.6	0.38	0.37	38.21	1.71	0.39	0.328	62	0.41	24	2	0	8.9	100.2	33.17	0	4.49	0.445	16.24	0.4	0.54	80.7	0.31	32.77	0.56	19.5
1	0.46	0.31	11.6	2904.6	0.6	8	67.1	369.3	1.029	0.68	0.094	3.82	61	298	11.2	0.31	0.594	0.02	7.83	8.8	0.36	0.69	0.123	30.2	0.26	0.32	49.33	2.36	0.35	0.516	70	0.5	17	18.36	0.13	8.9	130	61.85	0.13	4.8	0.452	17.24	0.4	0.49	90.8	0.44	23.25	0.33	13.5
1	0.37	0.5	11.2	14.5	0.51	6	7.3	12.23	1.004	0.9	0.065	1.07	38	188	11.8	0.42	0.751	0.018	18.02	5.3	0.09	0.5	0.123	28.8	0.45	0.47	62.1	1.39	0.51	0.31	73.4	0.41	16	3.02	0	3.2	90.91	45.84	0.14	4.89	0.445	13.72	0.29	0.4	87.4	0.31	13.2	0.45	13.6
1	0.43	0.45	17.3	48.4	0.45	7	133.3	10.22	1.027	1.04	0.075	1.39	77	243	11.5	0.36	0.582	0.007	16.76	13.4	0.35	0.57	0.145	31	0.49	0.4	61.27	0.969	0.44	0.163	84.6	0.68	23	6.39	0.55	5.4	62.63	68.34	0.13	3.97	0.39	19.21	0.4	0.29	93.4	0.31	12.32	0.4	17.4
1	0.32	0.49	11.8	30.1	0.37	13	6.4	30.3	1.008	1.42	0.057	1.02	52	172	10.5	0.43	0.5	0.003	0.98	8.4	0.41	0.47	0.128	31.6	0.54	0.48	31.44	0.898	0.45	0.339	80.3	0.55	16	0.933	0.27	5	100	48.65	0	4.11	0.396	15.07	0.41	0.37	87.5	0.2	19.3	0.43	9.1
1	0.47	0.77	12.7	68.4	0.46	3	3.4	12.31	1.025	1.32	0.073	1.39	43	281	9.5	0.32	0.647	0.044	35.3	5	0.45	0.37	0.127	32.4	0.4	0.27	112.11	2.29	0.36	0.419	72.9	0.44	14	8.6	0.58	2	95.7	14.6	0.13	4.29	0.413	15.5	0.5	0.32	96.6	0.38	8.4	0.4	8.7
1	0.5	0.68	14.3	30.1	0.54	5	2.5	15.8	1.027	1.32	0.033	10.96	64	440	11.4	0.39	0.574	0.008	6.86	10.3	0.23	0.5	0.122	32.4	0.3	0.42	38.67	0.539	0.39	0.23	75.1	0.3	26	18.7	0.37	3.1	99.6	47.87	0.13	5.03	0.475	15.36	0.3	0.37	88.4	0.57	31.79	0.48	14.4
1	0.51	0.58	14	68.4	0.31	7	107.9	9.14	1.029	0.91	0.041	11.24	64	384	10.1	0.37	0.738	0.004	5.92	12.2	0.1	0.62	0.121	30.6	0.5	0.42	52	2.53	0.45	0.381	74.6	0.59	18	8.3	0	5.2	109.3	36.76	0	4.28	0.39	19.24	0.46	0.35	88.1	0.45	12.41	0.4	7.8
1	0.63	0.65	13.6	14.5	0.51	8	2.5	14.65	1.004	1.05	0.075	1.64	61	327	11.7	0.4	0.544	0.022	3.18	12.7	0.21	0.66	0.122	31.7	0.39	0.42	51.9	1.33	0.4	0.205	73.8	0.47	18	12	0.87	6.6	128.7	103	0	3.47	0.349	14.19	0.27	0.5	90.6	0.29	20.03	0.6	7.9
1	0.5	0.58	15	48.4	0.45	6	2.3	15.8	1.027	1.49	0.045	0.86	52	247	12.2	0.29	0.629	0.008	0.98	5.6	0.51	0.6	0.131	32.7	0.32	0.28	32.2	1.68	0.33	0.353	71.2	0.45	30	2	0	4.3	78.99	29.5	0.13	3.98	0.404	18.21	0.33	0.34	89.5	0.93	14.48	0.36	11.7
1	0.39	0.54	13.3	30.1	0.37	7	12.6	58.71	1.008	1.22	0.061	4.32	51	298	11.2	0.37	0.726	0.018	225.6	3.7	0.41	0.59	0.133	32.2	0.45	0.24	54.71	0.6	0.4	0.302	72	0.36	23	17.6	0	4	113.7	391.3	0	3.98	0.368	15.71	0.28	0.6	90.8	0.4	27.3	0.47	13.4
1	0.47	0.77	17.3	14.5	0.46	13	7.3	30.3	1.011	1.38	0.075	1.5	38	188	11.8	0	0.735	0.014	8.46	9.8	0.44	0.46	0.132	29.5	0.32	0.4	58.85	0.794	0.17	0.182	79.3	0.55	24	29.2	0	3.7	90.3	518.8	0.13	4.07	0.361	13.04	0	0.59	91	0.3	21.35	0.77	7.3
1	0.35	0.43	11.8	30.1	0.29	3	133.3	12.31	1.015	0.68	0.041	4.84	70	243	11.5	0.1	0.641	0.017	3.92	9.3	0.2	0.8	0.137	29.9	0.52	0.15	65.27	1.04	0.53	0.187	80.5	0.43	25	5.36	0.13	7.1	112	1485	0	4.61	0.424	17.81	0.43	0.46	95.1	0.64	10.28	0.46	7.6
1	0.51	0.81	12.7	2209.9	0.2	5	67.1	8.41	1.015	0.9	0.045	0.79	108	172	10.5	0.29	0.807	0.002	2.89	10.3	0	0.53	0.128	34	0.29	0.43	44.74	1.35	0.13	0.279	73.7	0.4	12	8.71	0.26	5.3	109.5	172	0.27	3.79	0.367	15.9	0.65	0.53	90.7	0.51	10.27	0.76	17.5
1	17.9	0.59	16	184.5	0.4	7	7.3	600	1.018	1.04	0.061	1.73	43	281	9.5	0.13	0.756	0.003	6.29	13.9	0.48	0.46	0.122	29.5	0.53	0.62	25.98	0.426	0.55	0.126	68.5	0.4	51	4.5	0	3.1	96.86	502.2	0	4.82	0.419	16.29	0.53	0.23	94.9	0.54	31.37	0.49	12.4
1	0.32	0.49	12.5	2904.6	0.55	8	133.3	15.36	1.011	1.42	0.064	1.24	64	440	10.1	0.37	0.798	0.001	11.26	1.8	0.4	0.6	0.163	24.8	0.52	0.45	29.96	1.71	0.39	0.185	77.7	0.63	23	2	0	3.4	110	162.3	0	4.24	0.337	19.57	0.36	0.44	90.6	0.47	40.64	0.58	9.9
1	0.47	0.77	11.4	48.4	0.32	6	7.3	17.65	1.015	1.32	0.058	0.1	64	217	10	0.53	0.567	0.012	9.25	7.6	0.35	0.74	0.129	30.9	0.44	0.19	50.41	2.36	0.22	0.148	78.6	0.32	17	18.36	0	4.8	99.32	705	0	3.92	0.361	15.77	0.5	0.66	73.9	0.47	9.81	49.56	11.7
1	0.34	0.53	12.5	30.1	6.27	7	133.3	14.94	1.018	1.32	0.069	1.3	61	273	14.2	0.44	0.897	0	12.2	12.6	0.34	0.72	0.121	31.4	0.36	0.29	55.62	1.39	0.39	0.34	83	0.36	12	3.02	0	6.2	109.2	362.1	0	3.95	0.372	16.74	0.36	0.64	91.9	0.37	57.74	0.46	18.2
1	0.39	0.54	10.1	14.5	0.42	13	2.5	15.36	1.011	0.91	0.073	0.4	52	140	10.7	0.32	0.7	0.006	13.3	4.7	0.15	0.46	0.143	32	0.49	0.24	39.94	0.969	0.49	0.051	74.9	0.32	18	6.39	0.13	6.7	89.49	499.6	0.13	3.91	0.375	15.38	0.06	0.5	91.9	0.66	50.26	0.48	10.7
1	0.47	0.77	14	30.1	0.49	3	2.3	17.65	1.015	1.05	0.057	7.45	51	214	10	0.35	0.676	0.004	0.541	12.8	0.2	0.52	0.136	29.1	0.42	0.34	73.72	0.898	0.47	0.237	75.4	0.27	12	0.933	0	9.7	91.45	14.69	0	4.33	0.384	21.4	0.38	0.45	66.1	0.22	16.24	0.49	21.3
1	0.35	0.43	13.2	30.1	0.39	5	12.6	14.94	1.011	1.49	0.04	2.27	38	273	10.1	0.61	0.609	0.01	8.78	8.2	0.22	0.65	0.126	30.2	0.46	0.34	43.32	2.29	0.49	0.269	57	0.43	18	8.6	0.12	8.5	131.1	42.1	0	4.74	0.444	13.02	0.46	0.7	92.7	0.45	19.55	0.49	18.1
1	0.24	0.4	18.1	68.4	0.49	7	7.3	13.2	1.011	1.22	0.065	0.62	70	217	12	0.25	0.641	0.007	2.76	6.2	0.4	0.55	0.129	30.7	0.57	0.35	58.63	0.539	0.35	0.32	71.5	0.37	14	18.7	0.92	5.4	110.2	31	0	4.59	0.433	14.95	0.25	0.54	79	0.56	14.39	0.83	7.9
1	0.32	0.49	12	14.5	0.42	8	133.3	30.3	1.033	1.43	0.094	4.07	108	159	10.7	0.39	0.516	0.014	12.83	6.7	0.28	0.65	0.147	24.6	0.26	0.41	25.71	2.53	0.32	0.297	77.5	0.44	17	8.3	1	4	200.1	84.82	0.13	4.48	0.363	18.75	0.32	0.61	89.4	0.71	14.81	0.69	11.9
1	0.47	0.77	14	48.4	0.49	6	67.1	342.7	1.018	0.65	0.071	4.74	43	214	10.7	0.38	0.64	0.006	10.39	5.2	0.29	0.55	0.126	31.3	0.59	0.39	60.06	1.33	0.42	0.373	79.1	0.28	20	12	0	2	117	43.5	0.14	3.8	0.366	16.74	0.3	0.99	91	0.6	17.85	0.37	10.5
1	0.51	0.46	13.9	30.1	0.18	7	7.3	14.93	1.011	1.13	0.073	4.08	64	241	11.3	0.26	0.718	0.003	6	17.7	0.42	0.65	0.124	29.6	0.47	0.4	32.33	1.68	0.55	0.289	69.8	0.43	24	2	0	5.4	124.9	64.58	0.13	4.86	0.433	15.34	0.34	0.47	93.7	0.21	11.94	0.39	20
1	0.63	0.65	14	14.5	0.49	13	133.3	30.3	1.015	1.47	0.057	6.81	64	159	10.7	0.32	0.542	0.018	4.38	9.4	0.4	0.4	0.119	30.1	0.53	0.44	50.11	0.6	0.42	0.236	80.2	0.35	14	17.6	0.32	3.7	144.6	45.66	0	4.62	0.42	19.42	0.24	0.24	94.7	0.49	19.19	0.56	12.7
1	0.5	0.58	13.9	30.1	0.55	3	6.4	20.28	1.018	2.13	0.04	0.63	61	241	10.1	0.4	0.717	0.013	27.35	7.7	0.32	0.5	0.126	28.1	0.3	0.47	31.52	0.794	0.28	0.387	70.2	0.15	15	18.7	0.41	1.9	98.95	255.6	0.13	4.73	0.399	15.8	0.44	0.53	93.2	0.3	21.62	0.33	9
1	0.49	0.77	13.9	2209.9	0.42	5	3.4	15.45	1.011	1.38	0.065	1.03	52	248	10.7	0.18	0.591	0.002	9.92	4.8	48.88	0.22	0.119	32.4	0.4	0.42	43.62	1.04	0.81	0.174	83.8	0.38	23	8.3	0	6	125.4	52.78	0.13	4.6	0.437	14.14	0.29	0.35	89.6	0.35	11.47	0.48	14
1	0.32	0.49	14	184.5	0.49	7	2.5	16.16	1.015	0.68	0.065	4.51	51	241	11.2	0.42	0.409	0.008	30.72	13.4	0.33	0.63	0.128	30.7	0.49	0.31	49.33	1.35	0.44	0.348	75.8	0.4	25	12	0	3.4	95.59	54.5	0	4.11	0.398	15.69	0.41	0.59	86.4	0.69	18.37	0.7	19.3
1	0.52	0.88	15.2	2904.6	0.44	8	107.9	13.59	1.011	0.9	0.071	3.82	38	277	11.5	0.41	0.535	0.018	9.27	7.9	0.26	0.32	0.157	25.7	0.45	0.37	39.86	0.426	0.45	0.481	78.5	0.42	22	2	0.13	7.4	169.2	132.3	0	4.24	0.35	16.48	0.45	0.26	87.4	0.2	10.74	0.52	18
1	0.32	0.49	18.1	68.4	0.39	6	2.5	16.12	1.007	1.04	0.065	1.07	70	172	11.5	0.39	0.748	0.007	1.94	9.8	0.34	0.51	0.126	30.3	0.13	0.48	40.72	1.71	0.32	0.378	81.5	0.45	15	17.6	0	4.2	130.8	14.45	0.13	4.32	0.404	17.14	0.26	0.59	90.8	0.23	14.51	0.52	8.7
1	0.35	0.51	12.5	30.1	0.55	7	2.3	30.3	1.016	1.42	0.094	10.96	108	212	11.2	0.24	0.803	0	2.92	11	0.69	0.52	0.12	30	0.35	0.49	34.46	2.36	0.35	0.211	74.7	0.73	22	29.2	0.55	4.3	163	58.04	0	4.87	0.447	18.55	0.56	0.6	94.2	0.31	10.96	0.48	7.1
1	0.32	0.49	10.1	68.4	0.32	13	12.6	10.29	1.007	1.32	0.065	11.24	57	188	11.2	0.39	0.694	0.04	3.82	7	0.4	0.64	0.136	30.1	0.6	0.5	41.51	1.39	0.47	0.154	72.5	0.4	16	5.36	0.27	2.4	107.6	393	0.13	4.32	0.388	17.55	0.27	0.28	99.1	0.38	17.37	0.28	14.6
1	0.6	0.69	14	14.5	0.1	3	7.3	19.99	1.016	1.32	0.075	1.64	45	277	11.5	0.29	0.509	0.069	2.08	6.2	0.48	0.56	0.142	26.6	0.38	0.29	79.33	0.969	0.42	0.193	73.7	0.47	14	8.71	0.58	6.1	124.4	37.73	0	4.55	0.367	20.18	0.41	0.41	94.2	0.46	19.78	0.47	15.5
1	0.38	0.7	13.2	48.4	0.49	5	133.3	14.3	1.02	0.91	0.057	0.86	59	172	11.5	0.5	0.673	0.008	6.33	10	0.27	0.39	0.121	29.6	0.56	0.21	53.06	0.898	0.44	0.363	79.6	0.44	22	4.5	0.37	5.6	98.56	476.5	0.27	4.36	0.396	15.26	0.38	0.38	91	0.62	3.9	0.51	17
1	0.28	0.43	18.1	30.1	0.39	7	67.1	10.92	1.029	1.05	0.073	4.32	61	212	11.2	0.34	0.566	0.027	13.2	4.6	0.32	0.4	0.13	28.8	0.14	0.5	68.45	2.29	0.53	0.256	73	0.49	20	2	0	3.8	88.3	38.23	0	4.68	0.409	14.7	0.22	0.45	98.2	0.28	18.49	0.3	23.6
1	0.21	0.41	12	14.5	0.32	8	7.3	18.8	1.01	1.49	0.033	1.5	52	188	12.2	0.4	0.58	0.027	3.08	5.3	0.3	0.71	0.138	31.3	0.33	0.49	34.78	0.539	0.25	0.341	77.6	0.37	21	18.36	0.87	6.4	93.33	608.4	0	3.96	0.37	16.34	0.43	0.3	96.4	0.28	22.7	0.3	10.3
1	0.44	0.62	14	30.1	0.42	6	133.3	18.64	1.018	1.22	0.065	4.84	51	298	10.1	0.35	0.508	0.002	5.51	7	0.2	0.43	0.116	30.3	0.57	0.4	35.99	2.53	0.33	0.304	82.1	0.38	17	3.02	0	2.1	110.1	36.42	0	5.12	0.448	17.8	0.45	0.55	96.3	0.37	15.8	0.37	13
1	0.63	0.65	13.9	2209.9	0.49	7	7.3	19.82	1.016	1.38	0.071	0.79	38	327	11.2	0.46	0.487	0.022	5.16	9.2	0.46	0.32	0.118	31.3	0.47	0.36	73.67	1.33	0.14	0.438	80.4	0.65	22	6.39	0	2.5	119.6	48.17	0	4.47	0.432	17.32	0.51	0.41	94.4	0.34	18.46	0.42	16.6
1	0.5	0.58	15.2	184.5	0.39	13	133.3	30.3	1.02	0.68	0.065	1.73	70	277	11.5	0.2	0.716	0.002	44.14	5.1	0.45	0.71	0.135	29.6	0.52	0.35	55.59	1.68	0.44	0.426	72.6	0.28	19	0.933	0	4.4	120.7	19.46	0.13	3.88	0.343	20.24	0.32	0.63	91.1	0.25	31.86	0.43	6.7
1	0.35	0.58	12.5	2904.6	0.34	3	2.5	5	1.022	0.9	0.094	1.24	108	172	11.5	0.26	0.738	0.004	9.26	12.3	0.3	0.7	0.124	29.1	0.31	0.46	31.01	0.6	0.41	0.172	76	39.39	14	8.6	0.13	3.2	108.8	137.1	0	4.77	0.42	16.88	0.4	0.3	100.6	0.42	17.39	0.65	18.2
1	0.31	0.52	10.1	48.4	0.44	5	2.3	201.1	1.02	1.04	0.065	0.1	43	212	11.2	0.49	0.677	0.004	7.44	9.8	0.17	0.7	0.122	30	0.2	0.12	51.58	0.794	0.46	0.212	80.4	0.17	17	18.7	0.26	2.6	122.5	152.4	0	4.46	0.404	16.89	0.35	0.23	101.5	0.28	23.16	0.47	11.9
1	0.43	0.49	14	30.1	0.39	7	12.6	17.11	1.025	1.42	0.075	1.3	64	188	11.4	0.23	0.591	0.021	1.21	6.4	0.32	0.56	0.125	29.6	0	0.39	45.85	1.04	0.34	0.252	71.4	0.43	18	8.3	0	4.7	89.34	23.72	0	4.39	0.393	18.28	0.36	0.34	92.5	0.54	31.86	0.61	8.1
1	0.41	0.37	13.2	14.5	0.56	8	7.3	16.71	1.016	1.32	0.057	0.4	64	384	10.1	0.3	0.499	0.018	7.18	2.8	0.24	0.67	0.119	29.5	0.33	0.32	75.42	1.35	0.46	0.291	70.4	0.41	17	12	0	4.2	99.02	139.7	0.13	4.99	0.453	18.44	0.48	0.51	88.7	0.5	17.92	0.45	12.7
1	0.16	0.45	18.1	30.1	0.29	6	133.3	5.91	1.03	1.32	0.073	7.45	61	327	11.7	0.13	0.546	0.016	4.93	9.3	0.34	0.6	0.132	30.2	0.95	0.41	86.59	0.426	0.53	0.422	76.3	0.32	17	2	0	3.2	66.73	145.1	0.14	4.34	0.395	14.46	0.18	0.42	92	0.57	21.85	0.85	8.6
1	0.44	0.4	12	14.5	0.37	7	67.1	19.81	1.018	0.91	0.033	2.27	52	247	12.2	0.39	0.842	0.004	5.28	7.5	0.31	0.5	0.141	31.9	0.31	0.43	67.87	1.71	0.26	0.362	72.2	0.29	15	17.6	0	2.5	124.3	43.6	0	3.85	0.366	17.32	0.29	0.88	96.8	0.67	17.54	0.56	25.1
1	0.37	0.41	14	30.1	0.54	13	7.3	18.87	1.017	1.05	0.065	0.62	51	298	11.2	0.39	0.638	0.037	1.8	15.9	0.25	0.5	0.132	30.1	0.45	0.32	74.03	2.36	0.38	0.089	84.5	0.6	17	29.2	0.13	5.2	131.9	46.87	0	4.28	0.388	18.62	0.46	0.44	86.9	0.42	27.06	0.43	13.6
1	0.32	0.49	13.9	30.1	0.49	3	133.3	29.69	1.006	1.49	0.071	4.07	38	188	11.8	0.41	0.704	0.027	18.29	13.1	0.23	0.61	0.133	31.9	0.14	0.42	43.94	1.39	0.4	0.259	75.5	0.35	23	5.36	0	2.6	139.5	83.07	0	4.11	0.39	17.75	0.48	0.44	79.5	1.09	52.58	0.29	12
1	0.18	0.75	15.2	68.4	0.57	5	6.4	11.11	1.024	1.22	0.065	4.74	70	243	11.5	0.29	0.725	0.013	8.81	5.9	0.4	0.55	0.133	28.4	0.44	0.45	48.65	0.969	0.55	0.183	71.8	0.41	15	8.71	0.12	3.5	104.9	70.06	0.13	4.36	0.395	15.87	0.18	0.62	92.1	0.32	27.04	0.72	7.2
1	0.42	0.4	13.2	14.5	0.49	7	3.4	8.68	1.017	1.43	0.094	4.08	108	172	10.5	0.46	0.563	0.005	55.3	8.8	0.36	0.3	0.152	21.4	0.29	0.32	55.27	0.898	0.38	0.198	62	0.55	22	4.5	0.92	8.9	89.07	49.68	0.14	4.82	0.356	14.8	0.23	0.5	94.2	0.57	13.21	0.17	19.5
1	0.52	0.4	18.1	48.4	25.21	8	2.5	10.89	1.009	0.65	0.065	6.81	43	281	9.5	0.53	0.718	0.004	3.87	5.3	0.41	0.55	0.172	31.6	0.41	0.43	51.81	2.29	0.22	0.355	70	0.47	24	2	1	8.9	136.2	47.73	0.13	3.7	0.34	17.83	0.36	0.58	95.9	0.36	14.57	0.49	13.5
1	0.46	0.7	12	14.5	11.61	6	107.9	5	1.027	1.13	0.075	0.63	64	440	11.4	0.37	0.755	0.005	6.85	13.4	0.43	0.53	0.141	32	0.46	0.32	40.13	0.539	0.28	0.21	73.4	0.46	17	18.36	0	3.2	89.31	61.55	0	3.56	0.327	18.24	0.34	0.34	88.7	0.45	13.03	0.4	13.6
1	0.63	0.65	14	30.1	0.49	7	2.5	7.43	1.025	1.47	0.057	1.03	64	384	10.1	0.4	0.539	0.009	20.27	8.4	0.27	0.64	0.212	17.1	0.32	0.41	63.76	2.53	0.47	0.17	84.6	0.51	20	3.02	0	5.4	82.74	197	0.13	4.33	0.286	13.8	0.29	0.38	93.7	0.27	17.86	0.47	17.4
1	0.5	0.58	13.9	30.1	0.57	13	2.3	11.17	1.027	2.13	0.073	4.51	61	327	11.7	0.4	0.754	0.004	16.48	5	0.35	0.5	0.129	30.2	0.47	0.31	57.82	1.33	0.19	0.396	80.3	0.35	24	6.39	0.32	5	142.2	107.8	0.13	4.37	0.405	19.54	0.61	0.36	94.3	0.2	16.41	0.58	9.1
1	0.36	0.25	15.2	68.4	0.49	3	12.6	5	1.029	1.38	0.033	3.82	52	247	12.2	0.42	0.463	0.023	17.92	10.3	0.15	0.41	0.169	26.7	0.49	0.17	56.68	1.68	0.31	0.194	72.9	0.47	14	0.933	0.41	2	118.6	38.8	0	5.1	0.403	18.64	0.35	0.56	81	0.6	20.2	0.54	8.7
1	0.34	0.54	13.2	14.5	0.43	5	7.3	35.53	1.004	0.68	0.051	1.07	51	298	11.2	0.35	0.794	0.001	25.06	12.2	0.35	0.4	0.137	31.6	0.54	0.51	39.43	0.6	35.49	0.435	75.1	0.46	15	8.6	0	3.1	111.1	31.49	0	3.76	0.336	15.31	0.31	0.54	96.3	0.32	13.44	0.48	14.4
1	0.36	0.55	15.2	48.4	0.42	7	133.3	29.86	1.027	0.9	0.076	0.62	38	188	11.8	0.4	0.844	0.002	7.07	12.7	0.32	0.49	0.185	30.7	0.73	0.4	52.34	0.794	0.41	0.162	74.6	0.23	23	18.7	0	5.2	77.19	122	0.13	4.33	0.394	15.47	0.42	0.34	89.1	0.28	16.09	0.53	7.8
1	0.42	0.7	12.5	30.1	0.42	8	67.1	12.05	1.008	1.04	0.057	4.07	70	243	11.5	0.4	0.49	0.02	6.72	5.6	0.44	0.43	0.122	31.2	0.6	0.21	37.39	1.04	0.22	0.107	73.8	0.37	25	8.3	0.13	6.6	118.7	38.45	0	4.43	0.415	22.95	0.43	0.59	90.9	0.27	13.04	0.59	7.9
1	0.63	0.65	10.1	68.4	0.49	6	7.3	20.81	1.029	1.42	0.068	4.74	108	172	10.5	0.33	0.819	0.004	8.03	3.7	0.16	0.62	0.127	30.9	0.24	0.16	70.04	1.35	0.37	0.423	71.2	0.52	22	12	0	4.3	98.64	34.27	0.13	4.75	0.45	16.31	0.42	0.53	84.4	0.65	16.5	0.31	11.7
1	0.5	0.58	14	184.5	0.57	7	133.3	30.3	1.029	1.32	0.094	4.08	57	281	9.5	0.51	0.566	0.008	1	9.8	0.03	0.65	0.126	32.3	0.42	0.37	46.49	0.426	0.28	0.108	72	0.35	15	2	0.55	4	155.3	54.47	0	4.09	0.381	17.14	0.35	0.35	95	0.46	22.29	0.5	13.4
1	0.36	0.6	14	23.9	0.2	13	7.3	13.79	1.004	1.32	0.065	6.81	45	440	11.4	0.21	0.627	0.008	8.36	9.3	0.25	0.81	0.132	29.9	0.34	0.42	50.86	1.71	0.39	0.364	79.3	0.61	22	17.6	0.27	3.7	111.5	106.2	0.27	4.02	0.36	15.96	0.38	0.84	96.8	0.48	23.43	0.52	7.3
1	0.45	0.35	13.2	41.8	0.42	3	133.3	5	1.027	0.91	0.075	0.63	59	384	10.1	0.45	0.721	0.01	11.78	10.3	0.32	0.36	0.124	28.5	0.58	0.21	63.05	2.36	0.34	0.292	80.5	0.42	16	29.2	0.58	7.1	85.1	323.1	0	4.99	0.431	13.65	0.54	0.56	82.5	0.28	95	0.36	7.6
1	0.45	0.25	18.1	248.2	0.52	5	2.5	29.86	1.008	1.05	0.057	1.03	52	327	11.7	0.38	0.639	0.014	0.3	13.9	0.31	0.64	0.145	27.1	0.6	0.37	38.58	1.39	0.31	0.192	73.7	0.3	14	5.36	0.37	5.3	135.2	37.78	0	5.06	0.442	18.44	0.38	0.52	93.5	0.23	42.4	0.46	17.5
1	0.43	0.52	12	25.5	0.31	7	2.5	28	1.025	1.49	0.073	4.51	51	247	12.2	0.33	0.656	0.003	15.97	1.8	0.25	0.71	0.133	30.7	0.36	0.45	34.15	0.969	0.85	0.287	68.5	0.36	22	8.71	0	3.1	124.5	30.2	0	4.66	0.423	22.31	0.48	0.51	91.8	0.25	5.33	0.55	12.4
1	0.31	0.68	14	23.9	0.42	8	2.3	35.53	1.027	1.22	0.033	3.82	38	298	11.2	0.02	0.58	0.023	57.46	7.6	0.35	0.5	0.127	30.4	0.47	0.26	49.05	0.898	0.46	0.294	77.7	0.42	20	4.5	0.87	3.4	112.7	42.76	0	4.31	0.406	17.47	0.33	0.62	89.8	0.38	23.5	0.53	9.9
1	0.31	0.65	13.2	41.8	0.32	6	12.6	342.8	1.029	2.13	0.051	1.07	70	188	11.8	0.34	0.37	0.015	6.01	12.6	0.39	0.35	0.114	31.6	0.49	0.41	39.32	2.29	0.66	0.328	78.6	0.32	21	2	0	4.8	102	33.17	0.13	4.49	0.445	14.36	0.3	0.68	80.7	0.31	32.77	0.26	11.7
1	0.3	0.45	18.1	248.2	0.52	7	7.3	39.1	1.004	1.38	0.076	1.03	108	243	11.5	0.43	0.594	0.02	2	4.7	0.45	0.6	0.123	30.2	0.44	0.36	36.37	0.539	0.34	0.516	83	0.47	17	18.36	0	6.2	98.92	61.85	0	4.8	0.452	18.56	0.47	0.62	90.8	0.44	23.25	0.7	18.2
1	0.57	0.32	12	25.5	0.42	13	133.3	14.44	1.027	0.68	0.057	4.51	57	172	10.5	0.26	0.751	0.018	10.03	12.8	0.31	0.68	0.123	28.8	0.58	0.25	30.29	2.53	0.3	0.31	74.9	0.38	22	3.02	0	6.7	101.8	45.84	0	4.89	0.445	14.9	0.49	0.54	87.4	0.31	13.2	0.35	10.7
1	0.32	0.49	18.1	248.2	0.31	3	67.1	12.09	1.008	0.9	0.068	3.82	45	281	9.5	0.4	0.582	0.007	6.91	8.2	0.08	0.6	0.145	31	0.41	0.41	43.79	1.33	0.33	0.163	75.4	0.41	19	6.39	0.13	9.7	98.51	68.34	0	3.97	0.39	17.36	0.52	0.62	93.4	0.31	12.32	0.36	21.3
1	0.31	0.6	13.2	248.2	0.28	5	7.3	11.66	1.011	1.04	0.071	1.07	59	440	10.8	0.35	0.5	0.003	1.68	6.2	0.41	0.43	0.128	31.6	0.46	0.49	46.17	1.68	34.63	0.339	57	0.29	14	0.933	0.26	8.5	117.2	48.65	0.13	4.11	0.396	14.94	0.25	0.46	87.5	0.2	19.3	0.41	18.1
[truncated: 63 more columns]
