# Supplementary material for: Machine learning algorithm based on combined clinical indicators for the prediction of infertility and pregnancy loss
Source: Front Endocrinol (Lausanne). 2025 Jul 18;16:1544724. doi: 10.3389/fendo.2025.1544724 (PMC12313480; doi:10.3389/fendo.2025.1544724)
Supplement: Supplementary file 2 [file DataSheet2.zip › xiugai-shangchuan/Figure 3/feature_selection.py]

#!/usr/bin/ppython
# -*- coding:utf-8 -*-
import time

import matplotlib
import xlrd
from matplotlib import pyplot as plt
from numpy import array
from sklearn.datasets import load_iris
from sklearn.ensemble import AdaBoostClassifier, RandomForestClassifier
from sklearn.feature_selection import RFE
from sklearn.feature_selection import RFECV
from sklearn.linear_model import LogisticRegression
from sklearn.feature_selection import SelectKBest
from sklearn.model_selection import StratifiedKFold
from sklearn.neighbors import KNeighborsClassifier
from sklearn.preprocessing import Normalizer, MinMaxScaler
import pandas as pd
from sklearn.impute import SimpleImputer
from minepy import MINE
from sklearn.svm import SVC
from sklearn.feature_selection import chi2
from scipy.stats import pearsonr, spearmanr
import numpy as np
np.set_printoptions(threshold=np.inf)
np.set_printoptions(suppress=True)


class FeatureSelection:

    def __init__(self):
        pass

    def load_data_stomach(self):
        """
        加载数据，excel表格，一人一行，
        :return:返回数据集{data：[[1.1,1.2,1.3,1.4],[2.1,2.2,2.3,2.4],[3.1,3.2,3.3,3.4]], target:[]}
        """
        book = xlrd.open_workbook(r'D:\处理数据需求\胃\2015-2021.xlsx')
        sheet1 = book.sheets()[0]
        rows = sheet1.nrows
        ncol = sheet1.ncols
        print("此次跑的文件中一共有%d行: %d列" % (rows, ncol))
        gene_name = []
        data = []
        target = []
        dataset = {}

        for i in range(1, rows):
            temp = sheet1.row_values(i)
            if i == 1:
                pass
            else:
                target.append(temp[-1])  # 代表是哪一类,0代表胃炎,1代表胃癌
            del(temp[0])
            del(temp[-1])
            if i == 1:
                gene_name.append(temp)
            else:
                data.append(temp)

        # 将数据进行缺失值处理
        imp = SimpleImputer(missing_values=np.nan, strategy='median')
        data = imp.fit_transform(data)

        # 将list数据变成numpy.ndarray
        gene_name = np.array(gene_name)
        data = np.array(data)
        target = np.array(target)

        # 将data进行归一化处理,返回值为归一化后的数据
        # data = Normalizer().fit_transform(data)

        # 合成字典，返回数据集
        dataset['gene_name'] = gene_name
        dataset['data'] = data
        dataset['target'] = target
        # print(dataset)
        return dataset

    def delete_all_0(self):
        """
        删除数据集中全是0的行，处理数据第一步
        :return:
        """
        book = xlrd.open_workbook(r'D:\处理数据需求\基因特征提取和分类\只剩两个特征\新增一组数据\Validation cohort-SRPBM.xlsx')
        sheet1 = book.sheets()[0]
        rows = sheet1.nrows
        rows_copy = []
        rows_copy.append(sheet1.row_values(0))
        rows_copy.append(sheet1.row_values(1))

        # 将行全是0的数据删除
        for i in range(2, rows):
            nopass = 0
            ncol = sheet1.ncols
            print(ncol)
            for j in range(1, ncol):
                if int(sheet1.row_values(i)[j]) == 0:
                    pass
                else:
                    nopass = 1
                    break
            if nopass == 0:
                print("全是0")
                print(i)
            else:
                rows_copy.append(sheet1.row_values(i))

        dataframe = pd.DataFrame(rows_copy)
        dataframe.to_excel(r'D:\处理数据需求\基因特征提取和分类\只剩两个特征\新增一组数据\Validation cohort-SRPBM(去除全是0的行).xlsx', index=False)

    def get_same_gene(self):
        """
        得到两个文件中的相同基因
        :return:
        """
        book1 = xlrd.open_workbook(r'D:\处理数据需求\基因特征提取和分类\只剩两个特征\新增一组数据\discovery cohort-SRPBM(去除全是0的行).xlsx')
        sheet1 = book1.sheets()[0]
        rows1 = sheet1.nrows
        rows_copy1 = []

        book2 = xlrd.open_workbook(r'D:\处理数据需求\基因特征提取和分类\只剩两个特征\新增一组数据\Validation cohort-SRPBM(去除全是0的行).xlsx')
        sheet2 = book2.sheets()[0]
        rows2 = sheet2.nrows
        rows_copy2 = []

        leave = []

        col_values_1 = sheet1.col_values(0)
        col_values_2 = sheet2.col_values(0)
        for gene in col_values_1:
            if gene in col_values_2:
                leave.append(gene)

        for i in range(3, rows1):
            if sheet1.row_values(i)[0] in leave:
                rows_copy1.append(sheet1.row_values(i))

        for i in range(3, rows2):
            if sheet2.row_values(i)[0] in leave:
                rows_copy2.append(sheet2.row_values(i))

        dataframe = pd.DataFrame(rows_copy1)
        dataframe.to_excel(r'D:\处理数据需求\基因特征提取和分类\只剩两个特征\新增一组数据\discovery cohort-SRPBM(得到相同基因的行).xlsx', index=False)

        dataframe = pd.DataFrame(rows_copy2)
        dataframe.to_excel(r'D:\处理数据需求\基因特征提取和分类\只剩两个特征\新增一组数据\Validation cohort-SRPBM(得到相同基因的行).xlsx', index=False)

    def load_data(self):
        """
        加载
        加载数据，excel表格，变成想要的格式，一人一列
        :return:返回数据集{data：[], target:[]}
        """
        book = xlrd.open_workbook(r'D:\处理数据需求\基因特征提取和分类\只剩两个特征\新增一组数据\整合(得到相同基因的行).xlsx')
        # book = xlrd.open_workbook(r'D:\郝晓燕\导数据需求\bcx\得到相同基因\测试.xlsx')
        sheet1 = book.sheets()[1]
        rows = sheet1.nrows
        ncol = sheet1.ncols
        print("此次跑的文件中一共有%d行: %d列" % (rows, ncol))
        # 原始训练集是31，原始测试集是19， 合并50
        control_num = 60
        gene_name = []
        data = []
        target = []
        dataset = {}
        # rows_copy = []
        # rows_copy.append(sheet1.row_values(0))


        # 加载数据
        for i in range(0, ncol):
            # 删除每一列的第一个元素和第2个元素，第一个元素是代表哪一个样本
            temp = sheet1.col_values(i)
            del(temp[0])
            del(temp[0])
            if i == 0:
                gene_name.append(temp)
            else:
                data.append(temp)
            # 前32列是一个种类，后面是另一个种类,把第0列删除
            if i <= control_num:
                if i == 0:
                    pass
                else:
                    target.append(0)
            else:
                target.append(1)
        # 将list数据变成numpy.ndarray
        gene_name = np.array(gene_name)
        data = np.array(data)
        target = np.array(target)

        # 将data进行归一化处理,返回值为归一化后的数据
        # data = Normalizer().fit_transform(data)

        # 合成字典，返回数据集
        dataset['gene_name'] = gene_name
        dataset['data'] = data
        dataset['target'] = target
        # print(dataset)
        return dataset

    def load_data_mianyi(self):
        """
        加载
        加载数据，excel表格，变成想要的格式，一人一列
        :return:返回数据集{data：[], target:[]}
        """
        book = xlrd.open_workbook(r'D:\处理数据需求\淋巴瘤\20241125\3为特征提取做准备.xlsx')
        sheet1 = book.sheets()[3]
        rows = sheet1.nrows
        ncol = sheet1.ncols
        print("此次跑的文件中一共有%d行: %d列" % (rows, ncol))
        zhibiao_name = []
        data = []
        target = []
        dataset = {}
        # 加载数据
        for i in range(0, rows):
            temp = sheet1.row_values(i)
            if i == 0:
                del (temp[0])
                zhibiao_name.append(temp)
            else:
                target.append(temp[0])
                del (temp[0])
                data.append(temp)
        # 将list数据变成numpy.ndarray
        zhibiao_name = np.array(zhibiao_name)
        data = np.array(data)
        target = np.array(target)
        # print(data)
        # 将data进行归一化处理,返回值为归一化后的数据
        # data = MinMaxScaler().fit_transform(data)
        # print(data)

        # 合成字典，返回数据集
        dataset['zhibiao_name'] = zhibiao_name
        dataset['data'] = data
        dataset['target'] = target
        # print(dataset)
        return dataset

    def rfe(self, dataset):
        """
        递归特征消除法，返回特征选择后的数据
        参数estimator为基模型
        参数n_features_to_select为选择的特征个数
        :param dataset: 数据集
        :return:输出选择的哪个特征
        """
        select = []
        # es = AdaBoostClassifier(random_state=123)
        # es = LogisticRegression()
        # es = SVC(C=1, kernel='linear', gamma=0.001)
        # es = RandomForestClassifier(n_estimators=10000, random_state=0, n_jobs=1)
        # 训练
        # fit = RFE(estimator=es, n_features_to_select=20).fit_transform(dataset['data'], dataset['target'])
        # fit = RFECV(estimator=es, min_features_to_select=1, cv=3, scoring='accuracy', verbose=1, n_jobs=1).fit_transform(dataset['data'], dataset['target'])
        # 输出选择特征的值
        # print("输出选择特征的特征值：")
        # print(fit)

        # 看选择的是哪些特征
        # gene_name_t = dataset['zhibiao_name'].transpose()
        # data_t = dataset['data'].transpose()
        # fit_t = fit.transpose()
        # for i in range(0, len(fit_t)):  # 对每一个选择的特征去对比源数据，找到是哪个特征
        #     for j in range(0, len(data_t)):
        #         if list(fit_t[i]) == list(data_t[j]):
        #             select.append(gene_name_t[j][0])
        #             break
        # return select
        # 画图
        es = SVC(C=1, kernel='linear', gamma=0.001)
        rfecv = RFECV(estimator=es, min_features_to_select=1, cv=3, scoring='accuracy', verbose=1)
        rfecv.fit(dataset['data'], dataset['target'])
        fig, ax = plt.subplots()
        # print(rfecv.grid_scores_)
        print("最优特征数 : %d" % rfecv.n_features_)
        # True表示保留特征，False表示剔除特征
        print('被选择的特征为Ture :', rfecv.support_)
        print('特征重要性排序 = :', rfecv.ranking_)  # 数值越小越重要
        # print('5.交叉验证得分随特征数量的变化：', rfecv.grid_scores_)
        # grid_s_list = []
        # for i in range(0, len(rfecv.grid_scores_)):
        #     temp = rfecv.grid_scores_[i]
        #     grid_s_list.append((temp[0] + temp[1] + temp[2])/3)
        plt.plot(range(1, len(rfecv.cv_results_['mean_test_score'])+1), rfecv.cv_results_['mean_test_score'])
        # 坐标轴刻度字体设置

        x_label = ax.get_xticklabels()
        [x_label_temp.set_fontname("Arial Unicode MS") for x_label_temp in x_label]
        y_label = ax.get_yticklabels()
        [y_label_temp.set_fontname("Arial Unicode MS") for y_label_temp in y_label]
        plt.xticks(weight='bold')
        plt.yticks(weight='bold')
        plt.xlabel('Number of features selected', fontproperties='Arial Unicode MS', size=10)
        plt.ylabel('Cross validation score', fontproperties='Arial Unicode MS', size=10)
        plt.show()

    def mic(self, x, y):
        """
        由于mine的设计不是函数式的，定义mic方法将其为函数式的
        返回一个二元组，二元组的第2项设置成固定的p值0.5
        :param x:
        :param y:
        :return:
        """
        m = MINE()
        m.compute_score(x, y)
        # 输出这个的互信息是多少,与文件中第一列的基因名一一对应
        print(m.mic())
        return (m.mic(), 0.5)

    def select_best_mic(self, dataset):
        """
        使用selectbest类结合最大信息系数法来选择特征
        :return:
        """
        gene_num = 3
        select = []

        # 训练
        # 选择k个最好的特征，返回特征选择后的数据
        fit = SelectKBest(lambda X, Y: array(list(map(lambda x: self.mic(x, Y), X.T))).T[0], k=gene_num).fit_transform(dataset['data'],
                                                                                                                       dataset['target'])

        # 输出选择特征的值
        print("输出选择特征的特征值：")
        # print(fit)

        # 看选择的是哪些特征
        gene_name_t = dataset['zhibiao_name'].transpose()
        data_t = dataset['data'].transpose()
        fit_t = fit.transpose()
        for i in range(0, len(fit_t)):  # 对每一个选择的特征去对比源数据，找到是哪个特征
            for j in range(0, len(data_t)):
                if list(fit_t[i]) == list(data_t[j]):
                    select.append(gene_name_t[j][0])
                    break
        # self.parallel_graph(select, fit, gene_num)
        return select

    def select_best_pearsonr(self, dataset):
        """
        使用selectbest类结合相关信息法来选择特征spearmanr
        :param dataset:
        :return:
        """
        gene_num = 3
        select = []

        # 训练
        # 选择k个最好的特征，返回特征选择后的数据
        fit = SelectKBest(lambda X, Y: array(list(map(lambda x: spearmanr(x, Y), X.T))).T[0], k=gene_num).fit_transform(dataset['data'],
                                                                                                                       dataset['target'])
        # 输出各个指标于结果之间的相关性
        fff = lambda X, Y: array(list(map(lambda x: spearmanr(x, Y), X.T))).T[0]
        print(list(fff(dataset['data'], dataset['target'])))

        # 输出选择特征的值
        print("输出选择特征的特征值：")
        # print(fit)

        # 看选择的是哪些特征
        gene_name_t = dataset['zhibiao_name'].transpose()
        data_t = dataset['data'].transpose()
        fit_t = fit.transpose()
        for i in range(0, len(fit_t)):
            for j in range(0, len(data_t)):
                if list(fit_t[i]) == list(data_t[j]):
                    select.append(gene_name_t[j][0])
                    break
        # self.parallel_graph(select, fit, gene_num)
        return select

    def select_best_chi2(self, dataset):
        """
        使用selectbest类结合相关信息法来选择特征，定性自变量对定性因变量
        :param dataset:
        :return:
        """
        gene_num = 3
        select = []

        # 训练
        # 选择k个最好的特征，返回特征选择后的数据
        fit = SelectKBest(chi2, k=gene_num).fit_transform(dataset['data'], dataset['target'])

        print("lll")
        fff = chi2(dataset['data'], dataset['target'])
        print(list(fff[0]))

        # 输出选择特征的值
        print("输出选择特征的特征值：")
        # print(fit)

        # 看选择的是哪些特征
        gene_name_t = dataset['zhibiao_name'].transpose()
        data_t = dataset['data'].transpose()
        fit_t = fit.transpose()
        for i in range(0, len(fit_t)):
            for j in range(0, len(data_t)):
                if list(fit_t[i]) == list(data_t[j]):
                    select.append(gene_name_t[j][0])
                    break
        # self.parallel_graph(select, fit, gene_num)
        return select

    def vt(self, dataset):
        """
        通过方差方法提取特征
        :param dataset:
        :return:
        """
        from sklearn.feature_selection import VarianceThreshold

        select = []

        fit = VarianceThreshold(threshold=0.003).fit(dataset['data'], dataset['zhibiao_name'])
        data = fit.transform(dataset['data'])
        print(list(fit.variances_))

        # fit = VarianceThreshold(threshold=3000).fit_transform(dataset['data'])
        # print(fit)
        # print(fit.shape)
        #
        # # 看选择的是哪些特征
        # gene_name_t = dataset['zhibiao_name'].transpose()
        # data_t = dataset['data'].transpose()
        # fit_t = fit.transpose()
        # for i in range(0, len(fit_t)):
        #     for j in range(0, len(data_t)):
        #         if list(fit_t[i]) == list(data_t[j]):
        #             select.append(gene_name_t[j][0])
        #             break
        return select

    def parallel_graph(self, select, fix, gene_num=10):
        """
        画多条直线图
        :return:
        """
        import matplotlib.pyplot as plt

        x = []
        for i in range(0, gene_num):
            x.append(select[i][0])
        print(x)

        plt.figure(figsize=(25, 10))
        red_num = 0
        blue_num = 0
        for j in range(0, 77):
            if j < 31:
                if red_num == 0:
                    plt.plot(fix[j], x, color='red', linewidth=1)
                    red_num = 1
                else:
                    plt.plot(fix[j], x, color='red', linewidth=1)
            else:
                if blue_num == 0:
                    plt.plot(fix[j], x, color='blue', linewidth=1)
                    blue_num = 1
                else:
                    plt.plot(fix[j], x, color='blue', linewidth=1)
        # plt.title('实验组与对照组各基因表达量分析图谱')
        # plt.xlabel("表达量", fontproperties=)
        # plt.ylabel("基因名")
        plt.show()

    def get_good_gene_data(self):
        """
        分别在训练集中和测试集中得到表现好的基因数据，并生成文件
        :return:
        """
        import xlrd
        import pandas as pd

        gene_list = []
        book = xlrd.open_workbook(r'D:\处理数据需求\基因特征提取和分类\提取并分类\合并集合提取特征且重新分测试训练\互信息法从合并集合中提取的前30个特征.xlsx')
        sheet1 = book.sheets()[0]
        rows = sheet1.nrows

        for i in range(0, rows):
            gene_name = sheet1.row_values(i)[0]
            gene_list.append(gene_name)

        book = xlrd.open_workbook(r'D:\处理数据需求\基因特征提取和分类\提取并分类\从原数据中找到训练集和测试集中相同的基因\合并.xlsx')
        sheet1 = book.sheets()[0]
        rows = sheet1.nrows
        rows_copy = []
        print(rows)
        rows_copy.append(sheet1.row_values(1))
        for j in range(0, len(gene_list)):
            for i in range(2, rows):
                gene_name = sheet1.row_values(i)[0]
                if gene_name == gene_list[j]:
                    rows_copy.append(sheet1.row_values(i))
            dataframe = pd.DataFrame(rows_copy)
        dataframe.to_excel(r'D:\处理数据需求\基因特征提取和分类\提取并分类\合并集合提取特征且重新分测试训练\合并集合中前30个特征的数据.xlsx', index=False)

        # book = xlrd.open_workbook(r'D:\处理数据需求\基因特征提取和分类\提取并分类\从原数据中找到训练集和测试集中相同的基因\原始测试集.xlsx')
        # sheet1 = book.sheets()[0]
        # rows = sheet1.nrows
        # rows_copy = []
        # print(rows)
        # rows_copy.append(sheet1.row_values(1))
        # for j in range(0, len(gene_list)):
        #     for i in range(2, rows):
        #         gene_name = sheet1.row_values(i)[0]
        #         if gene_name == gene_list[j]:
        #             rows_copy.append(sheet1.row_values(i))
        # dataframe = pd.DataFrame(rows_copy)
        # dataframe.to_excel(r'D:\处理数据需求\基因特征提取和分类\提取并分类\原始测试集提取的前30个特征的数据_原始训练集提取特征.xlsx', index=False)

    def parrel_graph_ceshi(self):
        """
        在测试集中测试表现好的15个基因，是否可以准确分离开
        :return:
        """
        import matplotlib.pyplot as plt
        book = xlrd.open_workbook(r'D:\郝晓燕\导数据需求\bcx\从测试集中检查出来的15个基因数据.xlsx')
        sheet1 = book.sheets()[0]
        gene_name = []
        data = []
        for i in range(0, 40):
            temp = sheet1.col_values(i)
            del(temp[0])
            del(temp[0])
            if i == 0:
                gene_name.append(temp)
            else:
                data.append(temp)

        gene_name = np.array(gene_name)
        data = np.array(data)
        print(gene_name)
        print(data)

        plt.figure(figsize=(25, 10))
        red_num = 0
        blue_num = 0
        for j in range(0, 39):
            if j < 19:
                if red_num == 0:
                    plt.plot(data[j], gene_name[0], color='red', linewidth=1, label='list1')
                    red_num = 1
                else:
                    plt.plot(data[j], gene_name[0], color='red', linewidth=1)
            else:
                if blue_num == 0:
                    plt.plot(data[j], gene_name[0], color='blue', linewidth=1, label='list2')
                    blue_num = 1
                else:
                    plt.plot(data[j], gene_name[0], color='blue', linewidth=1)
        plt.show()

    def main(self):
        """
        主函数
        :return:
        """
        print("开始时间")
        print(time.strftime("%y-%m-%d:%H:%M:%S", time.localtime()))

        # 加载数据集
        dataset = self.load_data_mianyi()
        # print(dataset)

        # 特征选择
        select = self.rfe(dataset)
        # select = self.select_best_mic(dataset)
        # select = self.select_best_pearsonr(dataset)    # spearman
        # select = self.select_best_chi2(dataset)
        # select = self.vt(dataset)
        print(select)

        print("结束时间")
        print(time.strftime("%y-%m-%d:%H:%M:%S", time.localtime()))

    # def get_feature_importance(self):
    #     """
    #     提取特征，示例
    #     :return:
    #     """
    #     iris = load_iris()
    #     model = SelectKBest(chi2, k=2)  # 选择k个最佳特征
    #     X_new = model.fit_transform(iris, label_data)
    #     # feature_data是特征数据，label_data是标签数据，该函数可以选择出k个特征
    #
    #     print("model shape: ", X_new.shape)
    #
    #     scores = model.scores_
    #     print('model scores:', scores)  # 得分越高，特征越重要
    #
    #     p_values = model.pvalues_
    #     print('model p-values', p_values)  # p-values 越小，置信度越高，特征越重要
    #
    #     # 按重要性排序，选出最重要的 k 个
    #     indices = np.argsort(scores)[::-1]
    #     k_best_features = list(feature_data.columns.values[indices[0:2]])
    #
    #     print('k best features are: ', k_best_features)
    #
    #     return k_best_features

    def find_same(self):
        """

        :return:
        """
        print("Load File Start.....")
        dataset = []
        book = xlrd.open_workbook(r'D:\处理数据需求\淋巴瘤\20241125\4特征提取.xlsx')
        sheet1 = book.sheets()[1]
        rows = sheet1.nrows
        print("合并文件的行数: " + str(rows))
        k_num = {}
        li = [0, 3, 4]
        for i in li:
            for j in range(0, len(sheet1.row_values(i))):
                if sheet1.row_values(i)[j] not in k_num.keys():
                    k_num[sheet1.row_values(i)[j]] = 1
                else:
                    k_num[sheet1.row_values(i)[j]] = k_num[sheet1.row_values(i)[j]] + 1
        print(k_num)


if __name__ == '__main__':
    fe = FeatureSelection()
    fe.main()
    # fe.find_same()
    # fe.parallel_graph()
    # fe.parrel_graph_ceshi()
    # fe.get_good_gene_data()
    # fe.load_data()
    # fe.load_data_0()
    # fe.delete_all_0()
    # fe.get_same_gene()
