# Supplementary material for: Machine learning algorithm based on combined clinical indicators for the prediction of infertility and pregnancy loss
Source: Front Endocrinol (Lausanne). 2025 Jul 18;16:1544724. doi: 10.3389/fendo.2025.1544724 (PMC12313480; doi:10.3389/fendo.2025.1544724)
Supplement: Supplementary file 2 [file DataSheet2.zip › xiugai-shangchuan/Figure 3/hot_map.py]

import numpy as np
import pandas as pd
import xlrd
from pandas import DataFrame as df
from matplotlib import pyplot as plt
import seaborn as sns
# 提取数据
# data = df(load_boston().data, columns=load_boston().feature_names)
# data['target'] = load_boston().target

book = xlrd.open_workbook(r'D:\处理数据需求\淋巴瘤\20241125\5分类\热图.xlsx')   # 每个病人是一行，每列表示一个指标
sheet1 = book.sheets()[0]
rows = sheet1.nrows
print("合并文件的行数: " + str(rows))
zhibiao_name = []
x = []
y = []
for i in range(0, rows):
    temp = sheet1.row_values(i)
    if i == 0:
        del (temp[0])
        zhibiao_name.append(temp)
    else:
        y.append(temp[0])
        del (temp[0])
        x.append(temp)
# 将list数据变成numpy.ndarray
zhibiao_name = np.array(zhibiao_name)
x = np.array(x)
y = np.array(y)
plt.rcParams['font.sans-serif'] = ['Arial Unicode MS']  # 显示中文标签
plt.rcParams['axes.unicode_minus'] = False
data = df(x, columns=zhibiao_name[0])
# data['target'] = y

# 描述两变量相关性
coeff = data.iloc[:, :].corr(method='spearman')  # 相关性
# sns.heatmap(coeff, cmap='YlGnBu')
sns.heatmap(coeff, annot=True, cmap='YlGnBu',annot_kws={"fontsize":7})
#
# 添加p值（这里需要计算相关性的p值，可以使用scipy.stats中的相关性测试函数）
# import scipy.stats as stats
# for y in range(coeff.shape[0]):
#     for x in range(coeff.shape[1]):
#         if x != y:
#             r, p = stats.pearsonr(data.iloc[:, y], data.iloc[:, x])
#             text = coeff.iloc[y, x]
#             if p < 0.05:
#                 text = '*'  # 如果p值小于0.05，在热力图上标记*
#             else:
#                 text = '&'
#             coeff.iloc[y, x] = text

plt.yticks(fontproperties='Arial Unicode MS', size=8)   # 设置横纵坐标大小
plt.xticks(fontproperties='Arial Unicode MS', size=8)

ax = plt.gca()
ax.set_xticklabels(ax.get_xticklabels(), rotation=20)
ax.set_yticklabels(ax.get_yticklabels(), rotation=50)
# plt.gca().set_xticklabels(rotation=30)
plt.savefig("linbaliu.pdf", dpi=600)  # 保存图片，分辨率为600
plt.ion()
