# Supplementary material for: Machine learning algorithm based on combined clinical indicators for the prediction of infertility and pregnancy loss
Source: Front Endocrinol (Lausanne). 2025 Jul 18;16:1544724. doi: 10.3389/fendo.2025.1544724 (PMC12313480; doi:10.3389/fendo.2025.1544724)
Supplement: Supplementary file 2 [file DataSheet2.zip › xiugai-shangchuan/Figure 3/knn_classify.py]

#!/usr/bin/ppython
# -*- coding:utf-8 -*-v

from sklearn.neighbors import KNeighborsClassifier
import numpy as np
from numpy import interp
from sklearn.metrics import roc_curve, auc
import matplotlib.pyplot as plt
import sys
sys.path.append("..")
from load_data_show_result import LoadDataAndShowResult


class Knn:
    def __init__(self):
        self.result_train_all = []  # 准确率，敏感度，特异度
        self.result_test_all = []
        self.result_verify_all = []
        self.tprs = []  # roc曲线
        self.aucs = []
        self.mean_fpr = np.linspace(0, 1, 100)

    def average_roc(self):
        """
        计算交叉验证的roc曲线
        :return:
        """
        fig, ax = plt.subplots()
        ax.plot([0, 1], [0, 1], linestyle="--", lw=2, color='r', label='Chance', alpha=0.8)
        mean_tpr = np.mean(self.tprs, axis=0)
        mean_tpr[-1] = 1.0
        mean_auc = auc(self.mean_fpr, mean_tpr)
        print("knnroc曲线纵坐标的值")
        print(list(mean_tpr))
        print("平均auc值")
        print(mean_auc)
        ax.plot(self.mean_fpr, mean_tpr, color='b', lw=2, alpha=0.8)
        ax.set(xlim=[-0.05, 1.05], ylim=[-0.05, 1.05], title="title")
        plt.show()

    def average_results(self, cv, gram, num_datasets=2):
        """
        计算交叉验证结果的准确率，敏感度，特异度的平均值
        :return:
        """
        TPR_aver_train = TNR_aver_train = Acc_aver_train = TPR_aver_test = TNR_aver_test = Acc_aver_test = 0
        kappa_aver_train = kappa_aver_test = 0
        PPV_aver_train = NPV_aver_train = MCC_aver_train = PPV_aver_test = NPV_aver_test = MCC_aver_test = 0
        for i in range(0, cv):
            TPR_aver_train += self.result_train_all[i][0]
            TNR_aver_train += self.result_train_all[i][1]
            Acc_aver_train += self.result_train_all[i][2]
            PPV_aver_train += self.result_train_all[i][3]
            NPV_aver_train += self.result_train_all[i][4]
            MCC_aver_train += self.result_train_all[i][5]
            kappa_aver_train += self.result_train_all[i][6]
            TPR_aver_test += self.result_test_all[i][0]
            TNR_aver_test += self.result_test_all[i][1]
            Acc_aver_test += self.result_test_all[i][2]
            PPV_aver_test += self.result_test_all[i][3]
            NPV_aver_test += self.result_test_all[i][4]
            MCC_aver_test += self.result_test_all[i][5]
            kappa_aver_test += self.result_test_all[i][6]
        TPR_aver_train = TPR_aver_train / cv
        TNR_aver_train = TNR_aver_train / cv
        Acc_aver_train = Acc_aver_train / cv
        PPV_aver_train = PPV_aver_train / cv
        NPV_aver_train = NPV_aver_train / cv
        MCC_aver_train = MCC_aver_train / cv
        kappa_aver_train = kappa_aver_train / cv
        TPR_aver_test = TPR_aver_test / cv
        TNR_aver_test = TNR_aver_test / cv
        Acc_aver_test = Acc_aver_test / cv
        PPV_aver_test = PPV_aver_test / cv
        NPV_aver_test = NPV_aver_test / cv
        MCC_aver_test = MCC_aver_test / cv
        kappa_aver_test = kappa_aver_test / cv
        print(str(gram) + '训练集敏感性-真阳性率：%.2f%%' % (100 * TPR_aver_train))
        print(str(gram) + '训练集特异性-真阴性率：%.2f%%' % (100 * TNR_aver_train))
        print(str(gram) + '训练集准确率：%.2f%%' % (100 * Acc_aver_train))
        print(str(gram) + '训练集PPV：%.2f%%' % (100 * PPV_aver_train))
        print(str(gram) + '训练集NPV：%.2f%%' % (100 * NPV_aver_train))
        print(str(gram) + '训练集MCC：%.2f%%' % (100 * MCC_aver_train))
        print(str(gram) + '训练集kappa：%.2f%%' % (100 * kappa_aver_train))
        print(str(gram) + '测试集敏感性-真阳性率：%.2f%%' % (100 * TPR_aver_test))
        print(str(gram) + '测试集特异性-真阴性率：%.2f%%' % (100 * TNR_aver_test))
        print(str(gram) + '测试集准确率：%.2f%%' % (100 * Acc_aver_test))
        print(str(gram) + '测试集PPV：%.2f%%' % (100 * PPV_aver_test))
        print(str(gram) + '测试集NPV：%.2f%%' % (100 * NPV_aver_test))
        print(str(gram) + '测试集MCC：%.2f%%' % (100 * MCC_aver_test))
        print(str(gram) + '测试集kappa：%.2f%%' % (100 * kappa_aver_test))
        if num_datasets == 3:
            TPR_aver_verify = TNR_aver_verify = Acc_aver_verify = 0
            PPV_aver_verify = NPV_aver_verify = MCC_aver_verify = 0
            kappa_aver_verify = 0
            for i in range(0, cv):
                TPR_aver_verify += self.result_verify_all[i][0]
                TNR_aver_verify += self.result_verify_all[i][1]
                Acc_aver_verify += self.result_verify_all[i][2]
                PPV_aver_verify += self.result_verify_all[i][3]
                NPV_aver_verify += self.result_verify_all[i][4]
                MCC_aver_verify += self.result_verify_all[i][5]
                kappa_aver_verify += self.result_verify_all[i][6]
            TPR_aver_verify = TPR_aver_verify / cv
            TNR_aver_verify = TNR_aver_verify / cv
            Acc_aver_verify = Acc_aver_verify / cv
            PPV_aver_verify = PPV_aver_verify / cv
            NPV_aver_verify = NPV_aver_verify / cv
            MCC_aver_verify = MCC_aver_verify / cv
            kappa_aver_verify = kappa_aver_verify / cv
            print(str(gram) + '验证集敏感性-真阳性率：%.2f%%' % (100 * TPR_aver_verify))
            print(str(gram) + '验证集特异性-真阴性率：%.2f%%' % (100 * TNR_aver_verify))
            print(str(gram) + '验证集准确率：%.2f%%' % (100 * Acc_aver_verify))
            print(str(gram) + '验证集PPV：%.2f%%' % (100 * PPV_aver_verify))
            print(str(gram) + '验证集NPV：%.2f%%' % (100 * NPV_aver_verify))
            print(str(gram) + '验证集MCC：%.2f%%' % (100 * MCC_aver_verify))
            print(str(gram) + '验证集kappa：%.2f%%' % (100 * kappa_aver_verify))

    def main(self):
        num_datesets = 3
        cv = 10
        if num_datesets == 2:
            ldsr = LoadDataAndShowResult()
            dataset = ldsr.k_fold_mianyi(cv)

            # knn训练
            for i in range(0, len(dataset)):
                knn = KNeighborsClassifier(n_neighbors=5)
                print(dataset[i][0].shape)
                knn.fit(dataset[i][0], dataset[i][2])
                y_train_predict = knn.predict(dataset[i][0])  # knn训练集预测
                y_test_predict = knn.predict(dataset[i][1])  # knn测试集预测
                result_train = ldsr.show_accuracy(dataset[i][2], np.array(y_train_predict), '训练集')
                result_test = ldsr.show_accuracy(dataset[i][3], np.array(y_test_predict), '测试集')
                self.result_train_all.append(result_train)
                self.result_test_all.append(result_test)

                pre_y = knn.predict_proba(dataset[i][1])  # 输出各个样本属于某类的概率，用于输出roc图
                fpr_Nb, tpr_Nb, th = roc_curve(dataset[i][3], pre_y[:, 1])  # 计算roc曲线需要的值
                aucval = auc(fpr_Nb, tpr_Nb)  # 计算auc的取值
                self.tprs.append(interp(self.mean_fpr, fpr_Nb, tpr_Nb))
                self.tprs[-1][0] = 0.0
                self.aucs.append(aucval)

            print(self.result_train_all)
            print(self.result_test_all)
            self.average_results(cv, "knn")
            self.average_roc()

        elif num_datesets == 3:
            ldsr = LoadDataAndShowResult()
            dataset = ldsr.k_fold_three_mianyi(cv)
            for i in range(0, len(dataset)):
                knn = KNeighborsClassifier(n_neighbors=5)
                print(dataset[i][0].shape)
                knn.fit(dataset[i][0], dataset[i][2])
                y_train_predict = knn.predict(dataset[i][0])  # 训练集预测
                y_test_predict = knn.predict(dataset[i][1])  # 测试集预测
                y_verify_predict = knn.predict(dataset[i][4])  # 验证集预测
                result_train = ldsr.show_accuracy(dataset[i][2], np.array(y_train_predict), '训练集')
                result_test = ldsr.show_accuracy(dataset[i][3], np.array(y_test_predict), '测试集')
                result_verify = ldsr.show_accuracy(dataset[i][5], np.array(y_verify_predict), '验证集')
                self.result_train_all.append(result_train)
                self.result_test_all.append(result_test)
                self.result_verify_all.append(result_verify)

                pre_y = knn.predict_proba(dataset[i][4])  # 输出各个样本属于某类的概率，用于输出roc图
                fpr_Nb, tpr_Nb, th = roc_curve(dataset[i][5], pre_y[:, 1])  # 计算roc曲线需要的值
                aucval = auc(fpr_Nb, tpr_Nb)  # 计算auc的取值
                self.tprs.append(interp(self.mean_fpr, fpr_Nb, tpr_Nb))
                self.tprs[-1][0] = 0.0
                self.aucs.append(aucval)

            print(self.result_train_all)
            print(self.result_test_all)
            print(self.result_verify_all)
            self.average_results(cv, "knn", num_datesets)
            self.average_roc()


if __name__ == '__main__':
    kn = Knn()
    kn.main()
