# Supplementary material for: Machine learning algorithm based on combined clinical indicators for the prediction of infertility and pregnancy loss
Source: Front Endocrinol (Lausanne). 2025 Jul 18;16:1544724. doi: 10.3389/fendo.2025.1544724 (PMC12313480; doi:10.3389/fendo.2025.1544724)
Supplement: Supplementary file 2 [file DataSheet2.zip › xiugai-shangchuan/Figure2/Figure2A.xlsx]

## Sheet: Sheet1
				25OHVD sufficiency	25OHVD insufficiency	25OHVD deficiency
252	61	20		6.01	18.32	75.68
