# Supplementary material for: Machine learning algorithm based on combined clinical indicators for the prediction of infertility and pregnancy loss
Source: Front Endocrinol (Lausanne). 2025 Jul 18;16:1544724. doi: 10.3389/fendo.2025.1544724 (PMC12313480; doi:10.3389/fendo.2025.1544724)
Supplement: Supplementary file 2 [file DataSheet2.zip › xiugai-shangchuan/Figure6/DATA-Figure5A and 5B.xlsx]

## Sheet: figure6A
25OHVD	25OHVD2	25OHVD3	HPV45	HPV31	HPV55	HPV56	HPV35	HPV26	ESR	PLT	MPV	TgZ	RDW	MCH	T4	E2	PRL	TG	Anti-HBc	HCY	BASO%	CRE	PROG
9.15	0.51	8.64	0.4	0.37	0.33	0.42	0.43	0.42	5	199	10.3	0.25	41.6	32.1	83.43	36.98	14.57	0.97	2.29	5.41	0.002	85	11.53
20.09	0.84	19.25	0.33	0.23	0.21	0.28	0.32	0.15	4	296	9.5	13.12	47.5	25.9	120.9	1286	16.74	2.05	0.05	6.08	0.004	39	22.12
12.41	0.62	11.79	0.48	0.3	0.4	0.64	0.48	0.35	21	300	9.1	40.79	37.6	29.9	83.51	36.98	11.46	0.97	6.68	5.41	0.009	34	0.05
12.3	0.79	11.51	0.31	0.37	0.35	0.5	0.46	0.45	8	184	9.7	10.42	38.7	32.8	130.2	2107	10.22	0.86	0.05	6.92	0.002	55	0.3
5.59	0.97	4.62	0.55	0.53	0.21	0.61	0.34	0.37	6	223	11.2	2.34	39.9	30.1	98.46	529	14.57	0.99	0.1	5.79	0.005	49	1.56
18.37	2.45	15.92	0.55	0.15	0.4	0.42	0.5	0.48	11	228	11.2	6.22	40.9	28.7	97.42	115.4	25.56	1.76	0.94	7.56	0.004	50	11.53
22.3	0.44	21.86	0.57	0.55	0.25	0.64	0.36	0.35	13	270	11.2	4.38	46.7	32.4	75.05	222.5	13.52	0.97	0.04	7.6	0.005	44	20.7
24.45	0.89	23.56	0.16	0.5	0.61	0.7	0.54	0.33	2	210	9.2	7.17	43.3	31.1	159.7	529	14.57	0.5	0.06	8.72	0.006	50	11.53
23.93	2.07	21.86	0.31	0.29	0.4	0.64	0.5	0.48	2	322	11.4	21.18	56.9	23.6	76.86	79.87	22.34	0.46	0.94	5.35	0.006	49	0.15
20.47	0.94	19.53	0.58	0.33	0.46	0.64	0.32	0.35	7	270	11.2	21.07	46.7	32.4	122.1	61.82	15.57	0.46	0.04	6.38	0.002	60	0.11
9.63	1	8.63	0.55	0.29	0.4	0.13	0.36	0.35	8	210	9.2	3.37	43.3	31.1	104.1	11.8	7.5	0.5	0.94	17.91	0.005	54	20.6
6.1	0.87	5.23	0.57	0.36	0.35	0.64	0.5	0.45	7	174	11.5	9.23	46.6	29.9	106	672.9	25.07	0.46	0.08	6.83	0.005	49	20.6
11.8	3.16	8.64	0.16	0.29	0.21	0.13	0.36	0.37	8	236	8.8	11.45	41.8	29.7	73.65	139.3	221.9	0.46	0.94	7.87	0.008	84	0.84
9.25	0.62	8.63	0.42	0.4	0.53	0.13	0.53	0.37	17	273	10.2	8.54	40.8	29.6	140.8	774.6	6.2	1.07	0.39	13.63	0.006	54	25.1
12.35	0.06	12.29	0.4	0.55	0.35	0.39	0.45	0.25	7	395	8.8	12.47	57	26.6	82.72	78.46	19.57	0.97	0.78	6.15	0.007	46	0.36
5.95	0.58	5.37	0.2	0.36	0.53	0.42	0.36	0.37	17	229	10.3	61.21	45.3	31.1	135.5	17.6	4.7	0.99	0.94	13.49	0.008	61	21.74
13.29	5.47	7.82	0.25	0.29	0.35	0.64	0.53	0.25	7	343	10	18.55	41.4	28.9	99.4	77	11.3	1.76	0.78	28.84	0.003	63	9.13
7.1	0.91	6.19	0.2	0.36	0.37	0.4	0.41	0.43	16	176	12.3	3.95	44.1	26.4	129	233.3	9.59	0.97	0.11	7.83	0.009	44	21.74
20.87	1.37	19.5	0.25	0.29	0.44	0.57	0.19	0.57	1	250	10.7	121	42.8	30.7	96.87	652.5	26.1	0.66	0.1	6.36	0.003	53	9.13
9.67	1.03	8.64	0.42	0.36	0.53	0.64	0.36	0.5	12	176	12.3	3.95	44.1	27.1	129	529.5	19.17	0.99	0.78	17.91	0.001	60	0.15
25.92	0.32	25.6	0.4	0.29	0.35	0.57	0.53	0.43	1	215	10.8	4.83	42.8	31.5	151.2	1607	12.76	1.76	0.06	6.83	0.006	56	18.94
7.92	0.33	7.59	0.26	0.39	0.5	0.41	0.53	0.51	16	270	11.2	71.02	44.1	28.9	89.73	132.5	16.96	1.07	0.1	7.87	0.002	51	3.97
17.16	2.34	14.82	0.68	0.59	0.38	0.24	0.38	0.54	1	210	9.2	3.95	42.8	26.4	117	50.72	24.36	2.39	0.78	7.83	0.005	50	1.06
12.93	0.84	12.09	0.26	0.33	0.55	0.39	0.25	0.5	7	167	11.8	17.23	44	30.8	120.1	1364	16.96	0.5	0.04	10.87	0.001	60	4.64
14.34	2.97	11.37	0.68	0.29	0.38	0.29	0.36	0.43	7	207	10.9	2.1	43.7	27.1	89.29	1148	32.7	0.46	0.06	7.89	0.004	52	0.46
9.09	1.36	7.73	0.45	0.55	0.4	0.38	0.35	0.27	6	286	11.5	12.91	43.4	18.7	93.02	67.3	21.47	0.46	0.05	8.81	0.005	58	0.56
20.93	12.73	8.2	0.68	0.29	0.38	0.35	0.54	0.43	7	320	11.2	3.95	38.8	28.2	89.73	132.5	12.76	0.5	0.1	9.98	0.009	51	11.53
10.22	0.5	9.72	0.15	0.45	0.49	0.83	0.38	0.66	7	167	11.8	10.71	44	30.8	98.68	39.86	13.52	0.46	0.34	13.49	0.001	60	0.26
18.39	0.46	17.93	0.28	0.5	0.43	0.29	0.17	0.4	6	207	10.9	3.95	43.7	27.1	91.55	58.21	15.95	0.46	0.05	28.84	0.004	52	0.62
13.16	4.52	8.64	0.43	0.55	0.53	0.41	0.36	0.51	7	286	11.5	7.85	43.4	18.7	93.76	151	655.7	0.99	0.05	8.81	0.005	58	15.96
22.89	0.57	22.32	0.36	0.29	0.35	0.38	0.53	0.31	7	320	11.2	0.04	38.8	28.2	96.68	407.5	17.95	1.76	0.08	10.77	0.008	51	3
23.57	1.01	22.56	0.15	0.45	0.38	0.11	0.36	0.6	7	176	12.3	18.33	43.4	31.7	129.7	40.67	8.07	1.57	0.05	11.91	0.004	50	0.1
26.98	1.28	25.7	0.47	0.5	0.49	0.38	0.53	0.4	30	219	10.1	2.1	43.6	32.1	98.68	46.64	31.35	0.99	0.04	10.77	0	55	0.77
47.4	2.34	45.06	0.25	0.36	0.58	0.27	0.37	0.47	8	199	12.3	12.91	43.4	30.5	93.76	215.3	10.82	1.76	2.71	5.59	0.004	52	26.75
14.95	1.81	13.14	0.53	0.33	0.43	0.29	0.38	0.43	8	178	10.7	5.84	38.8	32.3	131.1	29.71	13.27	1.27	2.71	10.77	0.006	50	0.08
25.51	0.83	24.68	0.53	0.24	0.55	0.46	0.45	0.34	10	199	12.3	5.81	40.6	32.6	111.8	25.06	27.48	0.5	0.06	6.68	0.004	51	12.67
15.04	1.36	13.68	0.43	0.43	0.35	0.35	0.25	0.24	7	178	10.7	16.7	38.8	31.7	76.6	29.71	13.27	0.46	0.05	7.1	0.008	53	4.64
9.54	1.72	7.82	0.36	0.41	0.59	0.41	0.44	0.4	4	128	13.3	0.04	46.9	31.6	115.9	11.52	18.01	0.46	0.12	7.74	0.004	57	11.64
16.42	0.59	15.83	0.15	0.4	0.56	0.38	0.48	0.51	8	178	10.7	7.44	44	30.5	121.4	545.3	22.69	0.99	8.67	6.04	0.008	53	0.12
18.59	1.03	17.56	0.47	0.61	0.48	0.11	0.44	0.31	11	247	11.5	7.62	44	30.5	97.16	664.7	12.68	1.76	0.07	10.84	0.005	38	4.94
38.96	0.93	38.03	0.38	0.69	0.29	0.38	0.5	0.6	4	223	10	17.94	44.8	32.3	112.1	86.47	14.89	5.64	0.09	7.17	0.004	59	20.99
14.1	1.71	12.39	0.4	0.41	0.42	0.27	0.44	0.4	6	234	10	2.29	39.8	31.7	94.27	431.6	40.44	0.99	0.04	9.25	0.009	46	2.62
27.93	0.84	27.09	0.48	0.33	0.23	0.35	0.51	0.43	14	398	10.7	2.29	44.8	30.5	112.1	2147	17.88	1.76	0.07	9.9	0.008	52	16.06
32.22	1.1	31.12	0.58	0.32	0.24	0.48	0.4	0.1	11	253	10	0.57	39	31.4	104.4	3549	10.63	1.76	5.61	10.39	0.007	58	34.23
13.8	0.25	13.55	0.48	0.33	0.35	0.34	0.44	0.43	8	297	11.1	3.65	40	28.3	93.61	562.5	14.74	1.29	0.08	9.42	0.006	50	3.79
13.9	1.09	12.81	0.57	0.37	0.38	0.43	0.57	0	4	398	10.7	33.27	52.4	26	103.4	987	74.57	0.97	0.09	11.31	0.008	54	16.39
12.44	0.96	11.48	0.39	0.4	0.1	0.59	0.41	0.14	6	248	9.9	10.08	37.8	31.4	108.4	28.43	13.27	1.71	0.85	6.35	0.006	51	0.06
16.16	1.76	14.4	0.33	0.53	0.57	0.53	0.33	0.23	15	398	10.7	23.08	40	30.5	156.7	44.41	15.28	0.97	0.04	6.39	0.007	48	0.23
18.97	0.47	18.5	0.54	0.3	0.26	0.34	0.43	0.37	7	192	12	7.3	47.8	30.8	121.5	48.82	21.09	1	0.08	7.72	0.004	45	1.53
6.22	1.16	5.06	0.44	0.52	0.4	0.44	0.31	0.32	3	405	10.5	8.93	40	31	114.8	1572	14.74	0.97	0.05	9.37	0.007	46	5.54
9.61	0.88	8.73	0.48	0.4	0.35	0.34	0.42	0.37	6	274	10.8	7.3	37.2	29.4	112.1	32.73	21.78	2.4	6.24	7.33	0.004	63	0.42
7.24	1.68	5.56	0.39	0.41	0.41	0.46	0.48	0.41	8	247	9.6	61.25	41.7	31.7	80.9	1549	21.52	0.97	1.96	8.19	0.009	42	14.54
17.85	0.57	17.28	0.46	0.44	0.25	0.4	0.46	0.35	21	211	11.6	16.18	41.5	29.8	95.16	63.91	31.73	1.55	0.14	5.53	0.005	53	23.59
8.13	1.1	7.03	0.33	0.27	0.55	0.7	0.42	0.4	3	262	9.2	22.8	42.6	30.7	123	757.9	46.72	0.99	0.17	10.05	0.006	45	21.24
16.14	0.79	15.35	0.21	0.46	0.53	0.32	0.38	0.5	5	204	10.9	5.47	42.4	30.8	109.7	55.67	23.28	1.76	0.04	8.11	0.005	50	0.67
7.8	2.24	5.56	0.54	0.3	0.26	0.46	0.31	0.35	7	192	12	7.3	47.8	30.8	121.5	75.54	7.19	1	0.05	7.14	0.005	53	0.05
18.58	1.3	17.28	0.48	0.41	0.35	0.4	0.42	0.4	6	211	11.6	16.18	42.4	29.8	103	135.4	11.98	0.99	0.14	18.83	0.006	45	0.08
18.46	1.33	17.13	0.41	0.36	0.33	0.4	0.35	0.52	21	262	9.2	22.8	42.6	30.7	109.6	75.54	19.87	1.76	0.17	9.36	0.007	62	2.57
27.8	2.39	25.41	0.4	0.5	0.25	0.6	0.4	0.29	4	163	13.3	12.43	40.2	29.4	134.5	332.2	23.54	0.99	8.37	5.49	0.005	57	13.95
31.74	0.42	31.32	0.36	0.42	0.37	0.4	0.4	0.18	5	367	9.4	6.84	40.3	28	104.1	222.6	19.87	1.76	0.47	9.9	0.007	62	23.16
12.8	0.74	12.06	0.48	0.41	0.35	0.34	0.42	0.52	15	193	10.5	7.3	40.9	29.2	134.5	33.96	37.68	0.97	0.14	11.6	0.008	51	0.16
43.74	1	42.74	0.22	0.44	0.85	0.41	0.19	0.19	8	195	10.6	11.24	47.9	31.4	126.5	2389	16.03	0.85	6.21	7.67	0.002	41	30.8
16.93	7.14	9.79	0.63	0.4	0.32	0.42	0.32	0.29	14	212	11	10.73	40.8	28.4	110.9	742.6	27.93	0.97	0.06	7.42	0.002	47	2.57
16.63	1.58	15.05	0.47	0.68	0.47	0.16	0.35	0.37	7	366	9.2	0.76	38.7	29.7	122.7	75.54	19.87	1.73	0.47	15.69	0.002	40	14.83
15.84	1.22	14.62	0.31	0.39	0.41	0.54	0.31	0.31	5	199	9.8	18.66	40.7	28.7	121.6	390.2	11.94	0.99	0.09	7.48	0.008	57	29.33
17.09	5.73	11.36	0.38	0.31	0.26	0.42	0.27	0.51	7	267	11.6	9.11	46.8	25.3	86.6	144.4	5.9	1.76	6.53	8.59	0.008	43	17.06
28.08	0.92	27.16	0.23	0.92	0.44	0.4	0.57	0.37	2	341	9.4	19.13	43.3	28.4	116.5	1673	10	0.47	0.08	8.73	0.004	46	24.66
9.28	0.66	8.62	0.51	0.21	0.3	0.38	0.35	0.68	21	214	9.8	2.98	37.7	29.7	133.3	390	21.08	0.99	0.32	8.89	0.004	37	26.15
23.89	2.08	21.81	0.42	0.7	0.22	0.21	0.44	0.66	6	360	9.7	3.6	42	32.4	161.4	415.1	18.15	1.76	0.07	6.3	0.005	33	17.66
11.48	0.84	10.64	0.36	0.36	0.28	0.5	0.5	0.35	5	224	10.6	3.56	39.3	30.2	116.3	253.8	18.36	0.99	0.1	5.96	0.003	60	22.25
30.55	1.01	29.54	0.4	0.5	0.32	0.3	0.42	0.36	6	273	9.6	4.24	39.9	30.1	111.1	140.5	29.47	1.76	5.96	6.41	0.002	41	14.83
21.61	1.4	20.21	0.4	0.24	0.37	0.4	0.54	0.57	10	257	10.3	14.2	39.8	30.9	148.6	401.9	30.75	0.85	6.32	5.57	0.01	50	31.97
26.65	0.59	26.06	0.59	0.49	0.38	0.47	0.07	0.57	5	114	11.6	23.26	61.6	28.1	91.69	265.3	12.41	0.97	8.98	8.22	0	56	23.01
34.04	1.82	32.22	0.39	0.48	0.43	0.42	0.53	0.42	7	224	11.3	17.84	41.7	31	90.87	563.6	24.66	1.73	0.22	8.83	0.003	60	3.61
14.98	0.75	14.23	0.52	0.32	0.23	0.34	0.22	0.22	6	180	10.4	3.93	41.5	29.7	113.2	87.6	31.54	0.77	0.07	8.83	0.003	56	0.05
28.81	0.18	28.63	0.24	0.94	0.28	0.45	0.42	0.22	10	331	9.9	12.51	43.3	31	95.14	147.9	40.46	0.85	0.06	9.52	0.004	55	24.53
13.62	1.43	12.19	0.59	0.31	0.38	0.36	0.39	0.57	2	110	12.2	4.3	42.1	31.2	147.2	24.38	25.97	0.97	9.6	9.16	0.004	34	0.96
9.58	1.65	7.93	0.37	0.32	0.55	0.43	0.35	0.49	13	244	12.4	13.25	67.1	27.6	117.4	240.7	15.45	1.73	7.05	11.48	0.003	43	22.91
14.87	0.41	14.46	0.35	0.31	0.34	0.36	0.43	0.47	6	257	10.6	6.89	39.8	31.2	87.16	153.6	18.31	0.85	6.21	10.98	0.005	56	14.78
32.53	0.43	32.1	0.59	0.83	0.39	0.68	0.39	0.55	5	252	10.1	12.17	40.9	28.4	138.6	159.6	18.98	0.97	0.45	7.36	0.004	50	0.05
15.58	0.25	15.33	0.53	0.89	0.58	0.33	0.33	0.33	5	207	11.2	4.85	43.2	29.1	110.7	472.2	25.3	2.31	2.52	4.93	0.011	49	13.79
33.75	1.04	32.71	0.17	0.33	0.29	0.4	0.4	0.26	6	224	9.6	8.91	43.2	30.5	77.6	418.8	14.13	0.99	7.38	7.49	0.001	63	2.01
12.51	1.62	10.89	0.3	0.14	0.41	0.37	0.28	0.46	13	309	9.8	1.44	42.2	29.8	88.35	1138	14.37	1.76	0.13	9.26	0.002	37	8.66
25.62	2.1	23.52	0.31	0.42	0.52	0.38	0.4	0.27	5	276	10.6	13.99	43	31.4	102.6	1205	20.9	0.99	0.08	8.2	0.004	60	0.11
16.05	0.72	15.33	0.17	0.32	0.39	0.36	0.28	0.46	7	193	11.1	24.4	41.9	32.2	127	213.6	17.28	1.76	0.06	7.92	0.008	49	13.8
17.43	0.42	17.01	0.57	0.5	0.25	0.42	0.39	0.27	6	205	11.5	4.85	43.2	29.4	88.35	178.6	17.12	0.85	7.46	7.6	0.005	52	19.72
22.13	0.65	21.48	0.26	0.19	0.12	0.28	0.59	0.54	3	254	10.7	4.77	40.7	29.2	124.9	1052	16.64	0.97	0.09	5.31	0.005	49	6.09
26.6	0.05	26.55	0.33	0.46	0.23	0.92	0.48	0.07	13	280	11.2	10.74	40.9	29.6	108.1	191.1	19.62	1.73	0.06	5.25	0.006	47	17.4
22.8	0.5	22.3	0.3	0.44	0.3	0.32	0.53	0.32	3	288	9.6	6.75	41.6	31.6	96.17	191	11.03	0.77	7.46	7.17	0.006	44	17.04
22.24	2.34	19.9	0.66	0.38	0.58	0.3	0.27	0.42	5	246	10.9	9.05	44.1	31.6	95.44	69.69	13.65	0.85	0.05	8.43	0.003	53	6.08
20.36	0.88	19.48	0.5	0.32	0.33	0.41	0.38	0.28	1	228	11.5	4.91	42.2	29.4	113.9	472.5	11.1	0.97	7.12	6.58	0.004	58	18.37
22.9	0.94	21.96	0.28	0.45	0.35	0.33	0.43	0.39	7	202	11.5	14.07	43.7	32.6	93.1	316.9	8.1	1.73	0.09	12.52	0.004	34	0.05
28.11	1.56	26.55	0.18	0.38	0.97	0.33	0.27	0.4	23	265	9.2	15.96	48.8	32.7	111.2	1893	24.11	0.85	2.52	8.72	0.002	44	39.46
41.95	2.71	39.24	0.66	0.32	0.39	0.32	0.53	0.42	6	169	11.9	2.12	38.1	30.4	87	137	60.44	0.97	7.79	6.93	0.007	60	5.8
20.36	2.44	17.92	0.54	0.68	0.36	0.25	0.53	0.45	1	280	10.3	30.83	39.9	29.5	111.4	5	16.51	2.31	7.26	5.96	0.002	54	4.13
14.45	0.82	13.63	0.38	0.32	0.39	0.92	0.28	0.39	13	324	10.5	6.05	48.8	32.4	87	1118	21.98	0.97	5.56	7.88	0.004	34	43.07
20.41	0.71	19.7	0.45	0.47	0.35	0.2	0.21	0.21	5	246	10.6	0.3	42.3	31.2	106.9	147	23.81	1.43	0.1	5.95	0.006	57	0.19
30.94	1.02	29.92	0.66	0.32	0.58	0.32	0.53	0.42	1	187	11.6	5.06	42.5	31.7	109.3	15.35	22.15	1.73	0.04	7.38	0.005	53	0.28
16.56	0.06	16.5	0.5	0.46	0.38	0.55	0.5	0.24	13	240	9.9	6.05	41.9	31.1	130.1	859	4.5	1.15	5.56	12.42	0.003	89	27
13.42	0.84	12.58	0.39	0.5	0.41	0.4	0.29	0.38	3	169	10.7	20.52	47.5	31.4	97.94	881.1	22.15	0.99	0.07	6.79	0.005	45	7.09
16.49	1.42	15.07	0.49	0.37	0.38	0.44	0.27	0.33	2	155	12.3	7.46	41.1	31.4	91.28	3005	21.57	1.76	0.05	6.49	0.007	41	7.78
7.51	0.21	7.3	0.55	0.39	0.23	0.47	0.27	0.25	7	167	13	6.11	46.5	31.4	108.5	14.2	19.89	0.99	0.04	10.14	0.009	54	0.26
10.27	0.63	9.64	0.58	0.31	0.36	0.48	0.35	0.55	13	221	9	7.46	36.9	30.1	97.94	1817	17.44	1.76	0.08	6.71	0.004	64	27.08
13.18	0.38	12.8	0.3	0.57	0.27	0.34	0.2	0.35	20	249	11.8	13.34	41.5	26.1	106.1	166.5	29.2	0.85	5.87	10.39	0.002	44	11.36
12.21	4.96	7.25	0.38	0.36	0.45	0.54	0.36	0.23	4	324	10.5	6.05	39.3	32.4	142.8	17.35	22.98	0.97	0.32	6.45	0.006	56	0.05
15.5	0.43	15.07	0.38	0.46	0.41	0.44	0.28	0.55	10	324	10.5	6.05	41.5	32.4	97.94	60.37	21.93	1.73	0.14	8.13	0.004	64	0.45
20.79	0.43	20.36	0.4	0.36	0.5	0.46	0.4	0.2	5	252	11	3.38	44.2	30.3	121.3	53.38	13.45	0.77	0.16	7.53	0.002	48	0.36
21.8	2.69	19.11	0.65	0.23	0.95	0.33	0.31	0.21	13	267	9.8	5.69	40.5	31	111.3	276.7	17.42	0.85	9.1	7.94	0.004	46	1.13
15.6	1.19	14.41	0.67	0.36	0.49	0.4	0.06	0.24	13	252	11	6.05	39.3	32.4	97.94	675.2	17.87	0.97	6.13	9.82	0.007	51	0.66
26.59	1.28	25.31	0.68	0.34	0.4	0.55	0.48	0.31	13	228	9.6	8.26	42.8	31.6	102.2	130	11.17	1.73	0.23	5.79	0.005	47	0.39
17.4	0.52	16.88	0.35	0.35	0.41	0.36	0.24	0.43	1	258	11.1	15.6	43.2	27.9	108	107.7	35.3	0.85	0.08	10.7	0.006	56	41.66
17.93	0.51	17.42	0.29	0.04	0.34	0.55	0.4	0.42	13	219	10.1	8.26	40.6	30.4	119.4	373.4	21.08	0.97	0.07	7.01	0.008	53	10.27
15.1	3.25	11.85	0.43	0.26	0.31	0.19	0.43	0.35	5	252	11	15.6	44.2	32.4	100.8	448.3	18.22	2.31	0.14	14.04	0.007	50	1.36
11.31	1.05	10.26	0.28	0.52	0.39	0.47	0.7	0.4	27	225	11.2	1.79	63.2	27.3	115.4	31.99	30.27	0.97	9.81	8.02	0.006	57	0.07
13.74	7.88	5.86	0.2	0.82	0.48	0.31	0.48	0.57	2	219	10.1	6.05	43.7	31.3	128.8	81.41	21.39	1.43	0.31	8.75	0.005	53	5.39
15.99	0.41	15.58	0.43	0.57	0.45	0.64	0.35	0.24	5	353	11.3	2.11	40.6	25.1	119.4	2787	11.78	1.73	0.08	5.53	0.004	42	41.78
12.26	0.6	11.66	0.48	0.36	0.29	0.37	0.46	0.31	10	208	11.4	15.41	42.8	29.3	100.8	196.4	29.61	1.15	0.38	5.3	0.005	49	25.91
14.14	1.92	12.22	0.47	0.52	0.38	0.4	0.24	0.25	14	480	12	6.05	50.3	23.4	148	81.33	16.24	0.77	0.25	9.48	0.008	46	0.08
9.61	1.39	8.22	0.43	0.57	0.39	0.64	0.48	0.57	11	301	10.3	29.74	39.2	28.7	86.4	196.4	21.39	0.85	0.06	9.38	0.005	77	5.39
20.53	0.91	19.62	0.45	0.4	0.39	0.2	0.43	0.48	14	269	10.3	7.18	41.1	30.7	111.8	81.33	18.22	0.97	0.22	11.09	0.004	49	41.78
27.25	2.55	24.7	0.22	0.53	0.4	0.58	0.27	0.16	7	159	13.4	20.25	39	30.6	85.45	1073	50.89	1.73	0.07	6.41	0.006	59	14.47
16.83	0.54	16.29	0.33	0.23	0.44	37.07	0.49	0.45	7	237	11	8.1	45.1	31.4	124.3	19.74	21.22	0.85	0.04	7.1	0.009	41	0.14
19.74	1.55	18.19	0.59	0.47	0.34	0.41	0.38	0.3	6	136	11.1	0.37	41.1	31.8	102.7	219.9	15.48	0.97	5.65	6.53	0.005	51	28.52
23.39	1.24	22.15	0.43	0.57	0.44	0.64	0.49	0.45	10	257	13.4	5.87	43.9	18.7	112.1	2623	45.83	1.43	0.4	6.21	0.007	45	60
14.1	0.81	13.29	0.3	0.18	0.3	0.4	0.42	0.5	13	257	9.7	7.53	42.2	32.5	105.2	25.85	17.23	0.59	6.37	9.6	0.004	64	0.05
13.23	1.08	12.15	0.38	0.45	0.58	0.31	0.45	0.38	6	367	9.6	21.06	45.2	33.7	118.7	47.2	23.16	0.72	0.1	6.87	0.006	65	1.86
29.99	0.8	29.19	0.3	0.57	0.44	0.64	0.49	0.45	7	191	10.6	4.05	45.3	29.9	106.3	182.8	35.23	1.73	0.11	5.85	0.002	55	17.48
8.82	0.64	8.18	0.42	0.22	0.45	0.35	0.42	0.14	20	367	9.6	7.54	43.9	33.7	113.7	1581	13.63	0.85	0.14	6.04	0.007	47	14.12
30.49	1.15	29.34	0.51	0.35	0.48	0.48	0.21	0.43	6	239	10.4	7.2	49.3	24.9	99.78	273.7	10.71	0.97	4.26	5.61	0.001	37	18.68
24.46	0.66	23.8	0.62	0.51	0.47	0.25	0.14	0.19	18	295	10.7	31.65	40.2	27.6	82.46	5811	16.91	1.43	0.06	6.47	0.007	41	1.19
10.39	0.67	9.72	0.42	0.2	0.28	0.39	0.52	0.25	6	361	10.1	8.23	41.3	29	93.81	1746	25.59	0.59	0.4	6.12	0.002	42	10.03
18.85	0.58	18.27	0.29	0.4	0.39	0.35	0.36	0.47	6	410	10.2	11.16	42.3	30.6	91.87	34	19.58	0.72	0.14	6.65	0.007	52	0.31
13.17	1.22	11.95	0.36	0.26	0.41	0.43	0.27	0.39	13	211	9.8	10.78	41.4	29.4	64.06	1644	12.01	0.85	7.31	5.73	0.001	40	18.48
8.27	1.14	7.13	0.58	0.43	0.56	0.43	0.31	0.52	8	400	9.4	44.88	42.2	29.3	106.3	2615	43.77	0.97	6.49	8.46	0.005	45	13.02
21.83	3.37	18.46	0.57	0.44	0.44	0.52	0.2	0.47	2	238	11.3	9.45	41.9	30.6	107.4	1176	19.83	1.5	0.06	9.42	0.011	60	9.81
22.58	0.4	22.18	0.47	0.28	0.13	0.51	0.39	0.4	13	252	12	0.24	58.4	26.2	104.1	2336	31.16	1.73	0.07	5.97	0.003	38	10.77
10.37	1.06	9.31	0.63	0.39	0.35	0.49	0.39	0.49	12	238	9	4.43	39.5	30.6	82.51	5619	16.89	0.85	0.08	5.37	0.005	60	33.24
4.9	0.48	4.42	0.47	0.4	0.3	0.35	0.18	0.4	8	132	10.2	9.45	53.5	26	104.1	2705	23.99	0.97	0.06	5.1	0.003	40	15.59
35.9	3.57	32.33	0.4	0.36	0.28	0.38	0.46	0.35	2	101	15.9	6.7	47.5	30.6	92.88	17.72	17.84	1.43	0.09	25.6	0.012	49	0.05
25.92	0.89	25.03	0.48	0.54	0.47	0.23	0.42	0.38	2	257	10.2	4.12	41.4	31.4	135.8	474.3	34.11	0.59	7.14	6.13	0.002	54	4.58
28.97	0.27	28.7	0.34	0.31	0.48	0.34	0.46	0.4	1	163	10.6	3.55	42	30.6	126.2	112.9	16.53	1.54	0.1	6.48	0.003	34	10.87
11.85	2.32	9.53	0.07	0.5	0.54	0.52	0.17	0.4	4	249	10.1	10.89	40.6	33.2	94.82	2313	15.86	0.72	0.21	6.36	0.004	41	14.47
18.42	0.99	17.43	0.49	0.41	0.31	0.4	0.4	0.59	11	246	11.8	5.31	38.3	27.4	93.74	1471	15.41	0.85	0.11	6.85	0.004	38	28.51
6.25	1.83	4.42	0.34	0.36	0.58	0.35	0.17	0.42	4	249	10.1	3.55	41.5	30.9	94.82	1284	23.59	0.97	0.06	5.61	0.004	52	14.68
15.93	0.27	15.66	0.45	0.38	0.28	0.57	0.62	0.35	6	266	10.2	7.29	43.6	32	94.9	2292	68.72	0.8	0.17	5.04	0.009	62	9.12
21.74	0.99	20.75	0.5	0.36	0.41	0.34	0.4	0.38	7	145	11.2	18.6	43.9	30	112.4	47.13	22.33	1.43	0.06	4.77	0.004	45	0.3
21.23	1.55	19.68	0.4	0.25	0.4	0.44	0.55	0.4	12	227	9.4	8.91	41.3	29	153.6	1584	27.35	0.59	0.07	6.36	0.003	52	18.45
33.3	0.73	32.57	0.53	0.23	0.31	0.4	0.32	0.48	7	238	11.8	2.8	56.5	26.4	108.3	1124	16.16	1.54	0.08	8.9	0.006	50	19.66
10.22	2.9	7.32	0.57	0.29	0.36	0.5	0.5	0.4	7	190	11.1	6.08	41.1	31.1	127.6	346.6	12.98	0.72	0.06	10.54	0.006	49	1.57
34.57	6.85	27.72	0.59	0.39	0.32	0.69	0.36	0.47	8	280	11	4.2	44.4	29.3	91.02	2834	29.95	0.85	0.06	10.75	0.002	48	13.25
7.15	0.33	6.82	0.4	0.34	0.44	0.47	0.55	0.33	7	267	11.5	17.27	44.9	32.2	93.9	847.5	21.16	0.97	0.09	6.33	0.005	62	60
20.39	0.6	19.79	0.43	0.32	0.45	0.84	0.55	0.25	6	229	9.9	2.77	44.3	31.7	106.6	3183	18.38	0.8	0.09	6.17	0.004	41	10.22
19.08	0.58	18.5	0.29	0.17	0.47	0.46	0.28	0.35	6	217	11.9	4.09	45.3	28.2	96.42	200.4	11.3	8.49	0.06	5.95	0.005	52	0.43
32.44	1.45	30.99	0.4	0.28	0.37	0.46	0.38	0.32	2	144	14.9	10.08	47.4	32.2	110.1	66.76	11.58	0.52	6.18	8.85	0.007	61	0.4
12.08	0.71	11.37	0.4	0.44	0.43	0.46	0.43	0.54	13	234	12.1	11.47	41.5	29.5	122.2	28.54	9.44	1.43	0.07	6.5	0.002	52	0.38
20.01	0.71	19.3	0.51	0.41	0.25	0.51	0.56	0.44	11	219	11.5	9.82	42.7	28.7	87.58	2911	11.48	0.59	0.07	6.2	0.003	55	14.32
27.64	0.89	26.75	0.49	0.16	0.53	0.46	0.21	0.27	2	198	10.8	13.89	43.4	31.2	121.6	396.1	17.27	1.54	0.06	7.16	0	54	20.22
10.19	0.66	9.53	0.31	0.45	0.49	0.43	0.35	0.72	6	137	11.9	19.86	38.8	30.1	60	66.53	7.47	0.72	0.05	5.39	0.004	53	19.27
15.23	1.37	13.86	0.34	0.32	0.43	0.84	0.56	0.54	6	198	10.8	1.99	42.7	29.2	96.4	31.47	13.86	0.85	0.07	8.68	0.002	52	0.05
16.78	0.81	15.97	0.37	0.6	0.4	0.51	0.48	0.24	12	212	8.7	13.57	46.3	31.8	111.6	130.3	22.55	0.97	0.07	9.7	0.006	49	0.47
14.75	2.23	12.52	0.52	0.06	0.46	0.49	0.37	0.28	2	236	9.7	0.92	45.4	30.7	98.5	250.6	23.98	0.8	4.23	8.31	0.004	54	1.61
14.98	1.73	13.25	0.31	0.35	0.41	0.5	0.37	0.3	6	221	11	0.04	39.6	32.9	118	103.6	12.36	0.59	0.09	14.93	0.001	53	0.12
16.94	2.52	14.42	0.47	0.53	0.33	0.33	0.36	0.44	16	207	11.1	14.58	43.7	25.7	104.3	1884	34.57	0.72	0.06	6.5	0.005	55	18.49
32.8	0.8	32	0.41	0.51	0.38	0.39	0.37	0.2	5	255	11.9	0.92	42.4	30.4	98.5	977.5	19.38	1.73	0.06	9.97	0.013	50	60
17.79	2.2	15.59	0.57	0.41	0.38	0.32	0.38	0.46	13	222	12.7	0.04	41.4	29.5	136.3	992.2	26.67	0.85	0.1	7.76	0.002	55	12.06
10.17	0.83	9.34	0.4	0.42	0.36	0.37	0.4	0.36	8	124	15	7.1	46	28	99.36	887	51.68	0.97	0.03	9.21	0.006	52	4.39
26.01	2.4	23.61	0.34	0.91	0.55	0.36	0.43	0.4	4	276	9.7	5.21	40.4	29.2	135	1547	34.62	1.43	0.02	6.16	0.007	52	14.19
16.98	0.39	16.59	0.49	0.2	0.34	0.32	0.4	0.44	7	302	11.7	24.58	41	29.9	132.7	2098	16.14	0.59	0.11	12.07	0.005	59	60
16.21	0.95	15.26	0.42	0.17	0.46	0.51	0.31	0.4	7	380	11.1	28.33	40.3	30.2	110.5	3300	16.6	0.72	0.1	8.88	0.005	53	9.92
8.88	0.85	8.03	0.35	0.39	0.4	0.41	0.27	0.4	15	279	8.7	16.64	44.2	31.6	114.3	890.9	19.13	0.85	0.13	6.9	0.006	49	3.69
12.13	2.27	9.86	0.45	0.33	0.4	0.34	0.26	0.49	7	274	10.2	0.08	38.3	30	83.73	928.5	29.12	0.97	0.06	5.58	0.003	45	21.45
13.95	1.86	12.09	0.45	0.32	0.42	0.57	0.32	0.35	5	199	12.2	13.46	40.4	30	93.02	1031	15.23	1.5	0.09	4.82	0.005	48	4.24
85.02	1.11	83.91	0.46	0.68	0.26	0.49	0.49	0	6	241	10.4	137.2	44.3	30.4	208.3	3000	17.45	1.73	6.56	6.24	0.003	59	38.95
20.25	1.54	18.71	0.17	0.42	0.63	0.42	0.65	0.22	2	186	10.8	16.64	49.1	32.8	83.6	3939	26.06	0.85	0.06	5.29	0.004	47	60
38	0.47	37.53	0.2	0.59	0.3	0.3	0.42	0.44	15	204	11.2	0.08	45.7	31.8	93.02	38.98	20.98	0.97	7.88	6.97	0.005	38	0.17
9.57	0.97	8.6	0.23	0.47	0.64	0.56	0.36	0.47	20	146	13.1	13.46	38.5	33.3	114	1713	24.99	1.43	1.42	5.94	0.004	39	7.89
5.19	0.41	4.78	0.32	0.34	0.58	0.3	0.38	0.4	7	176	11	13.84	45.1	31.7	123.3	1527	15.46	0.59	0.05	13.58	0.005	45	14.76
4.81	1.16	3.65	0.34	0.48	0.26	0.39	0.29	0.33	2	222	12.1	5.05	42.5	35.8	134.1	1194	7.87	0.72	0.09	5.95	0.006	32	57.55
10.82	0.55	10.27	0.23	0.32	0.68	0.42	0.42	0.39	13	237	9.9	4.92	41.5	29.1	108.4	1682	14.18	0.85	3.45	10.4	0.007	51	6.72
15.43	2.59	12.84	0.52	0.44	0.38	0.62	0.4	0.28	7	242	10.1	17.17	40.3	29.5	96.09	7399	26.02	0.97	0.06	10.18	0.005	39	8.51
20.3	0.18	20.12	0.34	0.48	0.41	0.42	0.38	0.42	15	264	9.4	8.87	39.4	31.6	100.9	1849	43.31	1.5	8.13	5.81	0.009	50	60
15.05	1.28	13.77	0.44	0.31	0.29	0.54	0.41	0.35	14	265	9.9	3.5	39.7	28.6	122.7	1518	23.56	1.73	0.07	7.5	0.005	58	9.23
8.56	0.88	7.68	0.38	0.34	0.51	0.46	0.28	0.5	7	304	9	12.16	38	29.4	92.27	1248	19.06	0.85	7.97	7.13	0.004	43	12.87
5.87	2.13	3.74	0.66	0.45	0.51	0.29	0.38	0.21	14	273	9.2	5.58	39.4	28.4	97.72	1044	23.04	0.97	0.35	4.85	0.003	45	8.46
23.46	1.57	21.89	0.31	0.68	0.47	0.4	0.38	0.35	11	209	10.2	0.22	47.9	32.9	136.8	515.9	52.99	0.89	8.96	9.02	0.002	54	17.05
10.48	1.22	9.26	0.29	0.59	0.5	0.4	0.53	0.18	15	206	11	4.62	42.8	30.2	87.73	24.32	25.45	0.85	6.67	8.98	0.007	54	0.24
14.36	0.59	13.77	0.38	0.59	0.63	0.46	0.26	0.42	25	219	9.9	15	43.5	30.4	112.9	37.41	31.53	0.97	0.1	7.46	0.007	54	0.59
23.4	1.51	21.89	0.44	0.47	0.3	0.4	0.32	0.26	15	304	9	3.9	42.8	28.6	125.2	92.13	15.24	1.5	7.97	8.64	0.005	54	0.15
16.95	0.53	16.42	0.2	0.29	0.57	0.69	0.64	0.26	8	281	8.6	8.87	40	30.3	104	58.04	13.12	1.73	0.07	7.29	0.005	42	0.25
8.28	0.6	7.68	0.52	0.34	0.51	0.46	0.49	0.26	15	242	10.1	17.17	40	29.5	97.94	890.3	13.12	0.85	6.66	6.99	0.005	42	19.59
23.04	0.3	22.74	0.66	0.48	0.41	0.62	0.64	0.42	6	247	11.4	4.28	41.2	32.7	72.95	1233	43.31	0.97	0.15	8.37	0.005	89	10.9
16.07	1.6	14.47	0.27	0.4	0.27	0.4	0.4	0.34	7	256	10.3	3.84	42.9	30.9	97.55	345.1	33.46	0.89	0.12	8.58	0.004	47	15.17
8.95	0.6	8.35	0.5	0.3	0.44	0.3	0.38	0.19	2	182	10.5	18.67	39.3	31.6	103.6	1182	11.19	0.53	0.75	8.75	0.006	52	19.82
17.36	0.73	16.63	0.4	0.54	0.47	0.34	0.51	0.39	8	254	9.9	4.42	43.3	31.2	75.5	310.1	48.73	0.85	0.09	7.17	0.003	58	25.92
14.07	1.07	13	0.48	0.35	0.4	0.45	0.25	0.65	4	267	9.3	4.07	39.2	24.7	86.64	37.41	19.06	0.97	0.06	5.19	0.005	43	19.82
9.42	0.78	8.64	0.52	0.34	0.41	0.69	0.47	0.39	15	281	9.6	3.37	42.1	29.3	123.6	92.13	23.04	1.95	0.06	8.37	0.008	73	25.92
16.76	1.18	15.58	0.66	0.48	0.27	0.46	0.43	0.65	6	218	12.7	18.39	50.4	33.4	86.59	82.62	20.21	0.85	0.51	10.8	0.003	48	5.07
11.31	0.72	10.59	0.35	0.4	0.35	0.32	0.47	0.21	20	252	10.6	4.42	36.3	27.9	114.8	31.83	27.65	0.97	0.09	8.94	0.004	59	0.33
9.59	2.96	6.63	0.51	0.54	0.32	0.53	0.43	0.33	15	137	9.3	5.21	47	31.3	69.91	41.17	23.16	1.58	1.97	10.64	0.005	50	0.05
9.25	0.95	8.3	0.35	0.37	0.51	0.43	0.25	0.19	13	214	11	11.36	41.9	31.2	89.45	76.67	12.83	0.85	6.26	9.13	0.007	54	0.27
10.08	0.69	9.39	0.38	0.21	0.44	0.42	0.4	0.39	12	181	13.1	46.92	39.5	29.8	120.2	38.59	8.89	0.97	0.04	13.58	0.002	45	0.38
35.48	0.87	34.61	0.52	0.48	0.32	0.45	0.51	0.33	15	255	11.7	7.27	41.1	29.3	104.4	75.2	29.73	1.5	7.53	6.61	0.003	57	0.33
14.62	0.18	14.44	0.4	0.37	0.46	0.76	0.17	0.5	4	268	9.8	6.49	39.8	30.9	108	31.57	37.76	1.73	0.03	8.43	0.005	56	0.07
27.59	0.36	27.23	0.66	0.48	0.44	0.39	0.51	0.42	7	298	10.3	4.05	38.8	29.5	103.6	38.59	23.16	0.85	2.21	7.92	0.001	76	0.33
11.8	0.22	11.58	0.44	0.37	0.43	0.4	0.34	0.36	13	288	9.1	4.17	43.8	30.6	78.03	25.96	30.41	0.97	3.74	7.25	0.005	56	0.19
13.14	4.24	8.9	0.35	0.54	0.44	0.46	0.47	0.49	15	325	9.5	5.21	39.4	30.5	69.91	41.17	23.16	0.89	0.08	17.28	0.004	56	0.33
6.08	0.71	5.37	0.27	0.37	0.58	0.37	0.12	0.49	13	169	12.4	3.66	47.1	29.2	110	211.1	35	0.85	7.75	13.29	0.004	62	7.97
23.25	0.61	22.64	0.4	0.21	0.44	0.32	0.47	0.49	13	214	11	4.77	41.9	30.9	96.3	31.57	12.83	0.97	0.03	8.43	0.004	62	7.97
44.06	0.09	43.97	0.66	0.48	0.32	0.53	0.43	0.49	12	181	13.1	0.04	39.5	29.5	105	95.9	12.4	1.5	2.09	7.25	0.004	62	0.05
26.65	1.15	25.5	0.38	0.37	0.46	0.37	0.12	0.49	15	184	11.2	4.17	43.6	31.8	114.8	31.83	8.89	1.73	0.1	13.84	0.008	74	7.97
21.6	0.66	20.94	0.27	0.48	0.44	0.4	0.47	0.49	3	218	12.7	3.66	41.1	29.2	69.91	41.17	29.73	0.85	0.14	10.55	0.004	62	0.15
25.56	1.22	24.34	0.35	0.45	0.45	0.34	0.37	0.4	3	165	11.9	13.91	38.3	27.4	93.74	609.5	13.37	0.97	0.09	8.14	0.005	71	0.11
25.7	0.43	25.27	0.44	0.48	0.44	0.32	0.47	0.26	12	174	12.1	14.49	38.5	28.5	77.96	46.11	13.36	0.89	2.21	9.3	0.003	54	0.05
24.28	1.21	23.07	0.35	0.4	0.58	0.53	0.43	0.49	3	218	12.7	4.31	47.1	29.2	102	31.57	35	0.89	3.74	29.04	0.004	62	7.97
37.66	3.12	34.54	0.27	0.54	0.58	0.43	0.12	0.26	15	264	12.3	14.22	40.4	30.7	87	40.56	21.45	0.85	0.14	10.32	0.006	54	0.15
14.43	0.36	14.07	0.4	0.37	0.44	0.42	0.47	0.49	13	388	9.6	7.27	39.6	30	96.3	203.3	29.73	0.97	0.13	7.08	0.006	21	10.46
6.72	1	5.72	0.56	0.29	0.33	0.4	0.21	0.47	15	215	11.2	6.49	49.4	29.1	105	848.2	18.31	1.5	0.05	10.04	0.008	54	5.39
10.73	1.83	8.9	0.38	0.48	0.46	0.34	0.43	0.4	6	218	12	3.2	46	29.8	78.76	1394	642	0.66	0.004	10.32	0.007	40	42.16
24.48	0.35	24.13	0.41	0.34	0.3	0.4	0.36	0.52	28	274	9.7	7.53	44.1	32.2	124.7	50.04	29.36	1.73	6.67	7.69	0.005	36	0.3
20.57	1.51	19.06	0.31	0.45	0.55	0.53	0.37	0.48	27	264	10.2	5.13	40.6	30.9	116.3	1246	36.05	0.85	0.14	7.84	0.008	56	5.18
13.04	1.3	11.74	0.38	0.45	0.46	0.43	0.43	0.4	12	295	9.1	11.55	43.4	29.2	121.3	248.1	29.73	0.9	7.42	10.39	0.004	36	14.7
8.08	1.28	6.8	0.49	0.38	0.41	0.42	0.44	0.26	8	165	11.9	12.19	44.1	29.2	124.3	40.52	18.79	0.46	6.67	7.87	0.005	58	0.09
10.6	0.93	9.67	0.35	0.38	0.24	0.6	0.46	0.4	6	276	10.3	6.07	43.8	29.9	127.4	65.01	13.66	1.07	0.08	13.13	0.005	41	0.35
11.14	0.43	10.71	0.25	0.25	0.35	0.35	0.45	0.4	8	205	10.3	7.66	35.8	30	110.3	37.51	20.85	0.97	0.15	9.8	0.005	58	0.3
23.33	0.48	22.85	0.23	0.65	0.53	0.4	0.63	0.51	7	228	10.4	5.5	41.4	30.5	129.6	756.8	24.9	0.99	0.05	5.96	0.007	48	5.48
18.85	1.26	17.59	0.42	0.4	0.28	0.27	0.26	0.53	3	146	12.8	12.31	45	29.8	111.6	980.5	27.35	1.76	0.06	6.87	0.004	59	13.8
8.34	0.11	8.23	0.38	0.38	0.25	0.48	0.28	0.53	6	239	10.3	1.94	39.4	27.8	104.1	105.5	8.39	0.97	5.71	10.58	0.005	48	28.09
9.84	1.1	8.74	0.46	0.46	0.62	0.12	0.23	0.14	5	310	10.2	7.19	37.8	25.6	126.5	1478	12.04	0.66	0.11	7.86	0.003	36	10.73
6.9	1.06	5.84	0.5	0.17	0.41	0.35	0.39	0.36	15	159	12.4	21.53	43	30.9	106.9	1946	21.96	0.99	0.07	10.39	0.003	59	12.98
41.07	8.12	32.95	0.42	0.45	0.28	0.48	0.45	0.49	5	310	9.4	12.31	42.8	29.2	111.6	105.5	20.85	1.76	0.12	9.24	0.006	85	13.8
32.41	2.54	29.87	0.46	0.46	0.47	0.32	0.29	0.44	2	357	10.4	15.63	40.4	28.1	135.9	440.9	14.49	1.07	0.09	8.55	0.006	54	29.16
20.71	1.41	19.3	0.46	0.45	0.55	0.48	0.45	0.26	2	131	13.7	7.37	46.1	31.9	99.46	29.62	25	2.39	8.34	6.59	0.005	57	0.58
12.11	0.86	11.25	0.29	0.46	0.25	0.31	0.47	0.5	5	181	12.1	8.53	40.9	28.2	106.6	39.67	16.76	0.5	0.08	8.42	0.009	55	0.16
10.8	0.52	10.28	0.42	0.65	0.25	0.4	0.26	0.26	2	249	10.1	12.31	45.2	26.3	117	26.95	20.01	0.46	0.05	7.86	0.011	55	0.05
13.16	0.85	12.31	0.61	0.39	0.33	0.44	0.49	0.37	2	127	13	7.11	44.3	30	116.6	42.02	32.23	1.76	6.62	7.72	0.005	47	0.51
12.9	0.93	11.97	0.38	0.47	0.3	0.21	0.43	0.4	5	310	9.4	12.31	46.3	30.2	168.3	85.38	26.42	1.1	0.072	13.59	0.004	76	0.39
9.57	0.8	8.77	0.34	0.24	0.32	0.11	0.43	0.17	35	396	10.4	36.25	40	24.3	127.1	40.21	31.21	3.77	0.09	14.67	0.005	68	0.05
18.18	0.18	18	0.34	0.34	0.22	0.28	0.55	0.34	15	310	12.1	4.72	44.1	28.2	136.9	56.63	11.24	1.07	0.07	12.12	0.004	76	0.2
17.46	0.85	16.61	0.42	0.65	0.25	0.44	0.47	0.17	5	246	10.1	14.03	38.5	31	122.3	28.58	12.69	1.92	0.12	16.3	0.005	83	0.05
9.01	0.83	8.18	0.61	0.39	0.25	0.21	0.26	0.34	8	202	13.6	7.78	55	30.3	81.27	105.5	31.21	0.78	0.09	10.31	0.001	54	13.8
13.96	0.5	13.46	0.4	0.16	0.41	0.49	0.55	0.52	7	213	9.8	8.66	40.7	30.5	66.03	76.91	11.62	1.76	0.07	8.17	0.005	52	0.14
16.89	1.76	15.13	0.61	0.34	0.32	0.44	0.49	0.36	19	268	10.1	7.78	37.6	29.3	136.9	96.47	16.76	1.1	0.09	6.22	0.004	65	2.89
33.86	0.68	33.18	0.46	0.56	0.22	0.47	0.55	0.45	35	310	9.4	5.84	38.5	30.3	107.1	562.7	20.01	3.77	0.07	16.04	0.005	52	17.55
8.1	0.84	7.26	0.61	0.46	0.25	0.28	0.49	0.36	15	357	10.4	12.25	55	30.5	108.4	105.5	32.23	1.07	0.12	15.85	0.004	65	13.8
7.77	2.59	5.18	0.46	0.65	0.33	0.44	0.43	0.36	2	357	10.4	15.63	40.7	28.1	129	88.19	19.7	1.92	0.09	11.03	0.005	55	0.1
12.28	1.33	10.95	0.61	0.39	0.3	0.21	0.43	0.45	8	192	11.7	8.67	40.2	31	118.5	51.9	13.3	1.74	0.07	8.17	0.005	48	13.8
17.36	1.02	16.34	0.47	0.22	0.15	0.4	0.04	0.43	12	180	11	38.47	42.6	29.2	95.52	36.81	15.35	0.61	0.09	7.25	0.007	56	0.25
27.07	0.3	26.77	0.61	0.34	0.41	0.28	0.29	0.36	11	213	10.3	15.1	44.9	30.7	106	79.91	32.23	3.77	0.05	8.17	0.003	92	27.11
8.73	0.54	8.19	0.38	0.56	0.32	0.44	0.45	0.36	5	310	9.4	2.73	44.3	31	119.2	48.53	10.94	1.07	0.12	12.01	0.005	55	0.1
29.55	0.89	28.66	0.34	0.46	0.22	0.21	0.47	0.46	13	396	10.4	15.63	46.3	30.3	66.03	696.9	9.91	1.92	0.09	6.41	0.004	42	5.59
12.03	0.62	11.41	0.4	0.33	0.45	0.18	0.58	0.36	19	264	10.8	8.76	37.4	29.7	109.6	41.43	28.18	1.74	0.09	9.99	0.005	55	0.47
7.24	0.84	6.4	0.33	0.27	0.34	0.56	0.19	0.46	6	217	10.3	9.47	38.2	26.7	101	47.78	24.42	0.61	0.1	8.59	0.004	42	0.22
9	0.77	8.23	0.61	0.39	0.25	0.44	0.45	0.45	5	468	9.2	10.91	41.6	28.9	112.3	226.4	8.51	1.92	6.46	13.24	0.005	46	0.35
21.18	4.96	16.22	0.43	0.51	0.42	0.38	0.83	0.38	2	291	10.2	16.82	42.2	32.6	106	21.91	19.61	3.12	0.05	5.67	0.005	40	0.16
26.27	3.79	22.48	0.38	0.54	0.24	0.63	0.63	0.33	6	373	10.4	7.76	56.3	27.2	130.6	33.11	17.1	1.92	3.73	9.54	0.004	58	0.5
16.96	1.89	15.07	0.54	0.28	0.31	0.56	0.35	0.26	12	201	11.3	11.85	42.5	31.2	123.7	170.3	57.1	1.74	0.14	9.07	0.004	46	0.35
7.07	0.55	6.52	0.32	0.26	0.4	0.32	0.29	0.29	13	269	10.9	7.4	41.5	29.7	87.86	3340	15.01	3.77	0.05	8.98	0.002	51	13.8
15.51	0.98	14.53	0.58	0.27	0.25	0.65	0.38	0.24	7	241	9.6	6.88	43	31.3	94.63	2492	22.08	1.07	0.14	7.03	0.007	48	11.66
15.25	0.36	14.89	0.43	0.36	0.49	0.31	0.2	0.59	15	203	10.6	11.24	40.4	30.2	129.8	49.6	10.28	1.92	0.11	8.16	0.005	51	0.09
19.05	1.28	17.77	0.52	0.27	0.3	0.54	0.36	0.29	15	411	9.3	0.32	43.7	27.4	77.21	56.44	22.1	3.15	0.16	7.17	0.006	47	0.19
22.17	2.22	19.95	0.3	0.57	0.35	0.45	0.34	0.52	16	325	12.1	11.09	43.3	29.4	122.7	886.6	33	0.56	0.07	12.38	0.003	48	25.07
19.71	1.02	18.69	0.58	0.54	0.49	0.65	0.38	0.45	2	187	12.1	8.58	39.6	31.2	112	28.59	16.51	0.46	0.13	11.46	0.008	69	0.31
12.85	0.58	12.27	0.33	0.32	0.76	0.45	0.56	0.28	7	315	9.5	3.31	41.2	29.2	84.37	50.71	15.31	1.07	0.05	6.92	0.006	57	0.4
21.81	0.34	21.47	0.11	0.26	0.62	0.5	0.58	0.41	14	239	9.8	7.15	42.5	33.7	67.54	46.86	27.89	0.97	1.97	11.51	0.009	58	0.45
16.81	1.55	15.26	0.54	0.45	0.35	0.48	0.44	0.46	4	242	10.4	3.95	45.1	34.1	83.88	1253	24.04	0.99	0.08	8.63	0.005	48	13.4
8.91	0.36	8.55	0.41	0.28	0.39	0.41	0.41	0.3	8	273	10	15.73	44.5	30	106.5	34.16	10.38	1.76	6.49	8.15	0.006	51	0.56
11.85	0.54	11.31	0.28	0.38	0.38	0.42	0.34	0.5	12	248	10.4	2.21	43.7	31.1	78.37	113	11.24	0.97	6.28	16.04	0.004	64	0.05
14.62	0.71	13.91	0.11	0.26	0.35	0.45	0.36	0.46	14	269	10.3	7.15	41.1	23.9	83.88	1253	27.89	0.66	0.14	11.63	0.006	58	0.45
18.93	0.57	18.36	0.54	0.27	0.49	0.45	0.34	0.41	7	239	9.8	3.95	43.3	33.7	120	34.16	33	0.99	0.11	10.12	0.009	58	11.66
7.96	0.93	7.03	0.41	0.36	0.76	0.65	0.38	0.46	16	242	10.4	0.07	39.6	34.1	114.2	113	16.51	1.76	0.16	11.92	0.005	48	0.09
6.01	0.07	5.94	0.43	0.11	0.21	0.33	0.31	0.38	15	273	10	6.59	41.2	30	103.3	1253	15.31	1.07	0.07	14.76	0.009	58	0.19
20.51	1.68	18.83	0.28	0.32	0.39	0.42	0.41	0.34	16	248	10.4	11.24	42.5	31.1	83.88	42.9	29.89	2.39	0.13	5.88	0.005	53	0.41
11.28	1.34	9.94	0.11	0.26	0.38	0.45	0.34	0.35	2	269	10.3	0.33	45.1	23.9	139.1	34.16	27.89	0.5	0.05	9.9	0.013	45	21
22.1	1.75	20.35	0.22	0.66	0.39	0.58	0.52	0.48	7	346	10.8	2.42	40.4	31.1	159.3	272.2	15.3	0.46	1.97	8.63	0.006	65	0.45
8.68	1.09	7.59	0.54	0.27	0.76	0.45	0.34	0.46	14	273	10	6.59	43.3	31.1	83.88	50.71	33	0.99	0.08	9.27	0.013	45	11.66
13.51	1.67	11.84	0.21	0.5	0.45	0.8	0.63	0.28	4	242	10.4	18.21	41.2	23.9	108.7	36.5	14.4	0.9	6.49	8.63	0.013	45	0.09
23	0.94	22.06	0.58	0.26	0.76	0.42	0.34	0.48	8	273	10	7.15	42.5	31.1	114.2	34.16	16.51	0.46	6.28	10.18	0.013	45	0.19
20.45	0.85	19.6	0.33	0.66	0.62	0.45	0.38	0.46	14	254	8.4	3.95	36.5	29.9	103.3	113	15.31	1.07	0.08	13.74	0.003	76	0.45
10.07	1.56	8.51	0.11	0.27	0.35	0.32	0.31	0.27	7	248	10.4	7.64	45.1	27.4	114.7	37.59	16.64	0.97	0.11	13.23	0.013	45	0.14
9.71	0.73	8.98	0.54	0.5	0.39	0.65	0.41	0.35	16	269	10.3	2.81	40.4	29.4	129.5	79.91	29.89	0.99	0.16	12.94	0.013	45	11.66
20.3	11.4	8.9	0.28	0.5	0.49	0.54	0.4	0.34	15	346	10.8	6.59	43.3	31.2	78.37	48.53	27.89	1.76	0.07	9.94	0.005	53	0.09
8.75	1.1	7.65	0.33	0.66	0.76	0.48	0.34	0.35	16	273	10	54	41.2	29.2	105	696.9	15.3	0.97	0.13	7.38	0.007	43	0.19
13.09	0.76	12.33	0.47	0.4	0.4	0.38	0.28	0.6	2	242	10.4	5.89	42.5	33.7	74.96	41.43	33	0.66	0.05	8	0.01	55	21
8.36	1.08	7.28	0.41	0.26	0.62	0.31	0.58	0.27	7	273	10	5.2	36.5	34.1	91.19	47.78	14.4	0.99	0.07	12.74	0.013	45	0.44
11.69	0.89	10.8	0.43	0.66	0.35	0.54	0.44	0.12	14	254	8.4	5.39	41.2	30	111.7	226.4	16.51	1.76	0.11	19.25	0.005	53	21
16.84	0.99	15.85	0.28	0.27	0.39	0.45	0.41	0.35	4	242	10.4	0.07	42.5	31.1	114.2	21.91	15.31	1.07	0.23	7.55	0.007	43	16.47
10.5	0.54	9.96	0.3	0.19	0.49	0.76	0.39	0.4	8	271	9.1	6.59	43.3	30	103.3	33.11	16.64	2.39	0.07	24.97	0.01	55	11.66
20.24	1.28	18.96	0.69	0.58	0.23	0.52	0.63	0.12	15	234	11.2	7.39	39	29.5	122.3	1800	15.21	0.5	0.11	8.74	0.005	53	21
15.32	0.12	15.2	0.38	0.31	0.45	0.49	0.4	0.35	7	279	9.1	0.12	37.2	30.1	85.79	1096	14.06	0.46	0.23	6.67	0.007	43	16.47
5.52	0.4	5.12	0.52	0.39	0.28	0.46	0.58	0.29	14	242	10.4	40.37	43.3	31.1	115.3	226.4	16.64	1.95	0.13	31.2	0.013	50	21
10.37	0.3	10.07	0.69	0.58	0.45	0.76	0.34	0.56	4	271	9.1	7.39	39	30	101	5.92	8.44	0.46	0.05	7.03	0.004	57	0.05
7.83	1.56	6.27	0.53	0.29	0.58	0.6	0.48	0.17	8	234	11.2	3.44	42.5	29.5	105.1	17	14.58	1.07	0.07	10.49	0.009	36	0.14
8.53	0.68	7.85	0.48	0.28	0.25	0.42	0.25	0.45	15	279	9.1	18.79	36.5	30.1	85.46	1096	16.64	0.97	0.64	10.69	0.009	59	21
2.17	0.42	1.75	0.49	0.54	0.43	0.44	0.43	0.32	7	273	10	13.82	41.2	30	98.09	39.51	14.86	0.99	0.23	12.18	0.005	42	0.12
14.83	1.12	13.71	0.43	0.58	0.36	0.4	0.35	0.27	13	372	9.8	23.58	41.1	26.7	98.15	3371	35.09	1.76	0.08	11.28	0.005	47	10.25
11.44	0.85	10.59	0.69	0.54	0.45	0.76	0.48	0.27	15	242	10.4	14.23	42.5	27.4	98.82	1096	14.58	0.97	0.13	50	0.013	45	0.44
18.16	0.16	18	0.58	0.58	0.62	0.51	0.29	0.47	15	271	9.1	6.65	36.5	29.4	125.7	57.13	14.74	0.66	0.05	9.91	0.013	45	0.09
15.16	2.23	12.93	0.5	0.46	0.43	0.38	0.46	0.35	13	234	11.2	53.39	41.2	31.2	84.27	1096	29.89	0.99	0.07	10.75	0.005	53	46.75
21.07	1.37	19.7	0.4	0.44	0.35	0.47	0.3	0.22	8	180	13.1	14.15	46.8	30.3	99	24.03	27.89	1.76	0.04	9.89	0.004	57	0.15
5.12	0.51	4.61	0.42	0.28	0.43	0.58	0.16	0.56	8	323	9.7	2.25	45.1	31.5	119.7	26.88	15.47	1.07	0.06	21	0.009	36	0.17
26.04	1.02	25.02	0.69	0.54	0.45	0.76	0.48	0.47	7	203	11	30.76	44.2	32.8	87	955.5	43.31	2.39	0.04	6.34	0.009	59	11.17
17.55	0.51	17.04	0.4	0.43	0.34	0.25	0.06	0.51	2	176	11	20.47	44.2	30.2	98.93	42.02	22.77	0.5	0.1	6.53	0.005	42	0.73
13.89	0.61	13.28	0.2	0.41	0.61	0.41	0.43	0.27	8	159	12.7	8.51	41.1	30.4	95.38	44.61	29.8	0.46	0.07	10.06	0.013	45	0.44
20.7	1.86	18.84	0.48	0.54	0.62	0.76	0.29	0.45	13	140	11.8	0.54	41.3	28.4	115.7	31.69	5.18	2.08	0.07	10.74	0.002	50	0.05
12.98	1.34	11.64	0.49	0.54	0.45	0.58	0.46	0.22	15	195	11.1	30.76	42.8	29.9	95.38	1096	27.89	1.76	0.18	12	0.006	36	10.65
7.32	0.2	7.12	0.36	0.45	0.19	0.35	0.04	0.45	27	253	11.3	20.42	42.2	29.7	82.24	240.7	30.29	1.07	7.06	31.53	0.004	55	20.02
11.17	2.95	8.22	0.53	0.46	0.24	0.29	0.24	0.22	5	344	10.6	30.76	43	31.9	118	274.9	6.01	1.71	0.08	11.38	0.007	42	0.05
15.83	5.41	10.42	0.49	0.54	0.34	0.58	0.29	0.47	27	278	11.3	20.42	40.8	28.8	95.38	26.84	30.94	2.39	0.1	10.12	0.005	36	0.17
18.63	1.47	17.16	0.29	0.44	0.29	0.64	0.4	0.68	1	252	10	10.49	46.7	34.8	117.9	161.5	72.25	0.5	0.2	6.7	0.008	61	10.65
8.63	0.57	8.06	0.32	0.58	0.45	0.49	0.45	0.37	13	159	12.7	20.42	41.3	31.9	119	1096	27.89	0.46	0.07	14.32	0.004	55	0.33
18.68	1.15	17.53	0.27	0.86	0.44	0.49	0.6	0.63	15	140	11.8	30.76	42.8	28.8	95.38	240.7	30.29	2.08	0.07	7.48	0.007	42	0.2
9.83	1.1	8.73	0.42	0.43	0.24	0.35	0.16	0.68	27	76	12.7	1.71	47.3	31.5	103.1	56.09	32.12	1.76	0.18	7.08	0.002	51	0.77
7.07	0.88	6.19	0.69	0.41	0.34	0.29	0.48	0.37	5	317	9.9	30.76	38.2	30.2	95.38	64.82	8.23	1.07	0.1	10.35	0.002	42	0.27
9.28	0.38	8.9	0.4	0.54	0.29	0.58	0.06	0.63	27	159	12.7	0.51	47.3	28.8	143.8	518.9	395	1.67	0.23	8.65	0.007	47	0.33
7.27	0.15	7.12	0.22	0.45	0.4	0.26	0.42	0.37	21	221	10.4	8.13	41.6	31.3	115.4	27.63	18.5	1.76	0.21	14.22	0.004	46	0.2
19.64	9.02	10.62	0.33	0.37	37.3	56.16	0.37	0.38	2	217	10	2.43	41.9	34.6	90.48	39.1	22.49	1.07	0.06	6.81	0.005	41	0.13
16.23	1.01	15.22	0.31	0.32	0.43	0.49	0.32	0.51	2	159	12.7	30.76	41.3	28.8	101	21.37	7.06	1.71	0.23	7.29	0.007	42	0.08
26.49	0.53	25.96	0.29	0.42	0.28	0.35	0.4	0.58	6	182	9.5	2.26	43.5	32.1	67.1	58.65	22.92	2.39	0.11	9.77	0.004	57	0.15
21.43	0.84	20.59	0.22	0.49	0.6	0.4	0.39	0.22	27	293	12	8.1	38.9	28.6	101.8	38.5	7.1	2.1	0.1	8.65	0.005	51	0.33
16.85	2.19	14.66	0.63	0.27	0.37	0.4	0.63	0.27	21	221	12.7	10.56	41.3	31.9	113.2	97.36	19.44	1.67	0.2	9.95	0.004	57	4.99
4.42	0.59	3.83	0.41	0.29	0.5	0.39	0.27	0.55	2	217	9.5	0.04	43.5	28.8	120.3	52.38	12.96	2.1	0.07	12.76	0.009	36	0.27
10.75	0.78	9.97	0.29	0.33	0.59	0.42	0.39	0.54	2	201	11.1	24.33	43.7	30.8	123.5	36.38	21.77	1.12	0.07	8.65	0.006	53	0.15
20.02	0.92	19.1	0.55	0.62	0.58	0.26	0.38	0.37	6	182	9.5	12.45	47.3	28.6	152.9	63.97	19.01	1.76	0.18	10.07	0.007	42	0.69
8.82	1.13	7.69	0.4	0.42	0.34	0.4	0.48	0.54	5	221	10.2	4.65	41.4	30.6	115	52.38	22.92	1.07	0.05	8.65	0.008	61	0.33
15.67	1.47	14.2	0.66	0.36	0.33	0.37	0.43	0.34	14	182	9.5	25.98	47.3	28.8	118.3	22.32	14.26	1.71	0.09	8.65	0.006	53	0.11
11.05	0.93	10.12	0.15	0.43	0.59	0.43	0.39	0.41	7	281	11.1	14.13	42.4	29.3	110.1	71.94	25.99	2.39	0.32	9.02	0.008	60	0.24
18.28	0.98	17.3	0.4	0.38	0.58	0.63	0.3	0.45	2	221	10.4	5.2	46.7	30.2	111.3	23.37	16.56	1.67	0.18	9.67	0.008	61	0.05
6.47	0.8	5.67	0.27	0.57	0.37	0.66	0.7	0.43	2	217	10	1.34	41.3	28.8	78.07	320.3	28.33	0.87	0.1	8.65	0.004	55	0.65
37.45	7.93	29.52	0.58	0.29	0.22	0.46	0.41	0.38	6	159	12.7	14.92	42.8	31.3	97.19	22.32	391.2	1.67	0.23	6.67	0.008	61	0.33
13.53	0.61	12.92	0.23	0.54	0.35	0.37	0.55	0.42	27	182	9.5	5.12	47.3	34.6	105.4	71.94	16.56	2.1	0.21	8.2	0.004	55	0.2
18.38	1.22	17.16	0.4	0.36	0.45	0.39	0.38	0.34	21	293	12	0.04	44.8	30.5	111.3	23.37	28.33	0.49	0.14	10.3	0.007	61	0.65
9.7	1.18	8.52	0.58	0.42	0.59	0.46	0.48	0.34	7	277	10.2	20.54	44.2	27.8	129.8	320.3	391.2	0.49	0.07	9.09	0.004	54	0.33
7.77	1.43	6.34	0.45	0.54	0.45	0.44	0.33	0.35	16	326	9.9	6.11	37.1	28.4	108.1	76.73	6.86	2.1	0.08	13.84	0.008	54	0.09
25.58	0.51	25.07	0.41	0.36	0.3	0.19	0.49	0.33				2.83			85.39	26.65	14.74			11.35	0.004	54	0.11
17.97	5.59	12.38	0.47	0.45	0.34	0.44	0.49	0.41				18.28			94.33					27.48	0.008	61	0.33
29.37	9.87	19.5	0.64	0.59	0.47	0.39	0.57	0.29				3.32			129					7.61	0.004	55	0.2
21.04	6.41	14.63	0.33	0.4	0.5	0.4	0.25	0.24				15.83			124.8	35.71	21.27			11.97	0.008	61	0.11
7.12	0.75	6.37	0.38	0.6	0.24	0.36	0.35	0.39				11.83			90.17	26.71	33.3			7.8	0.004	55	0.13
10.52	1.24	9.28	0.38	0.32	0.37	0.5	0.38	0.3				15.43			79.75					35.23	0.004	57	0.17
6.95	0.54	6.41	0.2	0.26	0.4	0.35	0.4	0.36				13.47			110.6					13.71	0.009	36	10.65
10.01	1.11	8.9	0.33	0.3	0.5	0.34	0.17	0.22				3.19			94.17					13.09	0.009	59	0.33
7.67	0.79	6.88						0.36				8.35			104.8	64.17	19.26			11.39	0.009	36	0.43
8.71	2.96	5.75	0.29	0.43	0.24	0.51	0.35	0.58				6.35			140					8.23	0.008	61	0.65
21.99	0.25	21.74	0.62	0.51	0.25	0.59	0.53	0.41				2.07			164.7					22.83	0.004	55	0.33
9.66	0.26	9.4	0.41	0.36	0.36	0.39	0.42	0.34				8.61			107.1	32.81	10.26			8.73	0.008	61	0.12
9.13	0.85	8.28	0.38	0.5	0.23	0.22	0.28	0.38				14.34			120					14.38	0.008	61	0.65
10.9	0.46	10.44	0.41	0.32	0.34	0.22	0.1	0.7				9.31			63.69					12.98	0.004	55	0.33
13.03	0.83	12.2	0.3	0.27	0.22	0.43	0.28	0.45				2.15			94.78	21.33	12.7			6.12	0.008	61	0.05
9.3	1.09	8.21	0.57	0.23	0.31	0.55	0.45	0.35				6.1			83.43					50	0.008	61	0.65
26.91	0.72	26.19	0.4	0.21	0.38	0.33	0.18	0.41				14.86			107.1					8.26	0.004	55	0.33
11.57	3.37	8.2	0.65	0.36	0.39	0.5	0.39	0.4	13	214	9.8	2.6	40.9	30.1	109.9	57.74	27.84		0.2	10.27	0.004	33	0.18
8.65	0.74	7.91	0.41	0.3	0.34	0.27	0.46	0.41	8	189	9.9	5.21	43.1	32.6	99.28				0.09	9.56	0.004	49	0.05
	1.59		0.35	0.89	35.11	0.36	0.26	0.56		296	10.2	3.63	40	28	117	60.61	37.78	0.79	0.14		0.003	33	0.5
5.43	0.9	4.53	0.57	0.37	0.31	0.28	0.27	0.47				3.79			93.39			1.35		8.68	0.008	65	0.65
9.3	1.08	8.22	0.5	0.4	0.45	0.29	0.31	0.32	7	220	10.3		42.5	28.4	83.75	22.64	2.2		0.32	8.41	0.014	71	0.11
8.12	0.28	7.84	0.43	0.25	0.47	0.47	0.27	0.38				14.47			119.2	33.06	15.27	1.76		11.29	0.008	58	1.46
6.58	0.18	6.4	0.5	0.26	0.36	0.52	0.46	0.42							116					10.9	0.008	61	0.65
16.87	1.64	15.23	0.35	0.34	0.28	0.47	0.27	0.02				28.25			120.8	34.05	13			9.2	0.004	55	0.05
11.66	0.46	11.2	0.2	0.59	0.16	0.37	0.32	0.51												16.39	0.002	54	0.65
10.87	0.33	10.54	0.37	0.45	0.46	0.5	0.41	0.46		374	9.8	2.96	42.2	29	137					10.75	0.002	54	0.33
10.65	3.55	7.1	0.62	0.29	0.2	0.46	0.51	0.28		252	9.8	13.1	45.1	29.6	165.9	34.77	8.07			13.07	0.003	41	0.22
15.7	1.4	14.3	0.34	0.44	0.37	0.63	0.71	0.39				2.07			91.53					8.48	0.008	61	0.65
9.73	2.88	6.85	0.62	0.25	0.37	0.49	0.31	0.47				2.89			84.29					10.14	0.004	55	0.33
9.75	0.71	9.04	0.5	0.21	0.48	0.55	0.23	0.3	6	166	11.6	13.91	42	30.9	130.4	75.57	24.02		0.08	8.03	0.002	54	0.19
	0.62							0.45							81.86						0.004	48	0.35
7.04	0.71	6.33	0.29	0.51	0.33	0.44	0.48	0.5				16.42			108.4					14.46	0.004	48	0.65
10.1	1.49	8.61	0.41	0.35	0.32	0.25	0.3	0.32		279	9.2	0.8	47	32.1	106.1	40.36	32.8		0.16	9.07	0.007	55	0.13
16.27	0.25	16.02	0.5	0.34	0.32	0.47	0.36	0.4				7.89			103.4					10.49	0.004	48	0.65
8.8	0.57	8.23						0.45				15.03			94.72	39.38	11.02			9.93	0.006	56	0.33
27.08	2.04	25.04						0.5				9.19			128.5					11.57	0.003	63	0.65
6.78	0.79	5.99						0.32												31.98	0.007	59	0.33
6.44	1.29	5.15						0.4				34.25			133.4	70.47	13.3	1.06			0.004	61	0.06
18.91	0.54	18.37	0.35	0.31	0.52	0.4	0.15	0.45	6	217	12.6	11.62	44.5	29.7	76.02	75.49	39.36		0.06	7.7	0.004	48	0.35
11.9	4.16	7.74	0.61	0.32	0.49	0.39	0.43	0.51	8	192	11.5	25.13	45.9	32.6	149.9	35.24	16.93		0.09	7.93	0.006	56	0.05
10.33	0.47	9.86						0.45		162	12.6		42.5	29.9					8.09	16.55	0.003	63	0.65
15.74	1.91	13.83						0.51	6	176	10.2	8.91	37.9	31	83.4					12.79	0.007	59	0.33
11.48	0.66	10.82	0.53	0.42	0.68	0.32	0.21	0.26	7	216	9.9	0.43	42.9	32	99.02				0.05	7.41	0.004	61	0.65
6.38	0.71	5.67	0.73	0.44	0.41	0.38	0.4	0.4	21	259	11.7	1.76	39	29	83.36	526.1	33.08	1.68	0.25	6.91	0.004	29	28.07
7.83	0.8	7.03						0.51		216	11.6		36.2	30.8					0.05	11.38	0.003	59	0.47
17.41	9.05	8.36	0.42	0.28	0.35	0.35	0.32	0.5				4.18			94.96					17.8	0.004	47	0.39
8.6	0.87	7.73	0.56	0.51	0.46	0.29	0.29	0.35				9.81			112.3	49.1	13.5			8.75	0.003	37	0.09
14.57	5.94	8.63	0.41	0.32	0.54	0.37	0.44	0.58	21	282	10.3	4.04	39.5	29.3	105.8				0.11	7.26	0.004	47	0.65
7.97	1	6.97	0.38	0.29	0.61	0.4	0.42	0.46	13	179	11.2	0.93	44.8	30.9	97.6	58.09	17.25		6.46	8.58	0.003	37	0.24
14.87	0.14	14.73						0.51				7.43			83.22					16.71	0.006	56	0.11
6.44	0.14	6.3	0.4	0.69	0.37	0.54	0.48	0.37				0.04			79.8					7.2	0.003	63	0.17
6.89	0.23	6.66	0.33	0.31	0.36	0.29	0.51	0.34				15.13			101.7					11.33	0.007	59	0.05
11.6	1.14	10.46	0.37	0.48	0.6	0.32	0.47	0.46												11.98	0.004	61	0.11
11.71	1.86	9.85						0.35		352	10.1		43.9	24					0.09	15.64	0.008	59	0.17
9.47	1.04	8.43						0.58				12.89			115.3						0.003	63	0.05
7.92	0.74	7.18	0.45	0.49	0.21	0.63	0.39	0.47				1.4			98.61	84.08					0.007	59	18.16
11.42	1.86	9.56	0.46	0.38	0.35	0.45	0.45	0.24								270.6	15.47			7.06	0.004	61	0.84
23.22	1.91	21.31						0.51		211	10		39.8	29.7					0.56	9.92	0.006	59	0.17
22.11	0.67	21.44	0.4	0.32	0.49	0.39	0.4	0.54							104	9.65	11.17			14.34	0.004	47	0.05
18.61	6.19	12.42						0.35												11.28	0.003	37	0.17
16.01	1.82	14.19						0.58				10.71			102.3	24.33	22.05	2.06		10.08	0.004	51	0.05
19.64	1.75	17.89						0.31				5.09			125.1					9.41	0.002	50	0.17
7.26	1.26	6	0.67	0.13	0.69	0.47	0.33	0.5							94.4	20.12	17.53	5.97		9.55	0.004	67	0.11
	0.76		0.39	0.76	0.26	0.32	0.4	0.42		193	10.9		47.3	31.9	111.8	49.49	8.98	2.13			0.004	33	0.17
26.98	1.6	25.38	0.42	0.33	0.46	0.41	0.29	0.26				16.42			123.2	37.08	10.7		0.18	10.16	0.004	59	0.05
10.81	1.67	9.14						0.31		197	11.4	10.79	43.8	27.3	76.55			0.8		10.66	0.003	51	0.47
10.88	0.79	10.09						0.31				5.53			87.9					10.83	0.002	50	0.39
13.05	2.57	10.48						0.5	14	276	10.2	3.07	43.3	27.2	137.7	132.2	20.31		0.06	10.69	0.003	49	0.45
11.44	0.98	10.46						0.31												7.24	0.002	50	0.05
	0.38							0.5		147	11	31.08	43.1	32.5	107.3	195.8	14.6	0.45			0.003	94	0.5
12.02	2.13	9.89						0.44												12.09	0.003	44	0.05
11.42	0.87	10.55						0.31												11.93	0.002	50	0.47
14.1	1.3	12.8	0.46	0.34	0.34	0.59	0.46	0.44	12	273		6.81	32.6	18.4	115.4	50.27	12.37		3.4	14.51	0.003	44	0.05
17.49	0.85	16.64	0.36	0.32	0.46	0.34	0.37	0.31	13	258	11.3	4.85	44.2	28.1	105.5	40.1	16.59		0.04	11.76	0.002	50	0.47
9.14	0.28	8.86						0.44							110	35.45	12.35	1.28		12.83	0.003	49	0.39
8.34	0.32	8.02	0.58	0.35	0.31	0.4	0.4	0.6							99.5			0.83		15.24	0.003	53	0.5
14.14	0.25	13.89	0.27	0.42	0.27	0.36	0.35	0.19	4	170	12.8	7.93	42.3	29.8	96.78	40.14	11.48		0.07	13.75	0.004	64	0.05
10.3	2.05	8.25	0.42	0.44	0.36	0.41	0.4	0.31				16.2			111	135.7	24.09			14.36	0.003	55	0.84
5.66	0.55	5.11	0.38	0.2	0.24	0.48	0.42	0.24				20.88			119.7	27.03	11			9.48	0.005	52	0.05
11.11	0.74	10.37	0.74	0.06	0.11	0.5	0.11	0.28	8	328	9.1	0.34	46.4	31.2	102.4	57.67	11.56		0.07	14.39	0.009	48	0.05
7.47	0.85	6.62	0.51	0.35	0.38	0.54	0.36	0.45	8	170	14	9.61	41.5	30.7	78.04	226.6	19.06		0.22	27.61	0.003	55	0.31
8.68	1.18	7.5						0.45												8.19	0.003	55	0.31
11.05	0.94	10.11						0.47							117.4	30.77	12.01			17.01	0.005	52	0.32
10.35	1.74	8.61	0.4	0.33	0.4	0.47	0.35	0.47	2	218	10.6	1.42	47.1	34.2	96.48	36.12	46.1		0.06	50	0.005	52	0.75
8.66	0.66	8	0.4	0.14	0.62	0.22	0.33	0.51	4	295	9	23.61	38.2	30.3	114	412.7	26.58		0.06	13.33	0.002	55	0.52
8.5	0.84	7.66	0.1	0.21	0.37	0.55	0.3	0.4							117.7				0.12	12.58	0.003	51	0.52
8.15	2.15	6	0.34	0.34	0.23	0.44	0.31	0.48	7	247	9.8	1.86	40.5	31.2	98.85	53.49	10.31		6.92	12.99	0.008	51	0.36
5.81	0.23	5.58	0.34	0.29	0.64	0.56	0.27	0.49				1.79			74.1	44.73	21.96			11.11	0.003	51	0.19
17.64	2.24	15.4	0.6	0.24	0.26	0.35	0.25	0.37	7	379	9.1	4.88	36.6	14.3	124.7	90.52	22.48		0.09	16.82	0.003	51	0.05
10.97	0.48	10.49						0.49				3.83			88.8					11.37	0.002	42	0.05
6.36	2.2	4.16	0.55	0.38	0.3	0.37	0.58	0.48							80.31	25.61	22.07			9.02	0.002	40	0.28
	7.6		0.4	0.84	0.36	0.16	0.39	0.27				17.68			107.4						0.002	52	0.52
11.54	1.16	10.38						0.49												11.06	0.006	48	0.05
11.57	1.65	9.92	0.49	0.37	0.33	0.57	0.32	0.71				8.97			123.3	120.3	7.47			8.81	0.005	43	0.19
46.47	0.45	46.02	0.63	0.62	0.27	0.41	0.45	0.05	8	259	9.8	10.63	45.7	33.2	157.8	6957	23.61	1.25	7.7	8.78	0.002	62	1.43
10.27	4.03	6.24						0.71				2.8			114.6	38.32	22.2	2.95		13.01	0.005	49	0.28
7.15	0.84	6.31	0.43	0.48	0.44	0.46	0.36	0.4	14	221	12.2	8.26	40.7	29.6	84.6	48.39	14.62	4.28	5.55	8.55	0.012	59	0.44
13.77	1.18	12.59	0.55	0.48	0.4	0.36	0.39	0.4	11	256	12.1	7.34	43.8	29.3	98.45	140.7	13.97	1.91	0.21	30.69	0.005	63	13.62
13.52	1.43	12.09	0.43	0.53	0.18	0.44	0.54	0.38	6	238	9.5	1.81	42.2	30.1	123.5				0.07	9.15	0.005	43	1.43
4.89	0.81	4.08	0.45	0.35	0.4	0.52	0.28	0.37	132	169	11	9.76	42.9	26.7	93.79	48.92	54.53		0.04	8.78	0.002	42	0.21
9.26	1.11	8.15	0.36	0.52	0.7	0.38	0.18	0.67	15	307	10.2	6.46	36.5	27.7	96.13	37.65	63.75	4	0.04	11.4	0.002	40	0.59
15.79	0.84	14.95	0.31	0.61	0.5	0.37	0.39	0.46	8	246	12.2	13.35	40.6	25.5	100.8	77.14	19.38		0.08	10.16	0.002	52	0.31
12.64	2.35	10.29	0.27	0.46	0.3	0.37	0.57	0.41	27	282	10.1	9.79	41.1	31.1	107.6	26.39	8.85		6.69	10.89	0.006	48	0.05
21.6	16.47	5.13	0.52	0.09	0.48	0.3	0.33	0.3	7	314	10.9	0.74	52.6	21.7	82.99	82.62	69.51		0.06	9.24	0.005	43	0.31
8.95	0.77	8.18	0.34	0.38	0.42	0.28	0.49	0.25	5	275	12.9	17.05	41.4	30.3	83.06	40.24	15.05		0.1	17.74	0.007	58	0.6
7.27	0.56	6.71	0.39	0.33	0.34	0.24	0.32	0.46	8	194	10.3	1.88	44	32.4	103.5	46.06	29.44		0.1	12.87	0.007	56	0.15
13.29	1.29	12						0.3												12.36	0.002	62	0.15
9.45	0.88	8.57	0.42	0.39	0.35	0.54	0.32	0.23				1.78			99.3					12.2	0.007	49	0.05
18.12	0.58	17.54						0.46				6.09			95.18	124.1	18.4			12.45	0.012	59	1.31
11.47	0.84	10.63						0.3												7.13	0.005	63	0.05
10.6	0.84	9.76						0.25												9.08	0.005	43	0.31
7.12	0.76	6.36						0.46				21.2			112					50	0.002	42	0.6
11.64	0.96	10.68	0.65	0.3	0.4	0.45	0.33	0.31												15.91	0.002	40	0.6
8.78	0.86	7.92						0.46								48.53	13.85			7.04	0.002	52	0.05
9.28	1.74	7.54	0.45	0.39	0.55	0.34	0.32	0.49							109	42.54	21.24			12.48	0.006	48	0.06
5.72	0.5	5.22	0.44	0.51	0.27	0.24	0.39	0.34				0.33			58.64					14.69	0.005	43	1.31
14.48	0.64	13.84						0.49				10.01			97.61					10.27	0.007	58	0.05
22.37	1.16	21.21	0.34	0.42	0.46	0.55	0.4	0.39				12.84			58.12					13.2	0.007	56	0.31
14.24	2.12	12.12						0.49							95.04					7.79	0.003	51	0.6
31.09	2.25	28.84	0.4	0.49	0.34	0.44	0.49	0.47							115	34.74	15.64	1.67	2.2	8.57	0.007	62	0.25
13.13	0.51	12.62						0.49								33.57	8.41			10.92	0.002	52	0.15
7.14	0.22	6.92	0.56	0.42	0.36	0.51	0.34	0.4				13.03			96.28	25.17	21.76			13.13	0.006	48	0.12
16.21	1.73	14.48	0.31	0.58	0.69	0.28	0.4	0.38				3.87			103.2					12.78	0.005	43	0.6
16.21	1.11	15.1						0.4										1.64			0.007	48	0.25

## Sheet: figure6B
25OHD	25OHD2	25OHD3	HPV45	HPV31	HPV55	HPV56	HPV35	HPV26	ESR(60M)	PLT	MPV	TgZ	RDW	MCH	T4	E2	PRL	TG	Anti-HBc	HCY	BASO%	CRE	PROG
14.69	0.6	14.09	0.23	0.31	0.45	0.42	0.28	0.45	7	184	10.2	2.36	42.6	29.5	90.3	518.8	17.92	0.58	2	10.96	0.004	39	0.05
21.21	0.14	21.07	0.38	0.74	0.4	0.44	0.47	0.3	13	336	10.1	7.84	46.5	29.9	112	1485	21.85	5.06	0.007	7.76	0.002	76	9.99
30.13	0.96	29.17	0.4	0.58	0.36	0.35	0.59	0.38	3	158	12.5	4.77	44.2	34	109.5	172	17.54	0.68	0.09	7.5	0.003	73	27.36
9.4	1.43	7.97	0.45	0.4	0.32	0.28	0.22	0.49	5	263	9.8	8.65	38.8	29.5	96.86	502.2	27.06	0.67	0.06	7.44	0.003	58	0.96
12.48	2.16	10.32	0.57	0.45	0.28	0.55	0.34	0.37	7	232	12	21.88	46.2	24.8	110	162.3	52.58	0.52	0.07	6.55	0.002	61	24.36
14.16	2.29	11.87	0.56	0.31	0.45	0.59	0.34	0.53	8	181	10.7	13.78	43.2	30.9	99.32	705	27.04	0.6	0.1	8.8	0.005	39	23.21
27.48	1.73	25.75	0.42	0.45	0.54	0.4	0.33	0.47	6	197	11.3	7.93	42	31.4	109.2	362.1	13.21	1.08	0.2	8.91	0.001	61	25.43
19.53	0.02	19.51	0.28	0.57	0.42	0.36	0.48	0.59	7	168	12.9	4.59	49.2	32	89.49	499.6	14.57	6.41	0.1	10.85	0.003	61	9.99
32.32	11.24	21.08	0.29	0.29	0.27	0.21	0.4	0.23	13	285	10.2	16.3	44.1	29.1	91.45	14.69	13.03	1.61	0.24	7.33	0.005	53	33.63
14.83	1.7	13.13	0.49	0.4	0.31	0.3	0.43	0.43	3	170	10.7	3.63	43.8	30.2	131.1	42.1	17.86	1.66	0.11	8.02	0.006	61	0.05
20.27	1.85	18.42	0.52	0.29	0.53	15.78	0.34	0.24	5	185	11.1	19.86	44.4	30.7	110.2	31	16.41	1.51	5.59	10.49	0.005	53	9.99
23.17	1.87	21.3	0.5	0.23	0.29	0.41	0.47	0.31	7	280	10.6	9.39	42.8	24.6	200.1	84.82	20.2	2.93	2.11	9.08	0.006	53	27.36
12.11	1.53	10.58	0.84	0.55	0.6	0.17	0.43	0.31	8	223	10	6.28	45.1	31.3	117	43.5	13.44	2.47	2	9.38	0.006	39	0.96
12.62	1.55	11.07	0.31	0.38	0.44	0.29	0.43	0.32	6	260	10.1	7.58	40.7	29.6	124.9	64.58	16.09	0.9	0.05	9.35	0.004	53	24.36
13.13	1.04	12.09	0.36	0.16	0.41	0.4	0.36	0.36	7	238	10.2	11.12	38.7	30.1	144.6	45.66	13.04	1.47	0.05	28.26	0.004	39	23.21
8.23	0.54	7.69	0.39	0.35	0.44	0.13	0.38	0.19	13	299	9	5.66	38.5	28.1	98.95	255.6	16.5	0.75	2.08	15.65	0.003	62	25.43
8.33	2.43	5.9	0.54	0.37	0.78	0.47	0.57	0.45	3	450	9.1	33.88	40.9	32.4	125.4	52.78	22.29	0.58	0.21	10.04	0.005	58	9.99
7.94	1.28	6.66	0.42	0.28	0.45	0.48	0.32	0.33	5	184	11.4	2.49	44.8	30.7	95.59	54.5	23.43	0.58	2.04	14.34	0.004	61	27.36
14.52	1.72	12.8	0.57	0.35	0.47	0.48	0.31	0.4	7	217	14.3	6.99	47	25.7	169.2	132.3	95	5.06	0.18	8.81	0.005	39	0.96
8.04	1.44	6.6	0.45	0.22	0.42	0.49	0.4	0.53	8	217	10.9	8.29	43	30.3	130.8	14.45	42.4	0.68	0.44	9.26	0.003	61	23.21
8.19	0.5	7.69	0.35	0.45	0.48	0.39	0.38	0.39	6	199	13.5	60.34	40.1	30	163	58.04	5.33	0.67	8.25	17.65	0.007	39	25.43
23.51	1.32	22.19	0.76	0.5	0.38	0.27	0.37	0.5	7	257	9.2	2.98	44.8	30.1	107.6	393	23.5	0.52	0.1	16.14	0.007	43	25.43
37.29	0.79	36.5	0.68	0.42	0.38	0.4	0.32	0.36	13	256	8.9	8.1	42.1	26.6	124.4	37.73	32.77	0.6	0.06	8.1	0.004	58	0.05
13.61	0.98	12.63	0.31	0.39	0.44	0.45	0.29	0.43	3	239	10.4	7.33	40.5	29.6	98.56	476.5	23.25	1.08	1.72	6.35	0.003	61	0.08
9.4	3.61	5.79	0.42	0.29	0.55	0.44	0.32	0.38	5	325	10.2	60.5	40.9	28.8	88.3	38.23	13.2	6.41	0.06	27.13	0.006	39	33.63
8.14	0.69	7.45	0.35	0.57	0.42	0.38	0.3	0.24	7	179	11.1	33.53	47.8	31.3	93.33	608.4	12.32	1.61	0.13	7.71	0.012	58	0.15
27.69	0.72	26.97	0.51	0.35	0.4	0.51	0.29	0.37	8	279	10.7	33.61	37.2	30.3	110.1	36.42	19.3	1.66	0.07	12.22	0.005	61	25.43
15.82	1.72	14.1	0.2	0.07	0.4	0.43	0.32	0.52	6	195	10.5	0.54	41.8	31.3	119.6	48.17	8.4	1.51	0.06	17.84	0.006	39	33.63
10.62	2.41	8.21	0.34	0.26	0.29	0.4	0.22	0.25	7	335	9.9	13.85	43.7	29.6	120.7	19.46	31.79	2.93	0.05	10.93	0.002	61	0.15
13.15	4.68	8.47	0.04	0.44	0.42	0.34	0.32	0.28	13	257	11.2	5.52	40	29.1	108.8	137.1	12.41	2.47	0.18	7.51	0.003	39	0.05
22.59	1.32	21.27	0.39	0.42	0.63	0.34	0.33	0.81	3	217	10.1	6.35	40.2	30	122.5	152.4	20.03	0.9	6.6	10.25	0.008	61	0.08
37.89	0.23	37.66	0.49	0.57	0.11	0.33	0.33	0.19	5	177	12.6	0.04	40.9	29.6	89.34	23.72	14.48	1.47	0.08	8.83	0.008	39	33.63
15.67	1.32	14.35	0.37	0.44	0.41	0.39	0.37	0.27	7	279	10.7	18.78	38.7	29.5	99.02	139.7	27.3	0.75	0.1	9.05	0.007	39	0.15
8.03	1.05	6.98	0.7	0.32	0.41	0.37	0.36	0.2	8	195	10.5	21.05	43.7	30.2	66.73	145.1	21.35	0.58	0.11	8.75	0.009	43	25.43
11.74	1.12	10.62	0.35	0.46	0.43	0.51	0.37	0.37	6	335	9.9	9.81	49.1	31.9	124.3	43.6	10.28	0.58	0.13	12.93	0.004	58	23.21
15.43	0.23	15.2	0.32	0.2	0.42	0.42	0.32	0.42	7	195	10.5	3.74	43.7	30.1	131.9	46.87	10.27	5.06	4.41	12.24	0.007	39	18.77
10.77	1.54	9.23	0.3	0.17	0.45	0.33	0.38	0.43	13	277	11.2	14.68	46.7	31.9	139.5	83.07	31.37	0.68	0.51	7.33	0.01	43	0.05
11.27	1.16	10.11	0.18	0.7	0.35	0.5	0.48	0.32	3	172	11.5	4.84	43.8	28.4	104.9	70.06	40.64	0.67	6.34	5.4	0.004	58	0.05
18.67	1.18	17.49	0.56	0.4	0.53	0.25	0.31	0.32	5	212	11.5	0.36	40.2	21.4	89.07	49.68	9.81	0.52	0.97	10.3	0.003	39	0.81
11.34	0.28	11.06	0.48	0.5	0.34	0.33	0.11	0.3	7	188	11.2	30.63	58.3	31.6	136.2	47.73	57.74	0.6	0.06	11.22	0.002	43	0.08
50.96	8.8	42.16	0.4	0.23	0.44	0.42	0.3	0.45	8	279	10.7	11.92	47	32	89.31	61.55	50.26	1.08	7.54	9.8	0.005	58	25.43
19.67	0.71	18.96	0.53	0.49	0.36	0.38	0.28	0.45	6	195	10.5	3.07	48.1	17.1	82.74	197	16.24	6.41	0.16	6.55	0.005	39	0.15
9.7	0.5	9.2	0.43	0.36	0.42	0.44	0.36	0.51	7	335	9.9	13.6	43.9	30.2	142.2	107.8	19.55	1.61	0.07	8.57	0.003	43	0.05
12.48	2.05	10.43	0.54	0.28	0.3	0.44	0.19	0.52	13	257	11.2	6.34	48.6	26.7	118.6	38.8	14.39	1.66	0.012	9.6	0.004	58	0.08
15.03	2.17	12.86	0.47	0.54	0.37	0.33	0.4	0.43	3	217	10.1	3.76	45.1	31.6	111.1	31.49	14.81	1.51	2	7.04	0.002	52	33.63
21.91	3.62	18.29	0.38	0.48	0.31	0.6	0.34	0.42	5	273	10	19.76	61.3	30.7	77.19	122	17.85	2.93	0.007	7.8	0.002	43	0.15
20.15	2.98	17.17	0.64	0.43	0.44	0.38	0.4	0.28	7	140	14.2	21.84	42.5	31.2	118.7	38.45	11.94	2.47	0.09	9.19	0.006	58	25.43
16.39	7.74	8.65	0.28	0.4	0.25	0.54	0.57	0.05	8	214	10.7	11.1	43.9	30.9	98.64	34.27	19.19	0.9	0.06	6.72	0.005	39	23.21
36.8	0.85	35.95	0.44	0.4	0.31	0.36	0.25	0.43	6	217	10.1	11.84	41.9	32.3	155.3	54.47	21.62	1.47	0.07	7.17	0.004	43	18.77
33.37	0.58	32.79	0.43	0.28	0.35	0.45	0.4	0.31	7	273	10	3.34	42.4	29.9	111.5	106.2	11.47	0.75	0.1	28.03	0.004	58	0.05
21.08	2.04	19.04	0.53	0.45	0.2	0.43	0.59	0.5	13	140	14.2	4.86	38.8	28.5	85.1	323.1	18.37	0.58	0.2	14.6	0.004	52	0.05
10.6	1.07	9.53	0.24	0.44	0.3	0.4	0.52	0.41	3	277	11.1	11.55	45.6	27.1	135.2	37.78	10.74	0.58	0.1	8.84	0.003	57	0.81
21.11	0.94	20.17	0.2	0.5	0.32	0.25	0.57	0.28	5	217	10.1	7.82	43.7	30.7	124.5	30.2	14.51	5.06	0.24	8.33	0.007	64	0.13
9.1	4.6	4.5	0.38	0.46	0.43	0.36	0.41	0.18	7	273	10	4.84	44.1	30.4	112.7	42.76	10.96	0.68	0.11	8.09	0.004	41	0.06
23.24	0.29	22.95	0.26	0.29	0.41	0.38	0.49	0.45	8	140	14.2	5.61	41.8	31.6	102	33.17	17.37	0.67	5.59	8.46	0.003	47	0.17
21.34	1.72	19.62	0.45	0.32	0.43	0.3	0.42	0.29	6	214	10.7	20.93	42.5	30.2	98.92	61.85	19.78	0.52	2.11	6.86	0.007	40	0.05
11.03	0.52	10.51	0.49	0.19	0.32	0.38	0.31	0.4	7	257	12.3	9.49	40.5	28.8	101.8	45.84	3.9	0.6	2	13.41	0.004	55	0.12
8.65	0.61	8.04	0.54	0.45	0.33	0.49	0.39	0.07	13	139	11.6	5.14	52.4	31	98.51	68.34	18.49	1.08	0.05	13.03	0.005	57	18.77
16.04	0.92	15.12	0.4	0.51	0.06	0.6	0.29	0.21	3	318	10.8	4.95	45.5	31.6	117.2	48.65	22.7	6.41	0.05	9.39	0.005	55	0.06
18.71	0.41	18.3	0.3	0.53	0.38	0.42	0.54	0.4	5	277	11.2	6.71	44.7	32.4	102.6	14.6	15.8	1.61	2.08	11.05	0.003	40	0.17
15.2	0.35	14.85	0.5	0.23	0.34	0.44	0.33	0.55	7	172	11.5	38.17	42.1	32.4	113.3	47.87	18.46	1.66	0.21	11.5	0.003	55	0.05
10.35	1.33	9.02	0.39	0.5	0.51	0.33	0.27	0.12	8	212	11.5	2.26	40.4	30.6	104.5	36.76	31.86	1.51	2.04	7.46	0.003	40	0.12
13.8	0.51	13.29	0.32	0.48	7.03	0.4	0.42	0.22	6	188	11.2	6.18	44.6	31.7	107.1	103	17.39	2.93	0.18	39.26	0.007	55	0.15
13.47	1.75	11.72	0.45	0.33	0.31	0.31	0.38	0.52	7	217	10.1	8.71	48.9	32.7	161.8	29.5	23.16	2.47	0.44	8.77	0.006	40	8.9
14.76	1.11	13.65	0.32	0.32	0.49	0.47	0.32	0.46	13	273	10	6.12	45.3	32.2	101.4	391.3	31.86	0.9	8.25	9.9	0.004	40	0.87
10.46	0.99	9.47	0.52	0.36	0.4	0.3	0.37	0.52	3	140	14.2	13.62	42.6	29.5	100.9	518.8	17.92	1.47	0.1	20.3	0.003	55	15.1
11.25	1.62	9.63	0.29	0.38	0.35	0.57	0.35	0.42	5	214	10.7	9.76	46.5	29.9	104.5	1485	21.85	0.75	0.06	8.01	0.003	40	0.09
6.85	2.38	4.47	0.53	0.38	0.4	0.67	0.44	0.39	7	257	12.3	40.45	44.2	34	97.19	172	17.54	0.58	1.72	9.46	0.006	78	0.1
19.12	0.66	18.46	0.52	0.35	0.19	0.24	0.4	0.4	8	139	11.6	9.64	38.8	29.5	88.53	502.2	27.06		0.06	8.98	0.004	40	0.42
15.71	0.91	14.8	0.44	0.33	0.44	0.36	0.3	0.52	6	212	11	7.86	46.2	24.8	101.6	162.3	52.58	0.58	0.13	15.04	0.002	40	0.65
10.95	2.5	8.45	0.36	0.54	0.29	0.53	0.38	0.48	7	217	10.1	4.84	43.2	30.9	94.08	705	27.04	5.06	0.07	10.01	0.005	55	0.06
12.06	0.59	11.47	0.49	0.38	0.5	0.49	0.56	0.41	13	273	10	3.21	42	31.4	117.4	362.1	13.21	0.68	0.06	9.27	0.004	55	24.13
12.54	1.28	11.26	0.42	0.53	0.31	0.82	0.4	0.35	3	140	14.2	5.7	49.2	32	103.4	499.6	14.57	0.67	0.05	8.02	0.006	40	0.11
35.41	2.01	33.4	0.46	0.18	0.64	0.42	0.36	0.2	5	214	10.7	7.16	44.1	29.1	151.2	14.69	13.03	0.52	0.18	10.04	0.005	55	10.1
16.89	2.1	14.79	0.57	0.47	0.41	0.35	0.35	0.38	7	194	10.6	9.26	43.8	30.2	94.42	42.1	17.86	0.6	6.6	11.28	0.006	55	23.38
10.79	0.74	10.05	0.26	0.28	0.33	0.43	0.29	0.26	8	301	10	2.55	44.4	30.7	93.34	31	16.41	1.08	0.08	12.88	0.004	55	0.32
25.29	1.18	24.11	0.59	0.21	0.28	0.4	0.33	0.3	6	313	10.5	25.22	42.8	24.6	99.1	84.82	20.2	6.41	0.1	11.49	0.002	40	0.25
22.97	0.88	22.09	0.47	0.47	0.48	0.57	0.4	0.04	7	217	10.1	15.23	45.1	31.3	114.2	43.5	13.44	1.61	0.11	12.59	0.003	55	2.4
8.53	2.46	6.07	0.53	0.34	0.38	0.4	0.44	0.44	13	273	10	57.1	40.7	29.6	87.94	64.58	16.09	1.66	0.13	9.35	0.003	106	24.98
17.45	0.6	16.85	0.3	0.46	0.53	0.37	0.23	0.45	3	140	14.2	5.79	38.7	30.1	70.07	45.66	13.04	1.51	4.41	8.3	0.002	40	0.05
9.12	1.1	8.02	0.4	0.53	0.53	0.4	0.26	0.35	5	214	10.7	7.31	38.5	28.1	94.95	255.6	16.5	2.93	0.51	6.63	0.005	55	0.11
8.92	2.1	6.82	0.49	0.47	0.47	0.38	0.33	0.31	7	169	12.3	8.22	40.9	32.4	131.8	52.78	22.29	2.47	6.34	13.14	0.001	55	0.31
11.42	1.17	10.25	0.45	0.42	0.37	0.37	0.38	0.58	8	201	11.2	12.89	44.8	30.7	120.5	54.5	23.43	0.9	0.97	7.42	0.003	106	0.05
12.47	1.32	11.15	0.13	0.61	0.48	0.37	0.33	0.33	6	221	11.4	4.94	47	25.7	112.5	132.3	95	1.47	0.06	9.36	0.005	40	17.86
10.02	1.79	8.23	0.35	0.37	0.45	0.41	0.31	0.44	7	384	10.1	4.17	43	30.3	118.9	14.45	42.4	0.75	7.54	10.45	0.006	55	0.05
12.7	1.47	11.23	0.6	0.53	0.29	0.4	0.24	0.32	13	327	11.7	9.04	40.1	30	93.78	58.04	5.33	0.58	0.16	7.6	0.005	53	0.05
11.97	0.82	11.15	0.38	0.42	0.22	30.96	0.5	0.18	3	247	12.2	5.15	44.8	30.1	69.13	393	23.5	0.58	0.07	9.4	0.006	55	5.96
10.34	0.63	9.71	0.56	0.39	0.43	0.38	0.52	0.59	5	298	11.2	13.19	42.1	26.6	128.7	37.73	32.77	5.06	0.012	10.81	0.006	55	0.15
27.73	0.87	26.86	0.14	0.51	0.49	0.5	0.5	0.35	7	188	11.8	12.84	40.5	29.6	100.5	476.5	23.25	0.68	2	18.73	0.004	40	0.19
5.83	0.86	4.97	0.33	0.39	0.31	0.51	0.41	0.39	8	243	11.5	4.91	40.9	28.8	112.6	38.23	13.2	0.67	0.007	35.79	0.004	55	0.48
15.16	0.16	15	0.57	0.4	0.26	0.17	0.34	0.37	6	172	10.5	0.09	47.8	31.3	113.1	608.4	12.32	0.52	0.09	7.27	0.003	106	0.52
7.66	1.1	6.56	0.47	0.58	0.61	0.45	0.26	0.4	7	281	9.5	10.18	37.2	30.3	106.7	36.42	19.3	0.6	0.06	14.14	0.005	40	0.61
4.31	0.81	3.5	0.52	0.46	0.36	0.52	0.54	0.36	13	440	11.4	18.36	41.8	31.3	93.81	48.17	8.4	1.08	0.07	11.39	0.004	55	0.24
7.68	2.44	5.24	0.31	0.4	0.4	0.39	0.42	0.55	3	384	10.1	10.11	43.7	29.6	80.28	19.46	31.79	6.41	0.1	14.76	0.005	55	0.36
5.72	1.54	4.18	0.2	0.26	0.3	0.44	0.31	0.42	5	327	11.7	4.69	40	29.1	124.3	137.1	12.41	1.61	0.2	9.11	0.003	106	0.13
8.38	1.29	7.09	0	0.15	0.46	0.44	0.59	0.49	7	247	12.2	11.6	40.2	30	105.8	152.4	20.03	1.66	0.1	12.49	0.007	55	0.15
23.63	1.67	21.96	0.33	0.18	0.58	0.47	0.3	0.4	8	298	11.2	1.03	40.9	29.6	94.13	23.72	14.48	1.51	0.24	21.3	0.007	50	0.35
12.72	0.53	12.19	0.95	0.67	0.19	0.63	0.63	0.21	6	188	11.8	39.3	38.7	29.5	109.1	139.7	27.3	2.93	0.11	11.82	0.004	55	0.13
10.68	1.32	9.36	0.31	0.49	0.69	0.51	0.31	0.67	7	243	11.5	0.07	43.7	30.2	78.74	145.1	21.35	2.47	5.59	14.46	0.003	55	0.05
3.95	0.57	3.38	0.45	0.32	0.4	0.63	0.61	0.24	13	172	10.5	3.95	49.1	31.9	91.49	43.6	10.28	0.9	2.11	11.81	0.006	44	0.09
6.92	1.08	5.84	0.14	0.23	0.62	0.34	0.38	0.32	3	281	9.5	10.37	43.7	30.1	108.7	46.87	10.27	1.47	2	8.61	0.012	55	0.2
4.28	0.85	3.43	0.44	0.19	0.52	0.33	0.46	0.48	5	440	10.1	4.74	46.7	31.9	103.9	83.07	31.37	0.75	0.05	14.77	0.005	54	0.4
6.73	0.35	6.38	0.29	0.53	0.62	0.68	0.45	0.39	7	217	10	4.11	43.8	28.4	128	70.06	40.64	0.58	0.05	8.86	0.006	55	0.39
31.46	0.39	31.07	0.41	0.24	0.56	0.56	0.32	0.32	8	273	14.2	8.5	40.2	21.4	111.2	49.68	9.81	0.58	2.08	10.52	0.002	60	0.19
8.86	0.05	8.81	0.46	0.4	0.38	0.44	0.42	0.42	6	140	10.7	4.25	58.3	31.6	104.4	47.73	57.74	5.06	0.21	11.06	0.003	55	0.15
6.56	0.38	6.18	0.32	0.74	0.63	0.61	0.36	0.39	7	214	10	5.96	47	32	114.4	61.55	50.26	0.68	2.04	8.34	0.008	54	19.68
26.5	1.01	25.49	0.47	0.39	0.39	0.41	0.47	0.26	13	273	10.1	13.91	48.1	17.1	93.13	197	16.24	0.67	0.18	9.7	0.008	55	21.93
15.95	1.1	14.85	0.49	0.34	0.68	0.28	0.29	0.48	3	217	12	6.35	43.9	30.2	92.56	107.8	19.55	0.52	0.44	10.78	0.007	55	0.05
7.73	0.53	7.2	0.54	0.51	0.41	0.3	0.52	0.28	5	159	10.7	9.55	48.6	26.7	152.4	38.8	14.39	0.6	8.25	28.98	0.009	75	0.05
16.24	0.83	15.41	0.73	0.23	0.3	0.33	0.54	0.53	7	214	10.7	5.54	45.1	31.6	104.4	31.49	14.81	1.08	0.1	9.6	0.004	52	28.01
14.29	1.32	12.97	0.6	0.28	0.42	0.41	0.4	0.65	8	241	11.3	27.53	61.3	30.7	105	122	17.85	6.41	0.06	12.28	0.007	41	28.01
14.24	0.71	13.53	0.24	0.45	0.35	0.55	0.37	0.57	6	159	10.7	14.77	42.5	31.2	169.5	38.45	11.94	1.61	1.72	9.21	0.01	41	0.15
10	3	7	0.42	0.28	0.43	0.38	0.28	0.26	7	241	10.1	8.35	43.9	30.9	126	34.27	19.19	1.66	0.06	8.91	0.004	41	0.05
18.53	0.62	17.91	0.34	32.29	0.47	0.35	0.44	0.38	13	248	10.7	19.88	41.9	32.3	93.76	54.47	21.62	1.51	0.13	9.39	0.003	41	9.99
11.88	0.49	11.39	0.58	0.38	0.38	0.36	0.6	0.38	3	241	11.2	10.99	42.4	29.9	105.5	106.2	11.47	2.93	0.07	9	0.002	54	27.36
11.96	0.6	11.36	0.6	0.36	0.27	0.52	0.8	0.18	5	277	11.5	12.59	38.8	28.5	156.1	323.1	18.37	2.47	0.06	11.57	0.005	53	0.96
13.54	1.9	11.64	0.36	0.34	0.51	0.31	0.39	0.48	7	172	11.5	12.43	45.6	27.1	94.12	37.78	10.74	0.9	0.05	11.04	0.005	51	24.36
8.07	0.85	7.22	0.47	0.13	0.54	0.37	0.41	0.35	8	212	11.2	20.52	43.7	30.7	78.99	30.2	14.51	1.47	0.18	8.01	0.003	45	23.21
15.06	0.83	14.23	0.49	0.28	0.31	0.44	0.39	0.5	6	188	11.2	0.04	44.1	30.4	109	42.76	10.96	0.75	6.6	12.69	0.004	43	25.43
6.85	0.98	5.87	0.44	0.33	0.44	0.19	0.31	0.24	7	277	11.5	6.51	41.8	31.6	104.3	33.17	17.37	0.58	0.08	14.03	0.002	49	9.99
15.81	0.81	15	0.58	0.32	0.49	0.35	0.35	0.48	13	172	11.5	11.61	42.5	30.2	118.1	61.85	19.78	0.58	0.1	9.65	0.002	51	33.63
12.52	2.13	10.39	0.41	0.34	0.45	0.46	0.36	0.37	3	212	11.2	9.6	40.5	28.8	130	45.84	3.9	5.06	0.11	12.23	0.006	59	0.05
12.61	0.75	11.86	0.46	0.34	0.46	0.39	0.29	0.41	5	188	12.2	4.97	52.4	31	94.8	68.34	18.49	0.68	0.13	13.2	0.005	42	9.99
5.86	0.51	5.35	0.34	0.49	0.4	0.8	0.28	0.25	7	298	10.1	11.04	45.5	31.6	110	48.65	22.7	0.67	4.41	28.43	0.004	47	27.36
8.83	2.38	6.45	0.47	0.42	0.49	0.34	0.4	0.24	8	327	11.2	7.68	44.7	32.4	128.2	14.6	15.8	0.52	0.51	9.66	0.004	44	0.96
16.11	0.38	15.73	0.28	0.18	0.52	0.3	0.3	0.48	6	277	11.5	6.45	42.1	32.4	104	47.87	18.46	0.6	6.34	11.97	0.004	46	24.36
24.56	4.52	20.04	0.59	0.38	0.28	0.14	0.52	0.37	7	172	11.5	13.74	40.4	30.6	135.6	36.76	31.86	1.08	0.97	8.03	0.003	53	23.21
14.13	0.79	13.34	0.19	0.52	0.32	0.42	0.31	0.41	13	212	11.2	10.8	44.6	31.7	97.63	103	17.39	6.41	0.06	8.05	0.007	65	25.43
29.33	0.62	28.71	0.4	0.5	0.46	0.34	0.32	0.35	3	188	11.4	7.83	48.9	32.7	119.2	29.5	23.16	1.61	7.54	11.1	0.004	38	9.99
11.81	3.18	8.63	0.36	0.53	0.47	0.42	0.44	0.52	5	384	10.1	18.02	45.3	32.2	122.2	391.3		1.66	0.16	9.86	0.003	91	27.36
26.07	0.08	25.99	0.52	0.49	0.64	0.21	0.4	0.24	7	327	11.7	16.76	42.6	29.5	111.6	518.8	17.92	1.51	0.07	18.09	0.007	55	0.96
32.91	15.87	17.04	0.3	0.27	0.66	0.42	0.53	0.48	8	247	12.2	0.98	46.5	29.9	114	1485	21.85	2.93	0.012	13.65	0.004	60	23.21
18.36	2.1	16.26	0.46	0.27	0.84	0.45	0.33	0.37	6	298	11.2	35.3	44.2	34	73.69	172	17.54	2.47	2	7.33	0.005	55	25.43
15.54	1.74	13.8	0.38	0.74	0.29	0.45	0.25	0.41	7	188	11.8	6.86	38.8	29.5	129	502.2	27.06	0.9	0.007	11.99	0.005	54	25.43
12.3	2.62	9.68	0.4	0.42	0.35	0.55	0.46	0.5	13	243	11.5	5.92	46.2	24.8	103	162.3	52.58	1.47	0.09	10.9	0.003	55	0.05
45.89	2.61	43.28	0.46	0.4	0.46	0.32	0.37	0.42	3	172	10.5	3.18	43.2	30.9	114.4	705	27.04	0.75	0.06	7.65	0.003	55	0.08
19.14	2.46	16.68	0.27	0.36	0.4	0.45	0.33	0.4	5	281	9.5	0.98	42	31.4	125.2	362.1	13.21	0.58	0.07	7.72	0.003	75	33.63
21.3	2.28	19.02	0.42	0.33	0.44	0.5	0.34	0.33	7	440	11.4	225.6	49.2	32	111.8	499.6	14.57		0.1	7.1	0.007	52	0.15
19.24	0.35	18.89	0.51	0.38	0.38	0.41	0.42	0.42	8	384	10.1	8.46	44.1	29.1	141.5	14.69	13.03	0.58	0.2	9.69	0.006	41	25.43
25.42	1.01	24.41	0.27	0.74	0.53	0.41	0.46	0.15	6	327	11.7	3.92	43.8	30.2	103.2	42.1	17.86	5.06	0.1	11.37	0.004	41	33.63
17.13	2.59	14.54	0.32	0.8	0.53	0.4	0.29	0.4	7	247	12.2	2.89	44.4	30.7	83.5	31	16.41	0.68	0.24	13.2	0.003	41	0.15
13.75	0.21	13.54	0.64	0.52	0.48	0.57	0.29	0.34	13	298	11.2	6.29	42.8	24.6	95.11	84.82	20.2	0.67	0.11	7.32	0.003	41	0.05
16.58	0.33	16.25	0.45	0.37	0.36	0.29	0.44	0.33	3	188	11.8	11.26	45.1	31.3	108	43.5	13.44	0.52	5.59	9.53	0.006	54	0.08
13.23	1.16	12.07	0.39	0.35	0.41	0.5	0.38	0.33	5	243	11.5	9.25	40.7	29.6	121.1	64.58	16.09	0.6	2.11	7.43	0.004	53	33.63
27.53	10.28	17.25	0.37	0.53	0.53	0.37	0.52	0.4	7	172	10.5	12.2	38.7	30.1	94.69	45.66	13.04	1.08	2	7.36	0.002	51	0.15
6.87	0.96	5.91	0.35	0.4	0.54	0.26	0.36	0.33	8	281	9.5	13.3	38.5	28.1	93	255.6	16.5	6.41	0.05	12.44	0.005	45	25.43
10.22	2.73	7.49	0.28	0.35	0.52	0.44	0.35	0.33	6	440	11.4	0.541	40.9	32.4	116.8	52.78	22.29	1.61	0.05	9.02	0.004	43	23.21
12.89	1.26	11.63	0.51	0.38	0.32	0.45	0.47	0.15	7	384	10.1	8.78	44.8	30.7	85.49	54.5	23.43	1.66	2.08	9.49	0.006	49	18.77
19.19	0.18	19.01	0.44	16.93	0.44	0.22	0.53	0.42	13	327	11.7	2.76	47	25.7	136	132.3	95	1.51	0.21	16.36	0.005	51	0.05
13.77	0.82	12.95	0.34	0.51	0.46	0.67	0.4	0.4	3	247	12.2	12.83	43	30.3	124.8	14.45	42.4	2.93	2.04	9.44	0.006	59	0.05
8.11	2.01	6.1	0.36	0.29	0.33	0.58	0.69	0.4	5	298	11.2	10.39	40.1	30	101.6	58.04	5.33	2.47	0.18	9.28	0.004	42	0.81
9.42	0.32	9.1	0.57	0.18	0.49	0.4	0.56	0.42	7	188	11.8	6	44.8	30.1	116	393	23.5	0.9	0.44	8.51	0.002	47	0.08
10.25	0.75	9.5	0.34	0.43	0.59	0.31	0.51	0.34	8	243	11.5	4.38	42.1	26.6	108.9	37.73	32.77	1.47	8.25	12.41	0.003	44	25.43
10.14	0.48	9.66	0.55	0.24	0.49	0.4	0.43	0.34	6	172	10.5	27.35	40.5	29.6	105.7	476.5	23.25	0.75	0.1	6.67	0.003	46	0.15
11.55	0.81	10.74	0.48	0.78	0.6	0.64	0.4	0.33	7	281	9.5	9.92	40.9	28.8	178.9	38.23	13.2	0.58	0.06	20.04	0.002	53	0.05
12.17	0.37	11.8	0.53	0.39	0.53	0.45	0.27	0.45	13	440	10.8	30.72	47.8	31.3	99.06	608.4	12.32	0.58	1.72	18.73	0.005	65	0.08
7.3	0.73	6.57	0.32	0.36	0.28	34.09	0.48	0.34	3	189	12	9.27	37.2	30.3	104	36.42	19.3	5.06	0.06	16.8	0.001	38	33.63
21.95	0.75	21.2	0.51	0.4	0.33	0.39	0.38	0.3	5	152	12.6	1.94	41.8	31.3	86.5	48.17	8.4	0.68	0.13	7.45	0.003	91	0.15
4.47	0.12	4.35	0.25	0.29	0.3	0.4	0.3	0.54	7	161	10.6	2.92	43.7	29.6	112.9	19.46	31.79	0.67	0.07	10.24	0.005	39	25.43
26.39	9.29	17.1	0.58	0.38	0.3	0.46	0.34	0.35	8	242	12.6	3.82	40	29.1	125.1	137.1	12.41	0.52	0.06	9.6	0.006	76	23.21
8.04	1.13	6.91	0.4	0.58	0.4	0.38	0.49	0.32	6	172	10.5	2.08	40.2	30	102.5	152.4	20.03	0.6	0.05	14.83	0.005	73	18.77
14.55	1.03	13.52	0.29	0.38	0.56	0.74	0.64	0.19	7	281	9.5	6.33	40.9	29.6	94.53	23.72	14.48	1.08	0.18	10.22	0.006	58	0.05
17.29	4.11	13.18	0.32	0.42	0.44	0.5	0.43	0.32	13	440	10.8	13.2	38.7	29.5	102.9	139.7	27.3	6.41	6.6	7.33	0.006	61	0.05
10.51	1.16	9.35	0.33	0.31	0.45	0.4	0.4	0.19	3	184	10.2	3.08	43.7	30.2	111.6	145.1	21.35	1.61	0.08	18.37	0.004	39	0.81
22.47	0.76	21.71	0.57	0.74	0.4	0.64	0.69	0.37	5	336	10.1	5.51	49.1	31.9	101.7	43.6	10.28	1.66	0.1	10.33	0.004	61	0.13
10.17	0.22	9.95	0.47	0.58	0.36	0.45	0.56	0.4	7	158	12.5	5.16	43.7	30.1	93.91	46.87	10.27	1.51	0.11	7.71	0.003	61	0.06
16.45	1.29	15.16	0.52	0.4	0.32	34.09	0.51	0.38	8	263	9.8	44.14	46.7	31.9	114	83.07	31.37	2.93	0.13	15.45	0.005	53	0.17
15.73	0.21	15.52	0.31	0.45	0.28	0.39	0.43	0.46	6	232	12	9.26	43.8	28.4	116.3	70.06	40.64	2.47	4.41	12.72	0.004	61	0.05
21.56	0.66	20.9	0.2	0.31	0.45	0.42	0.4	0.44	7	181	10.7	7.44	40.2	21.4	98.89	49.68	9.81	0.9	0.51	9.51	0.005	53	0.12
18.91	2.3	16.61	0	0.45	0.54	0.44	0.27	0.85	13	197	11.3	1.21	58.3	31.6	122	47.73	57.74	1.47	6.34	8.24	0.003	53	18.77
5.8	1.61	4.19	0.33	0.57	0.42	0.35	0.48	0.19	3	168	12.9	7.18	47	32	118.3	61.55	50.26	0.75	0.97	9.94	0.007	39	0.06
17.14	1.65	15.49	0.95	0.29	0.27	0.28	0.38	0.48	5	285	10.2	4.93	48.1	17.1	115	197	16.24	0.58	0.06	8.48	0.007	53	0.17
9.68	1.96	7.72	0.31	0.4	0.31	0.55	0.28	0.25	7	170	10.7	5.28	43.9	30.2	96.96	107.8	19.55	0.58	7.54	8.01	0.004	39	0.05
14.98	1.52	13.46	0.45	0.29	0.53	0.59	0.47	0.32	8	185	11.1	1.8	48.6	26.7	121	38.8	14.39	5.06	0.16	9.39	0.003	62	0.12
14.39	1.44	12.95	0.14	0.23	0.29	0.4	0.59	0.19	6	280	10.6	18.29	45.1	31.6	87.39	31.49	14.81	0.68	0.07	12.06	0.006	58	0.15
13.32	2.07	11.25	0.44	0.55	0.6	0.36	0.22	0.4	7	223	10	8.81	61.3	30.7	79.4	122	17.85	0.67	0.012	8.69	0.012	61	8.9
13.54	1.95	11.59	0.29	0.38	0.44	0.21	0.34	0.4	13	260	10.1	55.3	42.5	31.2	104	38.45	11.94	0.52	2	13.75	0.005	39	0.87
14.16	1.28	12.88	0.41	0.16	0.41	0.3	0.34	0.32	3	238	10.2	3.87	43.9	30.9	77.57	34.27	19.19	0.6	0.007	8.85	0.006	61	15.1
12.24	0.74	11.5	0.46	0.35	0.44	15.78	0.33	0.38	5	299	9	6.85	41.9	32.3	86	54.47	21.62	1.08	0.09	7.27	0.002	39	0.09
15.8	0.76	15.04	0.32	0.37	0.78	0.41	0.48	0.32	7	450	9.1	20.27	42.4	29.9	95.76	106.2	11.47	6.41	0.06	7.61	0.003	43	0.1
26.21	1.63	24.58	0.47	0.28	0.45	0.17	0.4	0.19	8	184	11.4	16.48	38.8	28.5	96.11	323.1	18.37	1.61	0.07	10.52	0.008	58	0.42
16.18	0.98	15.2	0.49	0.35	0.47	0.29	0.43	0.25	6	217	14.3	17.92	45.6	27.1	72.82	37.78	10.74	1.66	0.1	9.43	0.008	61	0.65
4.47	0.93	3.54	0.54	0.22	0.42	0.4	0.34	0.66	7	217	10.9	25.06	43.7	30.7	120.5	30.2	14.51	1.51	0.2	10.96	0.007	39	0.06
12.69	1.51	11.18	0.73	0.45	0.48	0.13	0.47	0.32	13	199	13.5	7.07	44.1	30.4	81.7	42.76	10.96	2.93	0.1	13.85	0.009	58	24.13
20.79	1.83	18.96	0.6	0.5	0.38	0.47	0.43	0.33	3	257	9.2	6.72	41.8	31.6	92.6	33.17	17.37	2.47	0.24	8.61	0.004	61	0.11
8.76	1.43	7.33	0.24	0.42	0.38	0.48	0.43	0.42	5	256	8.9	8.03	42.5	30.2	98.85	61.85	19.78	0.9	0.11	13.74	0.007	39	10.1
18.25	0.82	17.43	0.42	0.39	0.44	0.48	0.36	0.34	7	239	10.4	1	40.5	28.8	85.14	45.84	3.9	1.47	5.59	10.25	0.01	61	23.38
21.4	0.6	20.8	0.34	0.29	0.55	0.49	0.38	0.22	8	325	10.2	8.36	52.4	31	118	68.34	18.49	0.75	2.11	8.54	0.004	39	0.32
12.85	0.67	12.18	0.58	0.57	0.42	0.39	0.57	0.13	6	179	11.1	11.78	45.5	31.6	102.3	48.65	22.7	0.58	2	8.83	0.003	61	0.25
6.88	0.09	6.79	0.6	0.35	0.4	0.27	0.32	0.25	7	279	10.7	0.3	44.7	32.4	120.5	14.6	15.8	0.58	0.05	6.67	0.002	39	2.4
11.16	0.83	10.33	0.36	0.07	0.4	0.4	0.31	0.37	13	195	10.5	15.97	42.1	32.4	76.5	47.87	18.46	5.06	0.05	7.97	0.005	39	24.98
24.9	1.4	23.5	0.47	0.26	0.29	0.45	0.4	0.45	3	335	9.9	57.46	40.4	30.6	127	36.76	31.86	0.68	2.08	12.06	0.005	43	0.05
8.93	4.75	4.18	0.49	0.44	0.42	0.44	0.38	0.3	5	257	11.2	6.01	44.6	31.7	94.12	103	17.39	0.67	0.21	10.17	0.003	58	0.11
16.63	1.67	14.96	0.44	0.42	0.63	0.38	0.37	0.38	7	217	10.1	2	48.9	32.7	123	29.5	23.16	0.52	2.04	9.09	0.004	39	0.31
6.85	1.14	5.71	0.58	0.57	0.11	0.51	0.32	0.49	8	177	12.6	10.03	45.3	32.2	101	391.3		0.6	0.18	10.67	0.002	43	0.05
8.83	1.5	7.33	0.41	0.44	0.41	0.43	0.29	0.37	6	279	10.7	6.91	42.6	29.5	105.4	518.8	27.3	1.08	0.44	12.12	0.002	58	17.86
26.02	3.29	22.73	0.46	0.32	0.41	0.4	0.32	0.53	7	195	10.5	1.68	46.5	29.9	110.6	1485	21.35	6.41	8.25	7.1	0.006	39	0.05
4.66	0.85	3.81	0.34	0.46	0.43	0.34	0.3	0.47	13	335	9.9	20.33	44.2	34	113.2	172	10.28	1.61	0.1	12.06	0.005	43	0.05
10.52	2.17	8.35	0.47	0.2	0.42	0.34	0.29	0.59	3	195	10.5	7.81	38.8	29.5	104	502.2	10.27	1.66	0.06	8.58	0.004	58	5.96
14.32	0.6	13.72	0.28	0.17	0.45	0.33	0.32	0.23	5	277	11.2	12.31	46.2	24.8	97.26	162.3	31.37	1.51	1.72	9.19	0.004	39	0.15
8.19	2.41	5.78	0.59	0.7	0.35	0.39	0.22	0.43	7	172	11.5	7.67	43.2	30.9	90.96	705	40.64	2.93	0.06	11.61	0.004	43	0.19
7.2	0.81	6.39	0.19	0.4	0.53	0.37	0.32	0.24	8	212	11.5	13.37	42	31.4	93.62	362.1	9.81	2.47	0.13	26.67	0.003	58	0.48
10.69	0.75	9.94	0.4	0.5	0.34	0.51	0.33	0.31	6	188	11.2	8.56	49.2	32	114	499.6	57.74	0.9	0.07	19.38	0.007	52	0.52
12.91	1.07	11.84	0.36	0.23	0.44	0.42	0.33	0.31	7	279	10.7	0.09	44.1	29.1	115.5	14.69	50.26	1.47	0.06	8.83	0.004	43	0.61
12.92	0.59	12.33	0.52	0.49	0.36	0.33	0.37	0.32	13	195	10.5	8.15	43.8	30.2	97.3	42.1	16.24	0.75	0.05	8.87	0.003	58	0.24
34.6	0.14	34.46	0.3	0.36	0.42	0.5	0.36	0.36	3	335	9.9	4.42	44.4	30.7	88.63	31	19.55	0.58	0.18	13.66	0.007	39	0.36
6.43	0.89	5.54	0.46	0.28	0.3	0.25	0.37	0.19	5	257	11.2	0.04	42.8	24.6	87.2	84.82	14.39	0.9	6.6	9.09	0.004	43	0.13
9.88	0.79	9.09	0.38	0.54	0.37	0.33	0.32	0.45	7	217	10.1	5.71	45.1	31.3	83.38	43.5	14.81	0.58	0.08	10.5	0.005	58	0.15
53.89	1.21	52.68	0.4	0.48	0.31	0.42	0.38	0.33	8	273	10	5.22	40.7	29.6	111.2	64.58	17.85	5.06	0.1	26.5	0.005	52	0.35
9.08	1.42	7.66	0.46	0.43	0.44	0.38	0.48	0.4	6	140	14.2	10.23	38.7	30.1	94.32	45.66	11.94	0.68	0.11	8.39	0.003	57	0.13
9.98	1.3	8.68	0.27	0.4	0.25	0.44	0.31	0.53	7	214	10.7	3.87	38.5	28.1	98.52	255.6	19.19	0.67	0.13	11.06	0.003	64	0.05
16.61	2.52	14.09	0.42	0.4	0.31	0.44	0.11	0.39	13	217	10.1	12.09	40.9	32.4	79.06	52.78	21.62	0.52	4.41	25.22	0.003	41	0.09
22.5	0.88	21.62	0.51	0.28	0.35	0.33	0.3	0.5	3	273	10	3.66	44.8	30.7	79.3	54.5	11.47	0.6	0.51	13.7	0.007	47	0.2
15.55	0.37	15.18	0.27	0.45	0.2	0.6	0.28	0.36	5	140	14.2	13.64	47	25.7	103.4	132.3	18.37	1.08	6.34	13.13	0.006	40	0.4
17.49	1.63	15.86	0.32	0.44	0.3	0.38	0.36	0.43	7	277	11.1	5.35	43	30.3	118.4	14.45	10.74	6.41	0.97	10.49	0.004	55	0.39
11.24	3.1	8.14	0.64	0.5	0.32	0.54	0.19	0.38	8	217	10.1	3.73	40.1	30	117.1	58.04	14.51	1.61	0.06	11.69	0.003	57	0.19
19.01	1.06	17.95	0.45	0.46	0.43	0.36	0.4	0.24	6	273	10	6.13	44.8	30.1	63.39	393	10.96	1.66	7.54	12.41	0.003	55	0.15
19.94	2.77	17.17	0.39	0.29	0.41	0.45	0.34	0.37	7	140	14.2	8.6	42.1	26.6	80.81	37.73	17.37	1.51	0.16	15.07	0.006	40	19.68
27.66	7.27	20.39	0.37	0.32	0.43	0.43	0.4	0.52	13	214	10.7	15.64	40.5	29.6	96.15	476.5	19.78	2.93	0.07	15.42	0.004	55	21.93
14.33	0.3	14.03	0.35	0.19	0.32	0.4	0.57	0.25	3	257	12.3	8.76	40.9	28.8	96.61	38.23	3.9	2.47	0.012	12.38	0.002	40	0.05
7.3	1.34	5.96	0.28	0.45	0.33	0.25	0.25	0.28	5	139	11.6	6.94	47.8	31.3	111.1	608.4	18.49	0.9	2	17.87	0.005	55	0.05
15.51	0.51	15	0.51	0.51	0.06	0.36	0.4	0.81	7	318	10.8	6.67	37.2	30.3	127.5	36.42	22.7	1.47	0.007	12.45	0.004	40	28.01
9.86	0.84	9.02	0.44	0.53	0.38	0.38	0.59	0.19	8	277	11.2	3.53	41.8	31.3	118.4	48.17	15.8	0.75	0.09	8.22	0.006	40	28.01
13.47	1.07	12.4	0.34	0.23	0.34	0.3	0.52	0.27	6	172	11.5	9.82	43.7	29.6	116.9	19.46	18.46	0.58	0.06	7.88	0.005	55	0.15
18.09	1.08	17.01	0.36	0.5	0.51	0.38	0.57	0.2	7	212	11.5	6.46	40	29.1	86.84	137.1	31.86	0.58	0.07	14.69	0.006	40	0.05
14.13	0.68	13.45	0.57	0.48	7.03	0.49	0.41	0.37	13	188	11.2	6.32	40.2	30	95.52	152.4	17.39	5.06	0.1	9.91	0.004	78	9.99
8.77	1.01	7.76	0.34	0.33	0.31	0.6	0.49	0.42	3	217	10.1	24.7	40.9	29.6	105.2	23.72	23.16	0.68	0.2	9.29	0.002	40	27.36
34.63	2.32	32.31	0.55	0.32	0.49	0.42	0.42	0.43	5	273	10	22.01	38.7	29.5	107.7	139.7	17.92	0.67	0.1	7.01	0.003	40	0.96
7.8	1.16	6.64	0.48	0.36	0.4	0.44	0.31	0.32	7	140	14.2	17.51	43.7	30.2	103.1	145.1	21.85	0.52	0.24	8.66	0.003	55	24.36
17.66	2.9	14.76	0.53	0.38	0.35	0.33	0.39	0.32	8	214	10.7	9.14	49.1	31.9	101.6	43.6	17.54	0.6	0.11	8.84	0.002	55	23.21
10.11	0.97	9.14	0.32	0.38	0.4	0.4	0.29	0.3	6	257	12.3	6.32	43.7	30.1	96.37	46.87	27.06	1.08	5.59	7.95	0.005	40	25.43
22.6	8.39	14.21	0.51	0.35	0.19	0.31	0.54	0.45	7	139	11.6	6.83	46.7	31.9	105.7	83.07	52.58	6.41	2.11	8.61	0.001	55	9.99
10.3	1.47	8.83	0.25	0.33	0.44	0.47	0.33	0.45	13	212	11	27.53	43.8	28.4	107.5	70.06	27.04	1.61	2	5.65	0.003	55	33.63
7.82	0.82	7	0.58	0.54	0.29	0.3	0.27	0.51	3	217	10.1	14.77	40.2	21.4	78.99	49.68	13.21	1.66	0.05	14.83	0.005	55	0.05
9.96	0.73	9.23	0.4	0.38	0.5	0.57	0.42	0.52	5	273	10	8.35	58.3	31.6	113.7	47.73	14.57	1.51	0.05	21.49	0.006	40	9.99
26.03	0.31	25.72	0.29	0.53	0.31	0.67	0.38	0.43	7	140	14.2	19.88	47	32	116.6	61.55	13.03	2.93	2.08	20.68	0.005	55	27.36
22.28	0.56	21.72	0.32	0.18	0.64	0.24	0.32	0.42	8	214	10.7	10.99	48.1	17.1	100.2	197	17.86	2.47	0.21	10.98	0.006	106	0.96
6.8	1.09	5.71	0.53	0.47	0.41	0.36	0.37	0.28	6	194	10.6	12.59	43.9	30.2	130	107.8	16.41	0.9	2.04	9.84	0.006	40	24.36
42.51	13.44	29.07	0.43	0.28	0.33	0.53	0.35	0.05	7	301	10	12.43	48.6	26.7	90.91	38.8	20.2	1.47	0.18	8.91	0.004	55	23.21
8.8	1.28	7.52	0.54	0.21	0.28	0.49	0.44	0.43	13	313	10.5	20.52	45.1	31.6	62.63	31.49	13.44	0.75	0.44	8.92	0.004	55	25.43
10.57	1.28	9.29	0.47	0.47	0.48	0.82	0.4	0.31	3	217	10.1	0.04	61.3	30.7	100	122	16.09	0.58	8.25	9.83	0.003	106	9.99
21.91	1.51	20.4	0.38	0.34	0.38	0.42	0.3	0.5	5	273	10	6.51	42.5	31.2	95.7	38.45	13.04	0.58	0.1	13.39	0.005	40	27.36
13.07	1.03	12.04	0.64	0.46	0.53	0.35	0.38	0.41	7	140	14.2	11.61	43.9	30.9	99.6	34.27	16.5	5.06	0.06	21.34	0.004	55	0.96
8.56	0.86	7.7	0.28	0.53	0.53	0.43	0.56	0.28	8	214	10.7	9.6	41.9	32.3	109.3	54.47	22.29	0.68	1.72	8.13	0.005	53	23.21
12.25	0.2	12.05	0.44	0.47	0.47	0.4	0.4	0.18	6	169	12.3	4.97	42.4	29.9	128.7	106.2	23.43	0.67	0.06	7.42	0.003	55	25.43
10.19	1.31	8.88	0.43	0.42	0.37	0.57	0.36	0.45	7	201	11.2	11.04	38.8	28.5	107.5	323.1	95	0.52	0.13	7.58	0.007	55	25.43
13.34	0.45	12.89	0.53	0.61	0.48	0.4	0.35	0.29	13	221	11.4	7.68	45.6	27.1	78.99	37.78	42.4	0.6	0.07	10.58	0.007	40	0.05
11.1	1.1	10	0.24	0.37	0.45	0.37	0.29	0.4	3	384	10.1	6.45	43.7	30.7	113.7	30.2	5.33	1.08	0.06	10.96	0.004	55	0.08
22.74	0.47	22.27	0.2	0.53	0.29	0.4	0.33	0.07	5	327	11.7	13.74	44.1	30.4	116.6	42.76	23.5	6.41	0.05	7.76	0.003	106	33.63
12.36	2.48	9.88	0.38	0.42	0.22	0.38	0.4	0.21	7	247	12.2	10.8	41.8	31.6	100.2	33.17	32.77	1.61	0.18	7.5	0.006	40	0.15
9.52	1.48	8.04	0.26	0.39	0.43	0.37	0.44	0.4	8	298	11.2	7.83	42.5	30.2	130	61.85	23.25	1.66	6.6	7.44	0.012	55	25.43
21.04	4.37	16.67	0.45	0.51	0.49	0.37	0.23	0.55	6	188	11.8	18.02	40.5	28.8	90.91	45.84	13.2	1.51	0.08	6.55	0.005	55	33.63
9.1	4.44	4.66	0.49	0.39	0.31	0.41	0.26	0.12	7	243	11.5	16.76	52.4	31	62.63	68.34	12.32	2.93	0.1	8.8	0.006	106	0.15
21.44	1.78	19.66	0.54	0.4	0.26	0.4	0.33	0.22	13	172	10.5	0.98	45.5	31.6	100	48.65	19.3	2.47	0.11	8.91	0.002	55	0.05
16.73	2.44	14.29	0.4	0.58	0.61	30.96	0.38	0.52	3	281	9.5	35.3	44.7	32.4	95.7	14.6	8.4	0.9	0.13	10.85	0.003	50	0.08
29.34	1.88	27.46	0.3	0.46	0.36	0.38	0.33	0.22	5	440	11.4	6.86	42.1	32.4	99.6	47.87	31.79	1.47	4.41	7.33	0.008	55	33.63
10.62	0.3	10.32	0.5	0.4	0.4	0.5	0.31	0.13	7	384	10.1	5.92	40.4	30.6	109.3	36.76	12.41	0.75	0.51	8.02	0.008	55	0.15
11.05	0.72	10.33	0.39	0.26	0.3	0.51	0.24	0.25	8	327	11.7	3.18	44.6	31.7	128.7	103	20.03	0.58	6.34	10.49	0.007	44	25.43
10.2	0.67	9.53	0.32	0.15	0.46	0.17	0.5	0.37	6	247	12.2	0.98	48.9	32.7	78.99	29.5	14.48	0.58	0.97	9.08	0.009	55	23.21
13.9	5.37	8.53	0.45	0.18	0.58	0.45	0.52	0.45	7	298	11.2	225.6	45.3	32.2	113.7	391.3	27.3	5.06	0.06	9.38	0.004	54	18.77
6.36	0.69	5.67	0.32	0.67	0.19	0.52	0.5	0.3	13	188	11.8	8.46	46.5	29.5	90.3	518.8	21.35	0.68	7.54	9.35	0.007	55	0.05
14.84	1.21	13.63	0.52	0.49	0.69	0.39	0.41	0.38	3	243	11.5	3.92	44.2	29.9	112	1485	10.28	0.67	0.16	28.26	0.01	60	0.05
22.83	0.62	22.21	0.29	0.32	0.4	0.44	0.34	0.49	5	172	10.5	2.89	38.8	34	109.5	172	10.27	0.52	0.07	15.65	0.004	55	0.81
29.29	0.79	28.5	0.53	0.23	0.62	0.44	0.26	0.37	7	281	9.5	6.29	46.2	29.5	96.86	502.2	31.37	0.6	0.012	10.04	0.003	54	0.08
6.24	0.8	5.44	0.52	0.19	0.52	0.47	0.54	0.53	8	440	10.1	11.26	43.2	24.8	110	162.3	40.64	1.08	0.11	14.34	0.002	55	25.43
16.83	0.78	16.05	0.44	0.53	0.62	0.63	0.42	0.47	6	217	10	9.25	42	30.9	99.32	705	9.81	6.41	0.13	8.81	0.005	55	0.15
18.11	1.49	16.62	0.36	0.24	0.56	0.51	0.31	0.59	7	273	14.2	12.2	49.2	31.4	109.2	362.1	57.74	1.61	4.41	9.26	0.005	75	0.05
11.95	1.17	10.78	0.49	0.4	0.38	0.63	0.59	0.23	13	140	10.7	13.3	44.1	32	89.49	499.6	50.26	1.66	0.51	17.65	0.003	52	0.08
19.9	1.68	18.22	0.42	0.74	0.63	0.34	0.3	0.43	3	214	10	0.541	43.8	29.1	91.45	14.69	16.24	1.51	6.34	16.14	0.004	41	33.63
10.03	2.21	7.82	0.46	0.39	0.39	0.33	0.63	0.24	5	273	10.1	8.78	44.4	30.2	131.1	42.1	19.55	2.93	0.97	8.1	0.002	41	0.15
7.67	1.6	6.07	0.57	0.34	0.68	0.68	0.31	0.31	7	217	12	2.76	42.8	30.7	110.2	31	14.39	2.47	0.06	6.35	0.002	41	25.43
14.63	0.5	14.13	0.26	0.51	0.41	0.56	0.61	0.31	8	159	10.7	12.83	45.1	24.6	200.1	84.82	14.81	0.9	7.54	27.13	0.006	41	23.21
9.3	0.58	8.72	0.59	0.23	0.3	0.44	0.38	0.32	6	214	10.7	10.39	40.7	31.3	117	43.5	17.85	1.47	0.16	7.71	0.005	54	18.77
19.89	0.68	19.21	0.47	0.28	0.42	0.61	0.46	0.36	7	241	11.3	6	38.7	29.6	124.9	64.58	11.94	0.75	0.07	12.22	0.004	53	0.05
14.7	0.65	14.05	0.53	0.45	0.35	0.41	0.45	0.19	13	159	10.7	4.38	38.5	30.1	144.6	45.66	19.19	0.58	0.012	17.84	0.004	51	0.05
22.73	1.11	21.62	0.3	0.28	0.43	0.28	0.32	0.45	3	241	10.1	27.35	40.9	28.1	98.95	255.6	21.62	0.6	0.11	10.93	0.004	45	0.81
10.99	0.98	10.01	0.4	32.29	0.47	0.3	0.42	0.33	5	248	10.7	9.92	44.8	32.4	125.4	52.78	11.47	1.08	0.13	7.51	0.003	43	0.13
31.44	1.04	30.4	0.49	0.38	0.38	0.33	0.36	0.4	7	241	11.2	30.72	47	30.7	95.59	54.5	18.37	6.41	4.41	10.25	0.007	49	0.06
8.34	0.91	7.43	0.45	0.36	0.27	0.41	0.47	0.53	8	277	11.5	9.27	43	25.7	169.2	132.3	10.74	1.61	0.51	8.83	0.004	51	0.17
12.61	0.96	11.65	0.13	0.34	0.51	0.55	0.29	0.39	6	172	11.5	1.94	40.1	30.3	130.8	14.45	14.51	1.66	6.34	9.05	0.003	59	0.05
10.33	0.48	9.85	0.35	0.13	0.54	0.38	0.52	0.5	7	212	11.2	2.92	44.8	30	163	58.04	10.96	1.51	0.97	8.75	0.007	42	0.12
29.64	0.19	29.45	0.6	0.28	0.31	0.35	0.54	0.36	13	188	11.2	3.82	42.1	30.1	107.6	393	17.37	2.93	0.06	12.93	0.004	47	18.77
14.79	0.63	14.16	0.38	0.33	0.44	0.36	0.4	0.43	3	277	11.5	2.08	40.5	26.6	124.4	37.73	19.78	2.47	7.54	12.24	0.005	44	0.06
12.21	1.86	10.35	0.56	0.32	0.49	0.52	0.37	0.38	5	172	11.5	6.33	40.9	29.6	98.56	476.5	3.9	0.9	0.16	7.33	0.005	46	0.17
13.15	0.97	12.18	0.14	0.34	0.45	0.31	0.28	0.24	7	212	11.2	13.2	47.8	28.8	88.3	38.23	18.49	1.47	0.07	5.4	0.003	53	0.05
47.36	14.21	33.15	0.33	0.34	0.46	0.37	0.44	0.37	8	188	12.2	3.08	37.2	31.3	93.33	608.4	22.7	0.75	0.012	10.3	0.003	65	0.12
24.77	0.3	24.47	0.57	0.49	0.4	0.44	0.6	0.52	6	298	10.1	5.51	41.8	30.3	110.1	36.42	15.8	0.58	0.11	11.22	0.003	38	0.15
26.19	0.52	25.67	0.47	0.42	0.49	0.19	0.8	0.25	7	327	11.2	5.16	43.7	31.3	119.6	48.17	18.46	0.58	0.13	9.8	0.007	91	8.9
14.96	2.21	12.75	0.52	0.18	0.52	0.35	0.39	0.28	13	277	11.5	44.14	40	29.6	120.7	19.46	31.86	5.06	4.41	6.55	0.006	53	0.87
14.9	0.23	14.67	0.31	0.38	0.28	0.46	0.41	0.81	3	172	11.5	9.26	40.2	29.1	108.8	137.1	17.39	0.68	0.51	8.57	0.004	65	15.1
7.46	2.17	5.29	0.2	0.52	0.32	0.39	0.39	0.19	5	212	11.2	7.44	40.9	30	122.5	152.4	23.16	0.67	6.34	9.6	0.003	38	0.09
26.33	1.34	24.99	0	0.5	0.46	0.8	0.31	0.27	7	188	11.4	1.21	38.7	29.6	89.34	23.72	31.86	0.52	0.97	7.04	0.003	91	0.1
14.46	0.72	13.74	0.33	0.53	0.47	0.34	0.35	0.2	8	384	10.1	7.18	43.7	29.5	99.02	139.7	17.92	0.6	0.06	7.8	0.006	41	0.42
11.85	1.72	10.13	0.95	0.49	0.64	0.3	0.36	0.37	6	327	11.7	4.93	49.1	30.2	66.73	145.1	21.85	1.08	7.54	9.19	0.004	41	0.65
24.71	0.35	24.36	0.31	0.27	0.66	0.14	0.29	0.42	7	247	12.2	5.28	43.7	31.9	124.3	43.6	17.54	6.41	0.16	6.72	0.002	54	0.06
9.82	0.93	8.89	0.45	0.27	0.84	0.42	0.28	0.43	13	298	11.2	1.8	46.7	30.1	131.9	46.87	27.06	1.61	0.07	7.17	0.005	53	24.13
17.98	0.98	17	0.14	0.74	0.29	0.34	0.4	0.32	3	188	11.8	18.29	43.8	31.9	139.5	83.07	52.58	1.66	0.012	28.03	0.004	51	0.11
27.3	1.9	25.4	0.44	0.42	0.35	0.42	0.3	0.32	5	243	11.5	8.81	40.2	28.4	104.9	70.06	27.04	1.51	0.11	14.6	0.006	45	10.1
30.1	0.4	29.7	0.29	0.4	0.46	0.21	0.52	0.3	7	172	10.5	55.3	58.3	21.4	89.07	49.68	13.21	2.93	0.13	8.84	0.005	43	23.38
14.2	0.47	13.73	0.41	0.36	0.4	0.42	0.31	0.45	8	281	9.5	3.87	47	31.6	136.2	47.73	14.57	2.47	4.41	8.33	0.006	49	0.32
18.84	1.1	17.74	0.46	0.33	0.44	0.45	0.32	0.45	6	440	11.4	6.85	48.1	32	89.31	61.55	13.03	0.9	0.51	8.09	0.004	51	0.25
22.74	1.85	20.89	0.32	0.38	0.38	0.45	0.44	0.51	7	384	10.1	20.27	43.9	17.1	82.74	197	17.86	1.47	6.34	8.46	0.006	59	2.4
40.81	1.01	39.8	0.47	0.74	0.53	0.55	0.4	0.52	13	327	11.7	16.48	48.6	30.2	142.2	107.8	16.41	0.75	0.97	6.86	0.005	42	24.98
7.33	1.89	5.44	0.49	0.8	0.53	0.32	0.53	0.43	3	247	12.2	17.92	45.1	26.7	118.6	38.8	20.2	0.58	0.06	13.41	0.006	47	0.05
17.09	1.04	16.05	0.54	0.52	0.48	0.45	0.33	0.42	5	298	11.2	25.06	61.3	31.6	111.1	31.49	13.44	0.9	7.54	13.03	0.004	44	0.11
16.8	0.18	16.62	0.73	0.37	0.36	0.5	0.25	0.28	7	188	11.8	7.07	42.5	30.7	77.19	122	16.09	0.58	0.16	9.39	0.002	46	0.31
11.03	0.25	10.78	0.6	0.35	0.41	0.41	0.46	0.05	8	243	11.5	6.72	43.9	31.2	118.7	38.45	13.04	5.06	0.07	11.05	0.003	53	0.05
18.57	0.35	18.22	0.24	0.53	0.53	0.41	0.37	0.43	6	172	10.5	8.03	41.9	30.9	98.64	34.27	16.5	0.68	0.012	11.5	0.003	65	17.86
8	0.18	7.82	0.42	0.4	0.54	0.4	0.33	0.31	7	281	9.5	1	42.4	32.3	155.3	54.47	22.29	0.67	0.11	7.46	0.002	38	0.05
7.56	1.49	6.07	0.34	0.35	0.52	0.57	0.34	0.5	13	440	11.4	8.36	38.8	29.9	111.5	106.2	23.43	0.52	0.13	39.26	0.005	91	0.05
15.3	1.17	14.13	0.58	0.38	0.32	0.29	0.42	0.41	3	384	10.1	11.78	45.6	28.5	85.1	323.1	95	0.6	4.41	8.77	0.001	53	5.96
