# Supplementary material for: Machine learning algorithm based on combined clinical indicators for the prediction of infertility and pregnancy loss
Source: Front Endocrinol (Lausanne). 2025 Jul 18;16:1544724. doi: 10.3389/fendo.2025.1544724 (PMC12313480; doi:10.3389/fendo.2025.1544724)
Supplement: Supplementary file 2 [file DataSheet2.zip › xiugai-shangchuan/Table1/Table1.xlsx]

## Sheet: Sheet1
Group	smoking(yes(1)/no(0))	pressure (1-10)	sleep time （h）	drinking	diabetes(yes(1)/no(0))	hypertension(yes(1)/no(0))	Vitamin D supplementation(yes(1)/no(0))	The number of sports（/week）	sports (yes(1)/no(0))
1	0	2	8	0	0	1	1	5	1
1	0	5	9	0	0	0	1	3	1
1	0	5	8	0	0	0	1	3	1
1	0	5	7	0	0	0	1	2	1
1	0	5	7	0	0	0	0	5	1
1	0	8	8	0	0	0	1	7	1
1	0	8	8	0	0	0	1	5	1
1	0	10	8	0	0	0	1	5	1
1	0	9	8	0	0	0	1	5	1
1	1	7	8	0	0	0	1	3	1
1	0	8	8	0	0	0	0	1	1
1	0	8	8	0	0	0	0	2	1
1	0	8	8	1	0	0	1	3	1
1	0	8	8	0	0	0	1	3	1
1	1	7	8	0	0	0	1	4	1
1	0	5	8	0	0	0	1	5	1
1	0	8	8	0	0	0	1	5	1
1	0	7	8	0	0	0	1	5	1
1	0	5	8	0	0	0	1	3	1
1	0	4	8	0	0	0	1	3	1
1	0	6	8	0	0	0	1	2	1
1	0	7	8	0	0	0	1	3	1
1	0	5	8	0	0	0	1	3	1
1	0	5	8	0	0	0	1	2	1
1	0	6	7	0	0	0	1	2	1
1	0	3	7	0	0	0	1	2	1
1	0	5	8	0	0	0	1	2	1
1	0	4	8	0	0	0	1	2	1
1	0	8	6	0	0	0	1	2	1
1	0	7	5	0	0	0	1	2	1
1	0	5	8	0	0	0	1	2	1
1	0	6	8	0	0	0	1	3	1
1	0	5	8	0	0	0	1	3	1
1	0	10	8	0	0	0	1	3	1
1	0	8	8	0	0	0	1	2	1
1	0	10	8	0	0	0	0	5	1
1	0	5	8	0	0	0	1	5	1
1	0	8	8	0	0	0	1	2	1
1	0	5	8	0	0	0	1	3	1
1	0	10	8	0	0	1	1	3	1
1	0	5	8	0	1	0	1	0	0
1	0	2	7	1	0	0	0	7	1
1	0	0	8	0	0	0	1	5	1
1	0	5	8	0	1	0	1	4	1
1	0	5	8	0	0	0	1	0
1	0	5	8	0	0	0	1	0
1	0	5	8	0	0	0	1	2	1
1	0	5	8	0	0	0	0	0
1	0	2	5	0	0	0	1	3	1
1	0	2	8	0	0	1	1	5	1
1	0	3	8	0	0	0	1	5	1
1	0	3	8	0	0	0	0	7	1
1	0	4	8	0	0	0	1	5	1
1	0	8	8	0	0	0	1	2	1
1	0	10	8	0	0	0	1	3	1
1	0	5	8	0	0	0	1	3	1
1	0	5	8	0	0	0	1	3	1
1	0	5	8	0	0	0	0	2	1
1	0	5	8	0	0	0	1	2	1
1	0	4	8	0	0	0	1	2	1
1	0	10	8	0	0	0	1	3	1
1	0	5	8	0	0	0	1	5	1
1	0	10	8	0	1	0	0	3	1
1	0	8	8	0	0	0	0	5	1
1	0	2	5	0	1	1	1	0	0
1	1	8	8	0	0	0	0	5	1
1	0	8	8	0	1	0	1	0	0
1	1	8	8	0	0	0	1	4	1
1	0	5	8	0	0	0	0	5	1
1	1	4	8	0	0	0	0	0	0
1	0	4	8	0	1	0	1	2	1
1	1	8	8	0	0	0	0	0	0
1	0	8	8	0	0	0	1	2	1
1	1	8	8	0	0	0	0	3	1
1	0	8	8	0	0	1	0	0	0
1	0	5	8	0	0	0	1	2	1
1	0	8	9	0	0	1	0	5	1
1	0	5	5	0	0	0	1	3	1
1	0	5	7	0	0	0	1	5	1
1	0	10	8	0	0	0	0	2	1
1	1	8	8	0	0	0	1	3	1
1	0	8	7	0	0	0	0	0	0
1	0	8	8	0	0	1	0	0	0
1	1	5	8	0	0	0	1	2	1
1	0	5	8	0	0	0	0	3	1
1	0	0	8	0	0	0	1	5	1
1	1	5	7	0	0	0	1	3	1
1	0	8	10	0	0	0	1	3	1
1	0	8	7	0	0	1	1	0	0
1	0	5	8	0	0	0	0	4	1
1	1	8	8	0	0	0	1	5	1
1	0	0	8	0	0	0	1	3	1
1	1	5	8	0	0	0	0	2	1
1	0	8	8	0	0	0	1	5	1
1	0	7	7	0	0	0	0	0	0
1	1	5	8	0	0	0	1	2	1
1	0	5	8	0	0	0	0	5	1
1	1	5	8	0	0	0	1	4	1
1	0	3	8	0	0	1	1	3	1
1	0	10	8	0	0	0	0	2	1
1	1	10	8	0	0	0		3	1
1	0	5	9	0	0	0	1	7	1
1	0	5	8	0	0	0	1	7	1
1	0	10	4	0	0	0	0	3	1
1	0	8	8	1	0	0	1	0	0
1	0	0	7	0	0	0	1	0	0
1	1	10	8	0	0	0	0	4	1
1	1	10	8	0	1	0	1	0	0
1	0	5	8	0	0	1	0	3	1
1	0	9	8	0	0	0	1	2	1
1	0	10	7	0	0	0	1	2	1
1	0	2	8	0	0	0	0	4	1
1	0	8	7	0	0	0	1	0	0
1	1	10	8	0	0	0	0	0	0
1	0	7	8	0	0	0	0	2	1
1	0	10	8	0	0	0	0	5	1
1	1	4	8	0	1	0	1	0	0
1	0	5	8	0	0	0	1	2	1
1	0	6	8	0	0	0	0	3	1
1	0	7	8	0	0	0	0	5	1
1	0	4	8	0	0	1	1	0	0
1	0	8	8	0	0	0	1	2	1
1	0	6	8	0	0	0	1	5	1
1	0	6	8	0	0	0	1	5	1
1	0	6	8	0	1	0	1	1	1
1	0	5	8	0	0	0	1	5	1
1	0	5	8	0	0	0	1	3	1
1	1	5	8	0	0	0	0	5	1
1	0	5	8	0	0	0	1	7	1
1	0	8	8	0	0	0	1	5	1
1	0	6	8	0	0	0	1	0	0
1	0	10	8	0	0	0	1	5	1
1	0	6	8	0	0	0	1	2	1
1	0	7	8	0	0	0	1	5	1
1	0	8	8	0	1	0	0	0	0
1	0	5	8	0	0	0	1	5	1
1	0	8	8	0	0	1	1	4	1
1	0	4	8	0	0	0	1	5	1
1	0	4	8	0	0	0	1	6	1
1	0	5	8	0	0	0	1	0	0
1	0	9	8	0	0	0	1	7	1
1	0	6	8	0	0	0	1	0	0
1	0	10	8	0	0	0	0	3	1
1	0	9	8	0	0	0	1	2	1
1	0	5	8	0	0	0	1	0	0
1	0	3	8	0	0	0	1	1	1
1	0	0	8	0	0	0	1	0	0
1	0	0	8	0	0	0	1	0	0
1	0	6	8	0	0	0	1	3	1
1	0	6	8	0	1	0	1	0	0
1	0	6	8	0	0	0	1	0	0
1	0	6	8	0	0	0	1	7	1
1	0	6	8	0	0	0	0	0	0
1	0	9	8	0	0	0	1	6	1
1	0	10	8	0	0	0	1	0	0
1	0	10	8	1	0	0	1	2	1
1	0	8	8	0	0	0	1	0	0
1	0	7	8	0	0	1	1	6	1
1	0	9	8	0	0	0	1	0	0
1	0	10	8	0	0	0	1	3	1
1	0	4	8	0	0	0	1	5	1
1	0	4	8	0	0	0	1	4	1
1	0	6	8	0	0	0	1	0	0
1	0	6	8	0	0	0	0	0	1
1	0	6	8	0	0	0	1	2	1
1	0	6	8	0	1	0	1	0	0
1	0	6	8	0	0	0	1	7	1
1	0	6	8	0	0	0	1	0	0
1	1	6	8	0	0	0	1	5	1
1	0	6	8	0	0	0	1	0	0
1	0	6	8	0	0	0	0	5	1
1	0	6	8	0	0	0	1	0	0
1	0	6	8	0	0	0	1	6	1
1	0	6	8	0	0	0	1	5	1
1	0	6	8	0	0	0	1	0	0
1	0	6	8	0	0	0	1	3	1
1	0	6	8	0	0	0	1	0	0
1	0	6	8	0	0	0	1	4	1
1	0	6	8	0	0	0	1	0	0
1	0	6	8	0	0	0	1	3	1
1	0	6	8	1	0	0	1	0	0
1	0	6	8	0	0	0	1	0	0
1	0	6	8	0	1	0	1	4	1
1	0	6	8	0	0	0	1	6	1
1	0	6	8	0	0	0	1	0	0
1	0	6	8	0	0	0	1	7	1
1	0	6	8	0	0	0	1	0	0
1	0	7	8	0	0	1	1	5	1
1	0	7	8	0	0	0	1	0	0
1	0	7	8	0	0	0	1	6	1
1	0	7	8	0	0	0	1	0	0
1	0	7	8	0	0	0	1	2	1
1	0	7	8	0	0	0	1	0	0
1	0	7	8	0	0	0	1	4	1
1	0	7	8	0	0	0	1	0	0
1	0	7	8	0	0	0	1	6	1
1	0	7	8	0	0	0	0	5	1
1	0	7	8	0	0	0	1	4	1
1	0	7	8	0	0	0	1	0	0
1	0	7	8	0	0	0	1	6	1
1	0	7	8	0	0	0	1	5	1
1	0	7	8	0	0	0	1	4	1
1	0	7	8	0	0	0	1	3	1
1	0	7	8	0	0	0	1	0	0
1	0	8	8	0	0	0	1	7	1
1	0	7	8	0	0	0	1	0	0
1	0	7	8	0	0	0	1	6	1
1	0	9	8	0	0	0	1	2	1
1	0	9	8	0	0	0	1	3	1
1	0	9	8	0	0	0	1	5	1
1	0	9	8	0	0	0	1	0	0
1	0	9	8	0	0	1	1	5	1
1	0	9	8	0	0	0	1	6	1
1	0	9	8	0	0	0	1	7	1
1	0	9	8	0	0	0	1	4	1
1	0	9	8	0	0	0	1	6	1
1	0	6	8	0	0	0	1	0	0
1	0	9	8	0	0	0	1	5	1
1	0	6	8	0	0	0	1	0	0
1	0	6	8	0	0	0	1	4	1
1	0	6	8	0	0	0	1	3	1
1	0	6	8	0	0	0	1	0	0
1	0	6	8	0	0	0	1	4	1
1	0	6	8	0	0	0	1	7	1
1	0	6	8	0	0	0	0	2	1
1	0	6	8	0	0	0	1	0	0
1	0	6	8	0	0	0	1	3	1
1	0	6	8	0	0	0	1	0	0
1	0	6	8	0	0	0	1	6	1
1	0	6	8	0	0	0	1	5	1
1	0	6	8	0	0	0	1	0	0
1	0	6	8	0	0	0	1	0	0
1	0	8	8	0	0	0	1	3	1
1	0	8	8	0	0	0	1	3	1
1	0	8	8	0	0	0	1	0	0
1	0	8	8	0	0	0	1	2	1
1	0	8	8	1	1	0	1	6	1
1	0	8	8	0	0	0	1	0	0
1	0	8	8	0	0	0	1	3	1
1	0	8	8	0	0	0	1	0	0
1	0	8	8	0	0	0	0	5	1
1	0	8	8	0	0	1	1	0	0
1	1	8	8	0	0	0	1	6	1
1	0	8	8	0	0	0	1	0	0
1	0	8	8	0	0	0	1	3	1
1	0	8	8	0	0	0	1	5	1
1	0	8	8	0	0	0	1	0	0
1	0	8	8	0	0	0	1	3	1
1	0	8	8	0	0	0	1	0	0
1	0	6	8	0	0	0	1	4	1
1	0	6	8	1	0	0	1	0	0
1	0	6	8	0	0	0	1	3	1
1	0	6	8	0	0	0	0	0	0
1	0	6	8	0	0	0	1	6	1
1	0	6	8	0	0	0	1	0	0
1	0	6	8	0	0	0	1	5	1
1	0	6	8	0	0	0	1	3	1
1	0	6	8	0	0	0	1	1	1
1	0	6	8	0	0	0	1	0	0
1	0	6	8	0	1	0	1	0	0
1	0	6	8	0	0	0	1	3	1
1	0	6	8	1	0	0	1	6	1
1	0	6	8	0	0	0	1	4	1
1	0	6	8	0	0	0	1	0	0
1	0	6	8	0	0	0	0	3	1
1	0	6	8	0	0	0	1	7	1
1	0	4	8	0	0	0	1	0	0
1	0	6	8	0	0	0	1	5	1
1	0	6	8	0	0	0	1	4	1
1	0	6	8	0	0	0	1	0	0
1	0	6	8	0	1	0	1	2	1
1	0	6	8	0	0	1	1	0	0
1	0	6	8	0	0	0	1	3	1
1	0	6	8	0	0	0	1	0	0
1	0	6	8	0	0	0	1	7	1
1	0	6	8	0	0	0	1	4	1
1	0	6	8	0	0	0	1	0	0
1	0	6	8	0	0	0	1	3	1
1	0	6	8	0	0	0	1	6	1
1	0	4	8	0	0	0	1	0	0
1	0	6	8	0	0	0	0	4	1
1	0	6	8	0	0	0	1	5	1
1	0	10	8	0	0	0	1	0	0
1	0	8	8	0	0	0	1	4	1
1	0	8	8	0	0	0	1	3	1
1	0	8	8	0	0	0	1	0	0
1	0	8	8	0	0	0	1	3	1
1	0	8	8	1	0	0	1	4	1
1	0	8	8	0	0	0	1	0	0
1	0	8	8	0	0	0	1	5	1
1	0	10	8	0	0	0	1	0	0
1	0	8	8	0	0	0	1	3	1
1	0	5	8	0	0	0	1	0	0
1	0	5	8	0	0	1	1	0	0
1	0	5	8	0	0	0	1	2	1
1	0	5	8	0	0	0	1	0	0
1	0	5	8	0	0	0	1	5	1
1	0	5	8	0	0	0	1	0	0
1	0	5	8	0	0	0	1	4	1
1	0	5	8	0	0	0	1	7	1
1	0	5	8	0	0	0	1	0	0
1	0	8	8	0	0	0	1	3	1
1	0	8	8	0	0	0	1	0	0
1	0	8	8	0	1	0	1	2	1
1	0	8	8	0	0	0	1	4	1
1	0	8	8	0	0	0	1	0	0
1	0	8	8	0	0	0	0	2	1
1	0	8	8	0	0	0	1	0	0
1	0	8	8	0	0	0	1	2	1
1	0	8	8	0	0	0	1	3	1
1	0	8	8	0	0	0	1	5	1
1	0	9	8	0	0	0	1	0	0
1	0	9	8	0	0	0	1	4	1
1	0	9	8	0	0	1	1	0	0
1	0	9	8	0	0	0	1	0	0
1	0	9	8	0	0	0	1	7	1
1	0	9	8	0	0	0	1	0	0
1	0	9	8	0	0	0	1	0	0
1	0	9	8	0	0	0	1	3	1
1	0	9	8	0	0	0	1	0	0
1	0	9	8	1	0	0	1	6	1
1	0	9	8	0	0	0	0	5	1
1	0	9	8	0	0	0	1	4	1
1	0	9	8	0	0	0	1	0	0
1	0	9	8	0	0	1	1	0	0
1	0	7	8	0	0	0	1	4	1
1	0	7	8	0	0	0	1	5	1
1	0	7	8	0	0	0	1	0	0
1	0	7	8	0	0	0	1	0	0
1	0	7	8	0	0	0	1	7	1
1	0	7	8	0	0	0	1	0	0
1	0	7	8	0	0	0	1	4	1
1	0	7	8	0	0	0	1	0	0
3	1	3	8	0	0	0	0	3	1
3	0	7	8	0	0	0	1	2	1
3	1	3	8	0	0	0	0	0	0
3	0	9	8	0	0	0	1	2	1
3	0	7	8	0	0	0	1	5	1
3	0	1	8	0	0	0	1	0	0
3	0	1	7	0	0	0	0	2	1
3	0	9	8	0	0	0	1	1	1
3	1	3	8	0	0	0	0	4	1
3	0	8	7	0	0	0	1	0	0
3	1	3	8	0	0	0	0	5	1
3	0	1	7	0	0	0	1	3	1
3	0	1	8	0	0	0	1	3	1
3	1	5	8	0	0	0	0	4	1
3	0	2	8	0	0	0	1	1	1
3	1	5	8	0	0	0	0	0	0
3	0	8	8	0	0	0	1	1	1
3	0	8	7	0	0	0	0	0	0
3	0	10	6	0	0	0	0	0	0
3	1	5	8	0	0	1	1	3	1
3	1	5	8	0	0	0	1	4	1
3	0	1	8	0	0	0	1	0	0
3	0	5	8	0	1	0	1	2	1
3	1	5	8	0	0	1	1	3	1
3	0	5	7	0	0	0	1	4	1
3	0	5	7	0	0	0	0	5	1
3	0	1	8	0	0	0	1	2	1
3	1	2	8	0	0	0	1	0	0
3	1	2	8	0	0	0	1	3	1
3	0	1	8	0	0	0	1	2	1
3	1	3	8	0	0	0	1	3	1
3	1	3	8	0	0	0	1	0	0
3	1	3	8	0	0	0	0	0	0
3	0	7	7	0	0	0	1	0	0
3	0	7	6	0	0	0	1	3	1
3	0	10	7	0	0	0	1	7	1
3	0	3	6	0	0	0	1	0	0
3	0	4	9	0	0	0	1	7	1
3	0	3	8	0	1	0	0	0	0
3	1	4	8	0	0	0	1	5	1
3	0	3	8	0	1	0	0	0	0
3	0	10	8	0	0	0	1	2	1
3	1	4	8	0	0	0	0	0	0
3	1	4	8	0	0	0	1	3	1
3	1	4	8	1	0	0	0	5	1
3	0	5	8	0	0	0	1	0	0
3	0	1	7	0	0	0	1	5	1
3	0	1	8	0	0	0	1	7	1
3	1	3	8	0	0	0	0	0	0
3	1	3	8	0	0	0	1	0	0
3	0	1	8	0	0	0	0	1	1
3	0	5	8	0	0	0	1	0	0
3	0	5	8	0	0	0	1	1	1
3	0	5	8	0	0	0	1	0	0
3	0	5	8	0	0	0	1	0	0
3	0	5	8	0	0	0	0	2	1
3	0	5	8	0	0	1	1	0	0
3	0	5	8	0	0	0	1	0	0
3	0	5	8	0	0	0	1	3	1
3	0	5	8	0	0	0	0	0	0
3	0	5	8	0	1	0	1	2	1
3	0	5	8	1	0	0	1	0	0
3	0	5	8	0	0	0	1	2	1
3	0	5	8	0	0	0	0	0	0
3	0	5	8	0	0	0	1	2	1
3	0	3	8	0	0	0	1	0	0
3	0	3	8	0	0	0	1	1	1
3	0	3	8	0	0	1	0	1	1
3	0	3	8	0	0	0	1	0	0
3	0	3	8	0	0	0	1	3	1
3	0	3	8	0	0	0	1	0	0
3	0	3	8	0	0	0	0	2	1
3	0	3	8	0	1	0	1	0	0
3	0	3	8	0	0	0	1	4	1
3	0	3	8	0	0	0	1	0	0
3	0	3	8	0	0	0	0	4	1
3	0	3	8	0	0	0	1	0	0
3	0	3	8	0	0	0	1	2	1
3	0	3	8	1	0	0	0	0	0
3	0	3	8	0	0	0	1	2	1
3	0	3	8	0	0	0	1	0	0
3	0	3	8	0	1	0	1	2	1
3	0	3	8	0	0	0	0	0	0
3	0	3	8	0	0	0	1	2	1
3	0	3	8	0	0	0	1	2	1
3	0	3	8	0	0	0	1	2	1
3	0	3	8	0	0	0	1	0	0
3	0	3	8	0	0	1	0	3	1
3	0	3	8	1	0	0	1	0	0
3	0	3	8	0	0	0	1	0	0
3	0	3	8	0	0	0	0	3	1
3	0	10	8	0	0	0	1	0	0
3	0	10	8	0	0	0	1	2	1
3	0	8	8	0	0	0	1	0	0
3	0	8	8	0	0	0	1	0	0
3	0	8	8	0	1	0	0	3	1
3	0	8	8	0	0	0	1	0	0
3	0	8	8	0	0	0	0	1	1
3	0	8	8	0	0	0	1	0	0
3	0	8	8	0	0	0	1	2	1
3	0	8	8	0	0	0	1	0	0
3	0	8	8	0	0	0	0	0	0
3	0	8	8	0	0	0	1	3	1
3	0	8	8	0	0	0	1	0	0
3	0	8	8	0	0	0	1	0	0
3	0	0	8	0	0	0	0	4	1
3	0	0	8	0	0	0	1	0	0
3	0	0	8	0	0	0	1	0	0
3	0	0	8	0	1	0	0	2	1
3	0	2	8	0	0	0	1	0	0
3	0	0	8	0	0	0	1	1	1
3	0	1	8	0	0	0	1	0	0
3	0	1	8	0	0	0	0	1	1
3	0	1	8	0	0	0	1	0	0
3	0	1	8	1	0	0	1	0	0
3	0	3	8	0	0	0	1	2	1
3	0	1	8	0	0	1	1	0	0
3	0	1	8	0	0	0	0	2	1
3	0	1	8	0	0	0	1	0	0
3	0	2	8	0	0	0	1	0	0
3	0	1	8	0	0	0	1	3	1
3	0	1	8	0	0	0	1	0	0
3	0	1	8	0	0	0	1	3	1
3	0	1	8	0	0	0	0	0	0
3	0	1	8	0	0	0	1	3	1
3	0	10	8	0	1	0	1	0	0
3	0	1	8	0	0	0	1	2	1
3	0	1	8	0	0	0	1	0	0
3	0	1	8	0	0	0	0	1	1
3	0	1	8	0	0	0	1	0	0
3	0	1	8	0	0	0	0	0	0
3	0	1	8	0	0	0	1	4	1
3	0	1	8	0	0	0	1	0	0
3	0	0	8	0	0	0	1	0	0
3	0	1	8	0	0	0	0	2	1
3	0	0	8	0	0	0	0	0	0
3	0	1	8	0	0	0	1	0	0
3	0	1	8	0	0	1	1	0	0
3	0	1	8	0	0	0	1	0	0
3	0	1	8	0	0	0	0	0	0
3	0	3	8	0	0	0	1	0	0
3	0	3	8	0	0	0	1	2	1
3	0	3	8	0	0	0	1	0	0
3	0	3	8	0	0	0	0	0	0
3	0	3	8	0	0	0	1	0	0
3	0	3	8	0	0	0	1	0	0
3	0		8	0	1	0	1	1	1
3	0	3	8	0	0	0	1	0	0
3	0	3	8	0	0	0	1	0	0
3	0	3	8	0	0	0	0	2	1
3	0	3	8	0	0	0	1	0	0
3	0	3	8	0	0	0	1	0	0
3	0	3	8	0	0	0	1	0	0
3	0	7	8	0	0	0	1	2	1
3	0	7	8	0	0	0	0	0	0
3	0	6	8	0	0	0	1	0	0
3	0	6	8	0	0	0	1	0	0
3	0	6	8	0	0	0	1	3	1
3	0	6	8	0	0	0	1	0	0
3	0	5	8	0	0	0	0	3	1
3	0	5	8	0	1	0	1	0	0
3	0	5	8	0	0	0	1	0	0
3	0	5	8	0	0	0	1	3	1
3	0	5	8	0	0	0	1	2	1
3	0	5	8	0	0	0	0	0	0
3	0	5	8	0	0	0	1	0	0
3	0	5	8	0	0	0	1	2	1
3	0	2	8	0	0	1	1	0	0
3	0	2	8	0	0	0	0	0	0
3	0	2	8	0	0	0	1	3	1
3	0	2	8	0	0	0	1	0	0
3	0	2	8	1	0	0	1	0	0
3	0	2	8	0	0	0	0	0	0
3	0	2	8	0	0	0	1	2	1
3	0	2	8	0	0	0	1	2	1
3	0	2	8	0	0	0	1	0	0
3	0	2	8	0	0	0	0	0	0
3	0	8	8	0	1	0	1	0	0
3	0	8	8	0	0	0	1	3	1
3	0	8	8	0	0	0	1	0	0
3	0	8	8	0	0	0	0	0	0
3	0	8	8	0	0	0	1	0	0
3	0	8	8	0	0	0	1	1	1
3	0	8	8	0	0	0	1	0	0
3	0	8	8	0	0	0	0	0	0
3	0	10	8	0	0	0	1	0	0
3	0	10	8	0	0	0	1	2	1
3	0	10	8	0	0	0	0	0	0
3	0	9	8	0	0	0	1	3	1
3	0	9	8	0	0	0	1	0	0
3	0	9	8	0	0	0	1	0	0
3	0	9	8	0	0	1	0	3	1
3	0	9	8	0	0	0	1	0	0
3	0	9	8	0	0	0	0	0	0
3	0	9	8	0	0	0	1	3	1
3	0	9	8	0	0	0	0	0	0
3	0	9	8	0	0	0	1	0	0
3	0	9	8	0	0	0	1	2	1
3	0	9	8	0	0	0	0	0	0
3	0	9	8	0	0	0	1	0	0
3	0	9	8	0	0	0	1	1	1
3	0	9	8	0	0	0	0	0	0
3	0	9	8	0	0	0	1	0	0
3	0	9	8	0	0	0	1	2	1
3	0	0	8	0	0	0	0	0	0
3	0	0	8	0	0	0	1	0	0
3	0	0	8	0	0	0	1	0	0
3	0	0	8	0	0	0	0	2	1
3	0	0	8	0	0	0	1	0	0
3	0	0	8	0	0	0	1	0	0
3	0	0	8	0	0	1	1	3	1
3	0	0	8	0	0	0	0	0	0
3	0	0	8	0	0	0	1	2	1
3	0	0	8	0	0	0	1	3	1
3	0	0	8	0	0	0	0	0	0
3	0	0	8	0	0	1	1	0	0
3	0	0	8	0	0	0	1	2	1
3	0	0	8	0	0	0	1	0	0
3	0	0	8	0	0	0	1	0	0
3	0	0	8	0	0	0	1	2	1
3	0	0	8	0	0	0	0	0	0
3	0	0	8	0	0	0	1	0	0
3	0	0	8	0	0	0	1	0	0
3	0	0	8	0	1	0	1	2	1
3	0	0	8	0	0	0	1	0	0
3	0	0	8	0	0	0	1	3	1
3	0	0	8	1	0	0	0	0	0
3	0	0	8	0	0	0	1	2	1
3	0	0	8	0	0	0	1	0	0
3	0	0	8	0	0	0	1	0	0
3	0	0	8	0	0	0	1	3	1
3	0	0	8	0	0	0	1	0	0
3	0	0	8	0	0	1	0	3	1
3	0	0	8	0	0	0	1	3	1
3	0	4	8	0	0	0	1	0	0
3	0	4	8	0	0	0	0	0	0
3	0	4	8	0	0	0	1	3	1
3	0	4	8	0	0	0	1	0	0
3	0	4	8	0	0	0	1	0	0
3	0	4	8	0	0	0	1	3	1
3	0	4	8	0	0	0	1	0	0
3	0	4	8	0	0	0	0	0	0
3	0	4	8	0	1	0	1	0	0
3	0	4	8	0	0	0	1	2	1
3	0	4	8	0	0	0	1	0	0
3	0	4	8	0	0	0	1	0	0
3	0	4	8	0	0	0	1	1	1
3	0	4	8	0	0	0	0	2	1
3	0	4	8	0	0	0	1	0	0
3	0	4	8	0	0	0	1	3	1
3	0	4	8	0	0	1	0	0	0
3	0	4	8	0	0	0	1	0	0
3	0	4	8	0	0	0	1	3	1
3	0	4	8	0	0	0	0	0	0
3	0	4	8	0	0	0	1	0	0
3	0	4	8	0	0	0	1	3	1
3	0	4	8	0	0	0	1	0	0
3	0	4	8	0	0	0	1	0	0
3	0	4	8	0	0	0	1	0	0
3	0	4	8	0	0	0	1	2	1
3	0	4	8	0	0	0	1	0	0
3	0	4	8	0	0	0	1	0	0
3	0	4	8	0	0	0	1	2	1
3	0	4	8	0	0	0	0	3	1
3	0	4	8	0	0	0	1	0	0
3	0	4	8	0	0	0	1	3	1
3	0	4	8	0	0	0	0	2	1
3	0	4	8	0	0	0	1	0	0
3	0	4	8	0	0	0	1	4	1
3	0	4	8	0	1	0	0	2	1
3	0	4	8	0	0	0	1	0	0
3	0	4	8	0	0	0	1	3	1
3	0	4	8	0	0	0	0	0	0
3	0	4	8	0	0	0	1	3	1
3	0	4	8	0	0	0	1	2	1
3	0	4	8	0	0	0	0	0	0
3	0	4	8	0	0	0	1	2	1
3	0	4	8	0	0	0	1	3	1
3	0	4	8	0	0	0	0	0	0
3	0	4	8	0	0	1	1	2	1
3	0	2	8	0	0	0	1	2	1
3	0	2	8	0	0	0	0	0	0
3	0	2	8	0	0	0	1	2	1
3	0	2	8	0	0	0	1	3	1
3	0	2	8	0	0	0	1	2	1
3	0	9	8	0	0	0	0	0	0
3	0	9	8	0	0	0	1	1	1
3	0	9	8	0	0	0	1	4	1
3	0	9	8	0	0	1	0	0	0
3	0	9	8	0	0	0	1	0	0
3	0	9	8	0	0	0	1	1	1
3	0	9	8	0	0	0	1	3	1
3	0	8	8	0	0	0	1	0	0
3	0	8	8	0	0	0	0	1	1
3	0	8	8	0	0	0	1	2	1
3	0	8	8	0	1	0	1	0	0
3	0	8	8	0	0	0	1	2	1
3	0	8	8	0	0	0	1	1	1
3	0	8	8	0	0	0	1	1	1
3	0	8	8	0	0	0	1	3	1
3	0	1	8	0	0	0	1	0	0
3	0	3	8	0	0	1	1	0	0
3	0	3	8	0	0	0	1	0	0
3	0	3	8	0	0	0	1	3	1
3	0	3	8	0	0	0	1	0	0
3	0	3	8	0	0	0	1	0	0
3	0	3	8	0	0	0	1	1	1
3	0	3	8	0	0	0	1	3	1
3	0	5	8	0	1	0	0	0	0
3	0	3	8	0	0	0	1	0	0
3	0	3	8	1	0	0	1	0	0
3	0	5	8	0	0	0	1	3	1
3	0	3	8	0	0	0	1	0	0
3	0	3	8	0	0	0	0	0	0
3	0	3	8	0	0	0	1	2	1
3	0	4	8	0	0	0	1	0	0
3	0	3	8	0	0	0	1	0	0
3	0	2	8	0	0	0	1	2	1
3	0	2	8	0	0	0	1	0	0
4	0	1	8	0	0	0	1	3	1
4	0	1	8	0	0	0	1	2	1
4	0	0	8	1	0	0	0	0	0
4	0	8	8	0	0	0	1	2	1
4	0	3	5	0	0	0	0	3	1
4	0	6	8	0	0	0	0	2	1
4	0	7	8	0	0	0	1	3	1
4	0	2	8	0	0	0	1	4	1
4	0	2	8	0	0	0	1	3	1
4	0	3	8	0	0	0	1	3	1
4	0	8	8	0	0	0	0	3	1
4	0	8	8	0	0	0	1	2	1
4	0	8	8	0	0	0	0	2	1
4	0	7	8	0	0	0	1	2	1
4	0	6	8	0	0	0	1	3	1
4	0	7	8	0	0	0	1	3	1
4	0	8	7	0	0	0	1	2	1
4	0	10	8	0	0	0	1	3	1
4	0	10	9	0	0	0	1	2	1
4	0	10	5	0	0	0	0	7	1
4	0	5	5	0	0	0	1	5	1
4	0	5	7	0	0	0	0	5	1
4	0	5	6	0	0	0	1	5	1
4	0	10	8	0	0	0	1	3	1
4	0	10	8	0	0	0	1	3	1
4	0	10	8	0	0	0	1	3	1
4	0	8	8	0	0	0	1	3	1
4	0	8	8	0	0	0	1	3	1
4	0	8	8	0	0	0	1	2	1
4	0	8	8	0	0	0	0	2	1
4	0	8	8	0	0	0	0	2	1
4	0	8	8	0	0	0	1	4	1
4	1	0	8	0	0	0	0	0	0
4	0	3	8	0	0	0	1	5	1
4	0	6	8	0	0	0	1	0	0
4	0	6	8	0	0	0	0	0	0
4	0	0	8	0	0	0	0	0	0
4	0	0	8	0	0	0	0	3	1
4	0	0	8	0	0	0	0	0	0
4	0	9	8	0	0	0	0	3	1
4	0	9	8	0	0	0	0	0	0
4	0	5	8	0	0	0	1	0	0
4	0	5	9	0	0	0	0	4	1
4	0	5	8	0	0	0	1	0	0
4	0	7	8	0	0	0	1	0	0
4	0	1	8	1	0	0	0	3	1
4	1	1	8	0	0	0	0	0	0
4	0	7	7	0	0	0	1	0	0
4	0	7	8	0	0	0	0	0	0
4	0	8	8	0	0	0	0	4	1
4	0	10	8	0	0	0	0	0	0
4	0	10	8	0	0	0	0	0	0
4	0	1	8	0	0	0	0	3	1
4	0	5	8	0	0	0	1	0	0
4	0	10	8	0	0	0	0	0	0
4	0	6	8	0	0	0	0	0	0
4	0	0	8	0	0	0	1	0	0
4	0	1	8	0	0	0	0	4	1
4	0	1	8	0	0	0	1	7	1
4	0	1	8	0	0	0	1	0	0
4	0	1	8	0	0	0	0	0	0
4	0	0	8	0	0	0	1	0	0
4	0	0	8	0	0	0	1	6	1
4	0	0	8	0	0	0	0	0	0
4	0	0	8	0	0	0	1	0	0
4	0	2	8	0	0	0	1	4	1
4	0	2	8	0	0	0	0	0	0
4	0	2	8	0	0	0	1	0	0
4	0	2	8	0	0	0	1	5	1
4	1	2	8	0	0	0	1	0	0
4	0	0	8	0	0	0	0	0	0
4	0	0	8	0	0	0	1	0	0
4	0	0	8	0	0	0	1	5	1
4	0	0	8	0	0	0	0	0	0
4	0	0	8	0	0	0	1	0	0
4	0	0	8	0	0	0	0	3	1
4	0	0	8	0	0	0	1	0	0
4	0	0	8	0	0	0	1	0	0
4	0	0	8	0	0	0	0	0	0
4	0	1	8	0	0	0	1	3	1
4	0	1	8	0	0	0	0	0	0
4	0	1	8	0	0	0	1	6	1
4	0	1	8	0	0	0	0	0	0
4	0	1	8	0	0	0	1	0	0
4	0	1	8	0	0	0	0	2	1
4	0	1	8	0	0	0	1	0	0
4	0	0	8	0	0	0	1	0	0
4	1	0	8	0	0	0	1	0	0
4	0	0	8	0	0	0	1	0	0
4	0	0	8	0	0	0	1	4	1
4	0	0	8	0	0	0	0	0	0
4	0	0	8	0	0	0	1	0	0
4	0	2	8	0	0	0	1	0	0
4	0	2	8	0	0	0	1	3	1
4	0	2	8	0	0	0	1	0	0
4	0	2	8	0	0	0	0	0	0
4	0	2	8	0	0	0	1	0	0
4	0	2	8	0	0	0	1	0	0
4	0	0	8	0	0	0	1	4	1
4	0	0	8	0	0	0	1	0	0
4	0	0	8	0	0	0	1	0	0
4	0	0	8	0	0	0	0	0	0
4	0	0	8	0	0	0	1	0	0
4	0	0	8	0	0	0	1	6	1
